# Supplementary material for: Learning Predictive Interactions Using Information Gain and Bayesian Network Scoring
Source: PLoS One. 2015 Dec 1;10(12):e0143247. doi: 10.1371/journal.pone.0143247 (PMC4666609; doi:10.1371/journal.pone.0143247)
Supplement: S1 Dataset — (ZIP) [file pone.0143247.s001.zip]

Archive with 103 entries (100 files):
- Supplementary S1  Dataset/
- Supplementary S1  Dataset/theta=1_LD=0_beta=1/
- Supplementary S1  Dataset/theta=1_LD=0_beta=1/BEAM/
- Supplementary S1  Dataset/theta=1_LD=0_beta=1/BEAM/100BEAM.txt
- Supplementary S1  Dataset/theta=1_LD=0_beta=1/BEAM/10BEAM.txt
- Supplementary S1  Dataset/theta=1_LD=0_beta=1/BEAM/11BEAM.txt
- Supplementary S1  Dataset/theta=1_LD=0_beta=1/BEAM/12BEAM.txt
- Supplementary S1  Dataset/theta=1_LD=0_beta=1/BEAM/13BEAM.txt
- Supplementary S1  Dataset/theta=1_LD=0_beta=1/BEAM/14BEAM.txt
- Supplementary S1  Dataset/theta=1_LD=0_beta=1/BEAM/15BEAM.txt
- Supplementary S1  Dataset/theta=1_LD=0_beta=1/BEAM/16BEAM.txt
- Supplementary S1  Dataset/theta=1_LD=0_beta=1/BEAM/17BEAM.txt
- Supplementary S1  Dataset/theta=1_LD=0_beta=1/BEAM/18BEAM.txt
- Supplementary S1  Dataset/theta=1_LD=0_beta=1/BEAM/19BEAM.txt
- Supplementary S1  Dataset/theta=1_LD=0_beta=1/BEAM/1BEAM.txt
- Supplementary S1  Dataset/theta=1_LD=0_beta=1/BEAM/20BEAM.txt
- Supplementary S1  Dataset/theta=1_LD=0_beta=1/BEAM/21BEAM.txt
- Supplementary S1  Dataset/theta=1_LD=0_beta=1/BEAM/22BEAM.txt
- Supplementary S1  Dataset/theta=1_LD=0_beta=1/BEAM/23BEAM.txt
- Supplementary S1  Dataset/theta=1_LD=0_beta=1/BEAM/24BEAM.txt
- Supplementary S1  Dataset/theta=1_LD=0_beta=1/BEAM/25BEAM.txt
- Supplementary S1  Dataset/theta=1_LD=0_beta=1/BEAM/26BEAM.txt
- Supplementary S1  Dataset/theta=1_LD=0_beta=1/BEAM/27BEAM.txt
- Supplementary S1  Dataset/theta=1_LD=0_beta=1/BEAM/28BEAM.txt
- Supplementary S1  Dataset/theta=1_LD=0_beta=1/BEAM/29BEAM.txt
- Supplementary S1  Dataset/theta=1_LD=0_beta=1/BEAM/2BEAM.txt
- Supplementary S1  Dataset/theta=1_LD=0_beta=1/BEAM/30BEAM.txt
- Supplementary S1  Dataset/theta=1_LD=0_beta=1/BEAM/31BEAM.txt
- Supplementary S1  Dataset/theta=1_LD=0_beta=1/BEAM/32BEAM.txt
- Supplementary S1  Dataset/theta=1_LD=0_beta=1/BEAM/33BEAM.txt
- Supplementary S1  Dataset/theta=1_LD=0_beta=1/BEAM/34BEAM.txt
- Supplementary S1  Dataset/theta=1_LD=0_beta=1/BEAM/35BEAM.txt
- Supplementary S1  Dataset/theta=1_LD=0_beta=1/BEAM/36BEAM.txt
- Supplementary S1  Dataset/theta=1_LD=0_beta=1/BEAM/37BEAM.txt
- Supplementary S1  Dataset/theta=1_LD=0_beta=1/BEAM/38BEAM.txt
- Supplementary S1  Dataset/theta=1_LD=0_beta=1/BEAM/39BEAM.txt
- Supplementary S1  Dataset/theta=1_LD=0_beta=1/BEAM/3BEAM.txt
- Supplementary S1  Dataset/theta=1_LD=0_beta=1/BEAM/40BEAM.txt
- Supplementary S1  Dataset/theta=1_LD=0_beta=1/BEAM/41BEAM.txt
- Supplementary S1  Dataset/theta=1_LD=0_beta=1/BEAM/42BEAM.txt
- Supplementary S1  Dataset/theta=1_LD=0_beta=1/BEAM/43BEAM.txt
- Supplementary S1  Dataset/theta=1_LD=0_beta=1/BEAM/44BEAM.txt
- Supplementary S1  Dataset/theta=1_LD=0_beta=1/BEAM/45BEAM.txt
- Supplementary S1  Dataset/theta=1_LD=0_beta=1/BEAM/46BEAM.txt
- Supplementary S1  Dataset/theta=1_LD=0_beta=1/BEAM/47BEAM.txt
- Supplementary S1  Dataset/theta=1_LD=0_beta=1/BEAM/48BEAM.txt
- Supplementary S1  Dataset/theta=1_LD=0_beta=1/BEAM/49BEAM.txt
- Supplementary S1  Dataset/theta=1_LD=0_beta=1/BEAM/4BEAM.txt
- Supplementary S1  Dataset/theta=1_LD=0_beta=1/BEAM/50BEAM.txt
- Supplementary S1  Dataset/theta=1_LD=0_beta=1/BEAM/51BEAM.txt
- Supplementary S1  Dataset/theta=1_LD=0_beta=1/BEAM/52BEAM.txt
- Supplementary S1  Dataset/theta=1_LD=0_beta=1/BEAM/53BEAM.txt
- Supplementary S1  Dataset/theta=1_LD=0_beta=1/BEAM/54BEAM.txt
- Supplementary S1  Dataset/theta=1_LD=0_beta=1/BEAM/55BEAM.txt
- Supplementary S1  Dataset/theta=1_LD=0_beta=1/BEAM/56BEAM.txt
- Supplementary S1  Dataset/theta=1_LD=0_beta=1/BEAM/57BEAM.txt
- Supplementary S1  Dataset/theta=1_LD=0_beta=1/BEAM/58BEAM.txt
- Supplementary S1  Dataset/theta=1_LD=0_beta=1/BEAM/59BEAM.txt
- Supplementary S1  Dataset/theta=1_LD=0_beta=1/BEAM/5BEAM.txt
- Supplementary S1  Dataset/theta=1_LD=0_beta=1/BEAM/60BEAM.txt
- Supplementary S1  Dataset/theta=1_LD=0_beta=1/BEAM/61BEAM.txt
- Supplementary S1  Dataset/theta=1_LD=0_beta=1/BEAM/62BEAM.txt
- Supplementary S1  Dataset/theta=1_LD=0_beta=1/BEAM/63BEAM.txt
- Supplementary S1  Dataset/theta=1_LD=0_beta=1/BEAM/64BEAM.txt
- Supplementary S1  Dataset/theta=1_LD=0_beta=1/BEAM/65BEAM.txt
- Supplementary S1  Dataset/theta=1_LD=0_beta=1/BEAM/66BEAM.txt
- Supplementary S1  Dataset/theta=1_LD=0_beta=1/BEAM/67BEAM.txt
- Supplementary S1  Dataset/theta=1_LD=0_beta=1/BEAM/68BEAM.txt
- Supplementary S1  Dataset/theta=1_LD=0_beta=1/BEAM/69BEAM.txt
- Supplementary S1  Dataset/theta=1_LD=0_beta=1/BEAM/6BEAM.txt
- Supplementary S1  Dataset/theta=1_LD=0_beta=1/BEAM/70BEAM.txt
- Supplementary S1  Dataset/theta=1_LD=0_beta=1/BEAM/71BEAM.txt
- Supplementary S1  Dataset/theta=1_LD=0_beta=1/BEAM/72BEAM.txt
- Supplementary S1  Dataset/theta=1_LD=0_beta=1/BEAM/73BEAM.txt
- Supplementary S1  Dataset/theta=1_LD=0_beta=1/BEAM/74BEAM.txt
- Supplementary S1  Dataset/theta=1_LD=0_beta=1/BEAM/75BEAM.txt
- Supplementary S1  Dataset/theta=1_LD=0_beta=1/BEAM/76BEAM.txt
- Supplementary S1  Dataset/theta=1_LD=0_beta=1/BEAM/77BEAM.txt
- Supplementary S1  Dataset/theta=1_LD=0_beta=1/BEAM/78BEAM.txt
- Supplementary S1  Dataset/theta=1_LD=0_beta=1/BEAM/79BEAM.txt
- Supplementary S1  Dataset/theta=1_LD=0_beta=1/BEAM/7BEAM.txt
- Supplementary S1  Dataset/theta=1_LD=0_beta=1/BEAM/80BEAM.txt
- Supplementary S1  Dataset/theta=1_LD=0_beta=1/BEAM/81BEAM.txt
- Supplementary S1  Dataset/theta=1_LD=0_beta=1/BEAM/82BEAM.txt
- Supplementary S1  Dataset/theta=1_LD=0_beta=1/BEAM/83BEAM.txt
- Supplementary S1  Dataset/theta=1_LD=0_beta=1/BEAM/84BEAM.txt
- Supplementary S1  Dataset/theta=1_LD=0_beta=1/BEAM/85BEAM.txt
- Supplementary S1  Dataset/theta=1_LD=0_beta=1/BEAM/86BEAM.txt
- Supplementary S1  Dataset/theta=1_LD=0_beta=1/BEAM/87BEAM.txt
- Supplementary S1  Dataset/theta=1_LD=0_beta=1/BEAM/88BEAM.txt
- Supplementary S1  Dataset/theta=1_LD=0_beta=1/BEAM/89BEAM.txt
- Supplementary S1  Dataset/theta=1_LD=0_beta=1/BEAM/8BEAM.txt
- Supplementary S1  Dataset/theta=1_LD=0_beta=1/BEAM/90BEAM.txt
- Supplementary S1  Dataset/theta=1_LD=0_beta=1/BEAM/91BEAM.txt
- Supplementary S1  Dataset/theta=1_LD=0_beta=1/BEAM/92BEAM.txt
- Supplementary S1  Dataset/theta=1_LD=0_beta=1/BEAM/93BEAM.txt
- Supplementary S1  Dataset/theta=1_LD=0_beta=1/BEAM/94BEAM.txt
- Supplementary S1  Dataset/theta=1_LD=0_beta=1/BEAM/95BEAM.txt
- Supplementary S1  Dataset/theta=1_LD=0_beta=1/BEAM/96BEAM.txt
- Supplementary S1  Dataset/theta=1_LD=0_beta=1/BEAM/97BEAM.txt
- Supplementary S1  Dataset/theta=1_LD=0_beta=1/BEAM/98BEAM.txt
- Supplementary S1  Dataset/theta=1_LD=0_beta=1/BEAM/99BEAM.txt
- Supplementary S1  Dataset/theta=1_LD=0_beta=1/BEAM/9BEAM.txt
