# Supplementary material for: Learning Predictive Interactions Using Information Gain and Bayesian Network Scoring
Source: PLoS One. 2015 Dec 1;10(12):e0143247. doi: 10.1371/journal.pone.0143247 (PMC4666609; doi:10.1371/journal.pone.0143247)
Supplement: S1 Dataset — (ZIP) [file pone.0143247.s001.zip › Supplementary S1 Dataset/theta=1_LD=0_beta=1/BEAM/63BEAM.txt]

1 0 0 1 0 0 0 0 1 0 0 1 1 1 0 0 0 0 0 1 1 0 0 1 0 1 0 0 1 0 1 0 0 0 0 1 1 1 0 0 0 1 0 1 0 0 0 1 0 1 1 0 0 1 0 0 1 0 1 0 0 0 1 0 0 1 1 0 0 0 0 1 0 0 1 1 0 1 1 1 0 0 0 1 1 0 0 0 0 0 0 0 0 0 0 0 0 1 0 1 0 0 1 0 0 1 1 1 0 1 1 0 1 1 1 0 1 1 0 1 0 1 1 1 1 1 1 0 0 1 0 1 0 0 1 1 0 1 0 0 0 1 0 1 1 1 1 0 0 0 1 1 1 0 1 1 0 0 1 1 1 0 0 0 1 0 1 0 0 0 1 1 1 0 0 0 0 0 1 0 0 0 1 1 0 1 0 0 1 0 0 1 0 1 1 0 0 0 0 1 0 0 0 0 1 0 0 1 1 0 1 1 1 0 0 0 0 0 1 1 0 1 0 1 1 1 1 1 1 1 0 0 0 0 0 0 0 0 0 0 0 0 1 1 0 1 0 1 1 0 1 1 0 1 0 1 1 1 0 1 0 0 1 0 0 1 0 0 1 1 0 0 0 0 1 1 0 0 0 1 1 1 1 1 0 1 0 0 1 0 1 1 1 0 0 1 1 1 1 0 0 0 1 0 1 0 0 1 1 0 0 1 1 0 0 1 0 0 1 1 0 1 1 0 0 0 1 0 0 0 1 1 0 0 0 0 0 0 0 0 0 0 1 0 0 1 0 0 0 0 0 0 0 0 1 0 0 0 0 0 0 1 0 0 0 0 1 0 1 1 0 0 0 0 1 1 0 0 1 0 0 1 0 1 0 1 1 0 0 0 0 1 0 0 0 1 0 1 1 0 0 0 0 1 0 0 0 0 1 0 1 0 0 1 1 0 0 0 0 1 1 1 0 1 0 0 1 1 1 0 0 0 0 1 1 0 1 0 1 0 0 0 0 1 1 1 0 0 0 0 1 1 0 1 1 0 0 0 1 0 1 0 0 1 1 0 1 1 1 1 0 1 0 0 0 0 0 0 1 0 0 1 0 0 1 0 1 1 1 1 1 0 1 0 0 1 0 1 1 1 0 0 0 0 1 1 0 1 0 0 0 1 1 0 0 0 0 1 0 0 0 1 0 0 0 0 0 1 0 0 0 1 0 1 1 0 0 0 1 0 1 0 1 0 1 0 0 0 1 0 1 1 0 1 1 1 0 0 1 0 0 0 1 1 0 0 0 0 1 0 0 0 0 0 0 0 1 0 1 0 1 0 1 0 0 1 0 0 0 1 1 0 1 0 1 0 1 0 1 0 1 1 0 1 1 1 1 0 0 0 1 1 1 0 1 0 1 0 1 0 0 0 0 0 0 0 0 1 0 0 0 1 0 1 0 0 0 1 1 0 1 1 1 1 1 0 1 0 0 1 1 0 1 1 1 1 0 1 0 0 1 1 0 0 1 0 0 1 0 1 0 0 1 0 1 0 0 0 1 1 0 0 0 0 0 0 1 1 1 1 1 1 0 0 0 1 0 0 0 1 1 1 0 0 0 0 0 0 1 0 1 0 1 1 0 1 1 0 1 1 0 0 1 0 1 0 0 0 1 0 0 0 0 0 0 1 0 1 0 0 1 1 1 1 0 0 0 1 0 1 0 0 0 0 0 1 1 0 1 0 0 1 0 1 1 1 1 1 1 0 0 1 0 1 0 1 0 1 0 0 1 1 1 0 0 1 0 1 1 0 0 0 0 0 0 1 0 0 0 0 1 0 0 0 1 0 0 1 0 0 1 1 0 0 0 0 0 0 1 0 0 0 1 1 1 0 0 1 1 0 0 1 1 1 0 0 1 0 0 1 0 1 0 1 0 0 1 1 0 0 1 0 1 0 1 1 0 0 0 0 0 0 1 1 1 1 0 0 1 1 1 0 0 0 1 0 0 0 0 1 0 0 1 0 0 0 0 1 0 0 0 0 1 0 0 0 0 1 0 0 1 0 0 0 1 0 1 1 1 0 1 0 0 0 0 0 1 0 1 0 0 1 0 1 0 1 0 0 0 0 0 1 0 1 1 1 0 0 0 1 0 0 0 0 0 0 0 0 0 0 1 1 0 1 1 1 0 1 0 0 0 0 0 1 1 0 0 0 0 1 1 1 1 1 0 0 1 0 1 1 1 1 0 0 1 0 0 0 1 1 1 0 0 0 1 1 0 0 0 0 1 1 1 1 0 0 0 1 0 0 1 1 0 0 0 1 0 1 1 0 0 0 0 0 0 1 1 0 0 0 0 0 0 0 0 1 0 0 0 1 0 0 1 1 1 0 1 0 1 1 1 0 0 1 0 0 0 0 1 1 1 0 0 0 1 0 0 1 0 0 0 0 0 1 0 1 0 1 0 0 0 0 0 1 0 1 1 0 0 1 0 1 0 1 0 1 1 1 0 0 0 0 1 1 0 0 1 0 0 1 0 1 0 0 0 0 1 1 0 0 0 0 0 0 1 1 1 0 1 0 0 1 1 0 1 0 0 1 0 0 0 0 0 0 1 0 0 0 0 1 1 1 1 0 1 1 1 1 0 1 1 1 1 1 0 0 0 0 0 0 0 0 1 1 1 1 1 0 0 0 0 1 0 0 1 1 0 0 0 0 1 1 1 0 0 1 0 0 0 1 1 0 1 1 1 0 0 1 0 1 1 1 0 0 0 0 1 1 1 0 0 1 1 1 1 0 1 0 1 0 0 1 0 1 1 0 1 0 0 1 0 0 1 1 0 0 1 0 0 0 1 0 0 0 1 0 0 0 1 0 0 1 1 1 0 1 0 0 0 1 0 0 1 1 0 0 0 0 1 0 0 0 1 0 1 0 0 0 0 0 0 0 1 1 0 1 1 0 0 1 1 0 1 0 0 1 1 0 0 1 0 0 1 0 1 0 0 0 0 1 0 1 1 0 0 0 0 0 1 1 1 1 1 0 1 0 0 1 0 0 0 0 1 0 0 0 0 0 0 1 1 0 1 1 1 0 1 0 1 1 0 0 1 1 0 1 1 0 1 0 0 1 1 1 0 0 1 1 0 1 0 1 1 0 1 1 1 0 0 1 1 0 0 1 1 1 1 0 1 0 0 0 0 0 1 1 0 1 1 1 1 0 1 0 1 0 0 0 1 1 1 0 0 1 1 1 1 0 0 0 0 0 0 0 0 0 0 1 1 0 1 0 0 1 1 1 0 1 0 1 0 1 0 0 1 0 1 0 1 0 1 0 0 1 0 1 0 1 0 1 0 1 0 1 0 0 0 0 1 0 1 0 0 1 0 0 0 1 1 0 0 0 0 1 0 1 1 0 1 1 0 0 0 1 0 1 0 0 0 0 0 0 0 1 0 0 0 0 0 1 1 1 0 1 1 0 0 0 0 0 0 1 1 1 1 0 1 0 1 0 0 1 1 1 1 0 1 1 0 0 0 1 0 1 0 1 0 0 0 0 0 0 0 0 1 1 0 0 0 1 0 0 1 0 0 0 0 0 0 1 1 1 0 1 1 0 1 1 1 0 0 1 1 0 0 1 0 1 1 0 0 1 0 1 1 1 0 0 0 0 0 1 1 1 1 0 1 0 0 0 1 1 1 1 0 0 1 0 0 0 1 0 0 0 0 0 0 1 0 1 1 0 0 1 0 0 0 0 1 1 0 1 0 0 0 1 0 1 0 0 1 1 0 0 0 0 1 0 0 0 0 1 0 0 0 0 0 1 0 1 0 0 1 0 1 0 1 0 0 1 0 1 1 1 0 1 0 0 0 1 1 1 0 0 0 0 0 0 1 0 1 0 0 0 0 1 0 0 1 1 1 0 0 1 0 1 1 0 1 0 1 0 1 0 1 0 0 0 0 1 0 1 0 0 1 0 0 0 1 0 1 0 0 0 0 1 0 0 1 0 1 0 1 0 0 1 0 0 0 1 1 0 0 0 0 1 0 0 0 0 0 1 0 1 0 1 0 0 0 1 0 1 1 0 0 0 1 1 0 1 0 1 0 0 0 0 1 0 0 0 0 0 1 0 0 1 1 1 0 0 1 0 0 0 1 0 1 0 1 1 0 1 0 0 1 0 1 0 1 1 1 1 0 1 1 0 1 0 0 1 0 1 1 0 0 0 1 0 1 0 0 0 0 0 1 1 1 1 0 0 0 1 1 0 1 1 0 1 1 0 0 0 1 0 0 1 0 1 1 0 0 0 0 0 0 0 1 0 0 0 0 0 0 0 1 1 1 1 1 0 0 0 1 0 0 0 0 1 1 1 1 1 1 1 0 1 1 1 0 0 1 1 1 0 0 0 1 1 0 1 1 0 0 0 1 0 1 1 1 0 0 1 1 1 0 0 1 0 0 0 1 0 1 0 0 0 0 0 1 0 0 0 0 0 1 0 0 0 0 0 0 0 0 0 1 1 1 1 0 1 0 1 1 0 0 1 0 1 0 1 
2 2 0 0 1 0 1 1 1 0 2 1 1 0 0 1 1 1 1 1 1 0 1 0 0 0 0 0 0 0 1 0 0 1 0 0 1 0 0 0 0 1 1 0 0 0 1 0 0 1 1 2 1 1 0 0 2 1 1 1 0 0 0 0 0 0 0 1 0 0 0 1 0 2 0 0 0 1 0 1 0 0 0 1 1 1 2 0 0 1 0 1 0 0 1 0 1 0 2 0 0 2 0 0 1 1 1 1 0 1 1 0 0 0 0 2 0 1 0 1 1 0 1 1 1 1 1 0 0 1 1 1 1 1 1 0 0 1 1 0 1 0 1 1 0 0 0 0 1 1 1 1 0 1 2 2 0 0 0 1 0 0 2 0 0 0 1 0 1 0 0 1 1 0 1 0 0 1 0 0 1 1 0 0 0 1 0 0 1 1 0 0 1 0 1 1 1 1 1 0 0 1 1 2 2 0 1 0 0 1 1 0 0 2 0 1 1 1 0 1 1 1 0 0 1 0 0 0 0 1 0 1 0 0 1 0 1 0 0 0 0 1 1 0 1 1 1 0 0 0 1 0 2 1 2 0 0 0 2 0 0 1 1 0 0 2 0 2 0 1 1 0 0 0 0 1 0 1 1 0 0 0 0 1 1 1 1 0 0 1 1 1 1 0 0 1 1 1 1 1 1 0 2 1 0 1 0 1 1 0 1 1 0 2 0 0 0 0 0 1 2 0 1 0 1 1 0 0 0 1 0 0 0 1 0 1 0 1 0 1 0 2 0 1 2 0 0 0 0 0 1 0 1 0 1 0 0 0 0 0 1 0 0 0 0 1 1 0 0 0 0 0 0 0 0 1 0 0 0 0 1 2 1 0 1 1 1 0 0 0 0 0 0 0 1 1 0 0 1 0 0 0 0 1 0 1 0 2 0 0 0 1 1 0 1 0 1 0 1 0 0 2 0 1 1 1 0 1 0 2 1 1 1 0 1 0 0 1 0 0 0 1 1 0 0 0 0 0 0 1 1 1 0 1 1 1 1 1 1 0 2 0 0 2 1 1 0 1 1 0 0 1 1 1 1 0 0 0 1 0 0 0 0 1 1 0 0 1 0 1 1 2 0 2 1 0 1 0 1 1 0 0 0 1 0 0 1 0 1 0 0 0 0 1 0 1 0 0 0 0 1 1 2 0 1 2 1 0 1 0 1 1 0 1 0 1 0 1 0 1 1 0 1 1 0 0 0 0 0 0 2 0 0 0 0 0 0 1 0 1 0 0 1 1 0 0 0 1 0 0 0 1 1 2 0 1 1 1 0 1 0 0 1 1 1 0 1 0 1 0 1 0 0 0 0 0 0 0 0 2 1 1 2 0 0 1 1 1 0 1 1 0 0 1 1 1 2 2 2 0 2 0 1 0 0 0 0 0 1 0 1 0 0 0 0 0 1 1 0 0 1 0 0 1 2 0 0 0 0 1 0 0 0 0 0 0 1 0 0 1 2 0 0 0 0 1 0 1 1 0 1 0 1 0 1 0 1 0 1 0 1 0 1 1 0 1 1 1 0 1 0 2 1 2 0 0 0 0 2 0 1 2 0 0 2 1 1 0 1 0 1 1 0 0 1 0 0 0 1 1 1 1 1 1 1 1 0 1 0 0 1 1 0 0 0 1 1 1 0 2 2 1 0 0 0 1 1 1 0 1 1 0 1 0 0 0 1 1 1 0 1 1 0 0 1 0 1 1 1 0 0 0 0 0 1 0 1 0 0 1 1 0 1 0 0 1 1 1 0 0 0 0 0 0 1 0 1 0 0 0 1 1 0 0 2 1 1 0 0 2 0 0 1 0 0 0 0 1 0 0 0 0 1 1 1 1 2 1 2 1 1 2 0 2 0 1 1 0 0 1 1 0 1 0 1 0 1 0 1 1 0 1 2 1 1 0 2 2 0 0 0 0 0 0 0 0 0 0 0 1 0 1 1 0 0 0 1 1 2 1 0 0 1 0 0 0 0 0 0 0 0 1 1 2 1 1 1 0 1 1 0 0 0 0 1 1 0 1 0 1 0 0 1 0 1 0 0 0 0 1 0 1 0 0 0 0 2 1 1 0 1 1 1 0 0 0 0 0 1 1 1 0 0 0 1 1 2 0 0 0 0 0 0 0 1 0 0 2 1 1 0 1 0 0 0 1 1 0 0 1 1 1 0 0 1 2 0 1 1 0 1 1 0 1 1 1 1 0 0 0 2 0 0 0 0 0 0 1 0 1 2 1 0 0 0 1 1 0 1 0 1 0 1 1 1 1 0 1 0 0 0 1 1 0 2 1 0 0 0 1 0 0 1 1 2 0 0 0 2 1 0 1 0 0 1 1 1 1 0 1 1 1 0 2 1 0 1 1 1 0 0 1 0 0 0 0 1 0 1 1 0 0 0 1 1 2 0 1 0 0 1 0 1 0 1 1 0 2 1 2 2 1 0 1 1 1 0 0 0 0 0 2 0 1 0 0 1 0 0 1 0 0 0 1 1 0 0 1 0 0 1 0 1 0 1 0 0 0 1 0 1 1 0 0 0 0 0 0 0 1 0 0 0 0 1 0 0 1 0 0 1 0 0 0 1 1 2 1 0 0 2 0 0 0 0 0 0 0 1 0 0 1 0 0 0 0 0 1 1 2 2 0 0 0 0 0 1 0 1 0 1 0 0 2 1 0 1 0 0 0 2 0 0 0 0 1 0 0 2 2 1 0 2 0 0 0 0 1 0 1 0 0 2 1 1 1 1 0 2 1 1 0 0 2 1 0 0 0 1 1 0 0 1 2 0 0 1 2 1 0 2 0 2 1 1 0 0 1 0 1 1 0 1 1 1 1 0 0 1 0 0 0 0 1 0 1 2 0 0 1 1 0 1 1 0 0 1 0 0 0 0 1 1 0 0 0 1 1 0 1 1 0 1 0 0 0 0 1 0 0 1 0 0 1 0 0 0 1 2 1 1 0 1 0 1 0 1 0 0 0 0 0 1 0 1 1 0 0 1 1 0 0 1 1 1 1 1 0 1 0 1 0 0 1 0 0 1 1 0 0 1 0 0 1 1 1 0 2 1 1 1 1 1 0 0 0 0 1 0 0 1 1 0 0 0 0 1 1 1 0 1 0 1 1 2 0 1 1 0 1 1 0 0 0 1 1 1 0 1 0 0 0 0 0 1 0 1 1 1 1 1 0 0 0 0 1 1 0 1 0 1 1 1 2 0 1 2 1 1 0 2 1 1 0 0 0 0 0 0 0 0 1 2 0 0 1 1 0 0 0 1 0 0 0 0 0 0 1 1 1 1 1 0 0 0 0 2 1 0 1 0 0 1 0 0 1 1 2 0 0 1 1 0 1 0 1 1 1 1 0 0 1 1 0 1 1 1 1 1 1 0 0 1 0 2 1 0 2 1 1 0 0 1 1 1 1 2 2 0 1 0 1 0 2 0 0 1 1 2 0 1 0 0 1 0 1 1 1 2 1 0 0 2 0 0 1 0 0 0 1 1 0 1 1 0 0 1 1 2 0 2 0 2 0 2 1 2 0 1 0 0 0 0 1 0 0 0 1 2 1 0 1 1 0 0 0 1 1 1 0 1 1 0 1 1 1 2 2 0 0 0 2 0 1 1 1 0 0 1 2 1 0 1 0 0 0 1 2 1 2 1 0 1 1 0 0 2 0 0 1 0 0 0 1 0 0 1 1 0 1 0 1 1 0 2 0 1 2 0 2 0 0 1 1 1 1 1 0 0 1 2 0 1 0 1 1 2 0 0 1 0 0 2 2 1 0 0 0 0 1 1 1 1 0 1 0 0 0 0 1 0 0 1 1 0 0 1 0 2 0 1 1 0 0 0 2 1 0 0 1 1 1 1 1 2 0 1 0 2 1 0 0 0 0 1 0 1 1 0 0 1 1 0 0 0 0 1 1 0 0 0 1 0 0 1 0 0 0 0 1 1 0 1 0 0 1 1 1 2 1 0 0 0 0 0 0 1 1 2 1 0 1 0 0 1 1 1 1 0 0 1 0 0 1 0 1 0 1 0 1 0 1 0 0 2 1 1 1 2 0 0 0 2 0 0 0 1 1 0 0 2 1 1 0 0 0 0 1 0 1 1 1 0 1 0 2 0 1 1 1 0 0 0 0 1 0 1 1 1 1 1 1 0 0 0 1 1 0 1 0 1 0 0 0 0 1 1 1 1 1 1 0 0 2 1 1 0 1 0 0 1 1 0 1 1 1 1 0 0 2 0 1 1 2 1 1 2 1 1 2 1 1 0 1 1 2 1 1 2 1 0 1 0 1 0 1 0 0 1 0 1 2 1 1 0 0 0 1 0 0 1 0 0 0 0 0 2 0 1 2 0 1 2 1 0 1 1 0 1 0 1 0 1 1 0 0 0 0 2 0 2 0 1 2 0 0 1 0 1 0 0 0 0 0 0 0 1 0 1 1 1 0 0 0 0 2 0 1 2 0 0 0 1 1 0 1 1 0 0 1 
0 0 2 0 2 0 1 1 0 1 1 1 2 1 0 0 0 0 0 0 1 0 0 1 0 0 0 0 1 1 1 1 1 1 1 0 0 1 0 0 0 1 0 1 0 0 0 1 1 1 1 1 1 0 0 0 0 1 0 0 1 1 0 0 1 0 1 1 0 2 0 0 0 0 0 1 0 2 1 0 0 1 0 0 1 0 1 0 1 1 0 0 1 0 0 1 1 0 1 1 2 0 1 0 0 1 0 1 1 1 1 1 1 2 1 1 1 1 1 0 1 2 1 1 0 0 2 0 0 1 0 0 2 2 0 0 0 2 0 0 2 1 1 0 0 2 2 1 0 2 1 2 2 1 0 0 0 1 0 1 0 0 2 1 0 1 0 0 0 1 0 0 0 2 2 0 0 0 0 0 1 2 0 1 1 0 1 0 2 2 1 1 1 0 0 0 1 0 0 0 0 1 1 2 1 0 0 0 1 0 0 0 1 0 0 1 2 1 0 0 0 0 2 1 1 0 0 0 0 0 0 0 1 0 0 0 2 1 1 0 1 1 1 1 0 0 0 1 2 0 2 1 1 0 1 0 1 1 1 2 1 1 1 1 0 0 0 0 0 1 1 1 0 1 0 0 1 0 0 1 1 1 2 0 0 0 1 1 0 0 0 1 1 1 1 1 1 0 0 0 1 0 1 0 0 0 0 0 1 1 0 1 0 0 0 1 1 1 2 0 1 0 1 1 2 0 1 1 0 1 1 1 0 0 2 1 1 0 0 0 0 0 0 1 0 0 1 0 0 0 0 0 0 1 1 0 0 0 1 1 1 0 1 0 1 0 0 0 0 0 1 0 0 0 1 0 1 1 1 1 0 1 1 1 0 0 1 1 0 1 0 1 0 1 2 0 0 0 1 1 1 1 0 0 2 1 1 0 0 0 1 0 1 1 1 0 1 0 0 2 0 1 1 0 2 0 0 0 1 0 0 0 1 2 0 0 0 1 0 0 1 0 0 1 1 1 0 1 0 1 0 1 1 0 2 1 0 0 0 0 2 0 1 1 0 2 0 1 1 1 2 0 1 0 2 2 1 1 0 2 2 0 1 0 1 0 0 0 1 1 1 1 0 0 0 0 2 1 1 0 0 1 0 0 1 1 0 1 0 1 0 0 0 0 1 1 1 2 1 0 0 1 0 1 1 0 0 1 1 1 1 0 1 0 2 0 0 1 0 1 0 0 0 1 1 1 1 1 1 0 0 1 2 0 0 0 1 1 0 1 1 0 0 2 1 1 1 0 1 0 2 1 0 1 0 2 1 0 0 0 0 0 1 1 1 0 2 1 0 0 0 1 1 0 1 1 0 0 1 0 0 2 0 0 0 0 1 0 1 0 1 0 1 0 0 1 0 0 0 0 1 2 0 0 2 2 1 2 0 1 2 0 1 0 1 0 1 1 0 1 0 1 0 0 1 2 2 1 0 0 1 0 1 2 1 1 2 0 1 0 2 1 0 0 0 0 1 0 0 1 1 1 0 1 1 0 0 1 0 0 0 0 0 1 1 1 1 0 0 0 1 1 0 0 1 1 1 0 0 0 1 2 0 0 0 0 1 0 1 0 0 1 2 0 1 1 1 0 0 1 2 1 1 0 1 0 1 0 0 1 0 1 0 1 0 1 1 1 0 0 0 2 0 1 0 2 1 0 0 2 0 0 1 1 0 1 1 0 0 1 2 1 0 1 1 0 0 1 1 1 0 1 1 0 0 1 1 0 0 0 0 2 1 0 1 0 0 1 0 0 1 0 1 1 0 1 0 0 0 0 1 2 2 2 1 1 1 0 1 0 1 0 0 1 2 0 0 1 0 1 1 0 0 1 0 0 1 1 0 2 0 1 0 1 1 1 0 0 0 2 0 0 2 1 0 2 1 1 0 0 1 0 0 1 2 2 0 0 1 1 0 1 0 1 1 2 0 1 1 1 0 0 1 1 0 2 0 1 0 0 1 0 2 0 1 0 2 0 0 0 0 0 1 1 1 0 0 1 0 1 1 1 1 0 1 1 1 0 1 0 1 1 0 0 0 0 0 2 1 1 1 0 1 1 1 0 1 1 0 0 0 0 0 2 0 0 0 2 0 1 0 0 1 0 1 0 1 0 0 1 1 0 0 0 1 1 1 0 0 1 0 1 2 1 0 0 1 1 1 1 1 2 0 0 0 0 0 1 0 1 1 1 1 1 0 0 0 1 0 0 2 1 1 2 0 1 1 0 0 0 0 0 0 0 0 2 1 1 0 0 1 0 0 0 1 1 0 1 1 2 1 0 1 1 1 0 1 2 1 1 0 0 0 0 1 0 2 2 0 1 0 1 1 1 1 1 0 2 1 0 0 1 0 1 1 1 0 1 0 0 1 0 1 1 0 0 0 0 1 0 0 0 1 1 1 2 1 1 2 1 0 2 0 0 1 1 0 1 1 0 0 1 1 0 0 0 1 0 1 0 0 1 1 0 1 0 1 1 0 0 0 0 0 0 1 1 2 1 1 0 0 1 1 1 0 0 2 1 0 0 0 0 0 0 1 1 1 1 0 0 0 0 1 0 1 0 1 0 2 1 0 1 1 0 1 1 0 1 1 0 2 1 1 0 0 1 0 0 1 0 0 2 0 1 1 0 2 1 0 0 0 0 0 0 0 0 0 0 2 0 0 0 0 1 0 0 0 0 1 1 1 0 0 0 0 0 1 2 1 1 1 1 1 1 1 0 1 2 0 1 1 0 0 1 1 0 2 2 1 0 1 1 1 2 0 0 1 0 1 1 1 1 0 0 1 1 1 2 0 1 0 2 1 0 0 1 1 1 1 0 1 1 0 1 1 1 0 0 0 0 0 0 1 2 0 0 1 2 1 1 1 0 2 0 1 0 0 0 0 0 0 1 1 1 0 0 1 0 1 1 1 2 0 0 0 0 0 1 0 0 1 1 0 0 1 1 1 0 1 1 2 0 1 1 0 0 0 1 0 0 0 0 0 1 1 1 1 0 0 0 1 1 0 0 1 0 2 1 1 0 0 0 0 1 1 1 1 0 1 0 0 0 1 0 0 1 0 0 0 0 1 0 1 0 0 0 0 2 0 1 0 2 0 0 0 1 1 1 1 0 1 1 0 0 0 1 1 2 0 1 0 0 0 0 1 0 2 0 0 1 0 2 0 1 0 0 1 2 1 0 1 0 1 0 0 0 1 0 0 0 1 1 0 0 0 0 1 1 0 1 1 0 0 2 1 0 0 1 0 0 0 1 0 0 1 0 0 0 0 0 1 1 1 0 1 1 1 1 1 2 1 0 0 1 1 0 0 1 1 2 1 0 0 1 1 0 1 0 0 2 1 2 1 1 1 1 1 2 0 1 0 1 0 1 0 1 0 2 0 1 1 0 0 0 0 0 1 0 0 1 0 1 0 1 1 1 2 0 1 0 0 0 1 0 1 0 0 0 0 0 2 0 0 1 0 0 1 1 0 0 1 0 0 0 0 1 2 0 1 0 0 1 1 0 0 0 0 1 1 0 2 1 1 2 0 0 1 0 0 0 0 0 1 0 2 0 1 1 1 0 1 2 1 2 0 1 1 1 0 0 1 0 0 0 0 0 0 0 1 0 1 1 0 1 1 0 0 1 1 0 1 2 1 2 0 0 0 0 0 0 1 0 0 1 0 0 1 0 0 0 0 0 1 1 0 0 0 1 0 1 0 2 0 0 1 0 0 2 0 1 0 1 0 0 0 0 2 0 0 1 1 0 1 1 0 0 0 1 1 1 0 0 1 1 1 0 0 0 1 1 0 0 0 0 0 0 0 0 1 0 0 1 1 0 0 0 0 0 0 1 1 1 1 1 0 1 1 1 1 0 1 0 0 0 0 1 1 0 1 0 1 1 1 0 1 1 2 2 1 1 0 1 1 0 0 0 0 2 0 0 0 0 0 2 2 2 1 0 0 1 0 1 1 1 1 0 0 0 0 0 0 0 0 0 0 1 0 1 1 0 0 1 0 1 0 0 0 1 1 0 0 0 0 0 0 0 0 1 1 0 1 0 0 2 1 1 1 1 1 1 0 0 1 1 0 0 0 0 0 0 1 1 1 0 2 1 0 0 1 1 0 1 1 2 2 2 0 0 0 0 0 1 0 0 0 1 1 0 0 1 0 1 0 2 0 0 0 0 1 1 0 0 1 0 1 1 1 1 0 1 0 0 1 0 0 0 0 0 0 1 0 2 0 1 0 1 0 0 1 0 0 1 2 0 0 0 1 0 1 0 0 1 0 1 0 1 1 1 1 0 1 2 0 0 1 1 1 0 1 1 0 2 2 0 1 1 1 1 0 0 0 0 0 1 0 1 0 1 0 0 2 0 1 0 0 0 0 0 1 0 2 1 0 0 1 0 0 1 0 0 1 1 1 1 1 1 0 1 1 0 0 0 0 2 1 1 1 0 0 1 0 0 1 1 2 0 1 0 0 1 0 1 1 0 1 0 1 0 0 1 
0 2 1 0 2 1 0 0 2 1 1 1 1 0 1 1 1 1 0 0 2 0 1 1 0 1 0 2 0 0 1 1 2 0 2 0 0 0 1 2 0 1 0 1 0 2 1 0 0 1 1 1 0 0 1 0 2 1 0 1 0 1 1 1 0 1 0 1 1 0 0 1 2 1 1 0 0 1 0 2 1 1 1 0 1 1 0 0 0 1 1 0 1 2 1 0 0 2 0 1 0 2 0 1 0 2 0 0 0 0 0 0 0 0 0 0 0 1 0 2 0 1 0 2 0 1 0 1 0 0 0 2 0 0 1 1 0 0 1 0 0 0 2 0 1 0 2 2 0 0 1 0 0 0 0 1 1 1 1 1 1 0 0 2 1 1 0 1 0 0 1 2 2 0 1 1 0 1 0 1 0 0 0 1 0 0 0 0 1 0 1 0 0 0 0 1 1 1 0 1 2 0 0 1 2 0 1 1 0 1 1 0 0 1 1 1 0 1 0 0 0 0 1 1 0 0 1 1 1 0 1 0 0 0 0 1 1 0 1 0 0 1 1 0 0 2 0 0 0 0 0 1 0 0 1 0 2 0 1 0 0 1 1 1 1 0 1 1 0 0 2 1 0 0 2 0 0 1 1 0 1 1 1 1 1 0 0 1 0 0 0 1 1 0 1 0 1 0 1 0 2 1 0 0 0 0 1 0 0 0 1 0 0 1 1 1 1 1 2 0 1 2 1 0 1 1 1 1 0 1 0 0 0 1 2 1 1 0 1 0 1 0 0 0 0 0 0 1 0 1 1 0 0 1 1 0 1 0 1 1 0 0 2 0 1 0 2 0 1 0 1 1 0 1 1 2 2 0 1 0 0 1 0 0 1 0 0 0 0 0 1 0 1 0 0 1 0 0 2 1 1 1 1 1 0 2 0 1 1 0 0 1 1 0 0 0 0 0 1 1 1 0 1 2 1 0 0 0 2 1 1 1 0 1 0 0 0 0 1 0 0 1 1 0 0 1 1 0 1 2 1 0 1 0 1 0 0 2 0 1 0 0 1 1 0 0 1 0 0 0 0 1 1 1 0 1 1 1 0 1 0 0 1 1 1 1 0 1 0 0 0 0 1 0 1 0 0 1 1 1 0 1 1 0 0 1 1 1 0 0 0 0 0 0 1 1 0 1 0 2 2 2 0 0 0 1 0 1 0 0 0 1 0 1 1 0 1 0 1 0 1 1 1 1 1 0 1 0 0 0 1 0 1 1 1 1 0 0 0 1 2 0 0 0 1 1 0 0 0 1 0 0 1 0 0 1 1 1 0 0 1 1 2 1 1 2 0 1 0 0 1 1 1 2 1 0 1 0 1 0 0 0 1 0 0 2 1 0 0 1 0 1 1 1 0 0 0 0 0 0 0 1 0 0 1 1 0 0 1 1 1 0 1 1 2 0 1 0 0 0 2 0 0 1 1 2 1 0 1 1 1 0 0 1 0 1 0 2 0 1 1 0 0 0 1 0 2 0 1 1 1 0 1 1 1 0 0 1 1 1 0 1 0 2 0 0 0 0 0 1 0 1 0 2 0 0 1 0 0 0 1 0 0 1 2 0 1 1 0 0 1 1 0 1 0 2 1 2 0 1 1 0 0 0 2 0 1 1 0 0 0 1 1 2 1 1 2 0 0 1 1 0 1 0 1 0 0 0 1 0 0 0 1 0 1 1 1 0 1 0 1 0 1 1 2 1 2 0 2 0 1 0 0 0 1 1 0 0 0 1 1 0 0 1 0 1 2 0 1 0 2 0 0 1 0 0 0 1 0 2 1 0 0 0 1 0 1 0 0 1 1 0 0 1 1 0 1 0 1 2 0 0 2 1 0 1 0 2 0 0 1 0 1 1 0 1 0 0 1 1 1 0 0 0 0 1 0 0 0 0 1 0 0 1 1 1 2 0 1 2 1 0 1 1 0 0 1 1 0 1 0 1 0 0 0 1 2 0 1 0 1 0 1 1 1 2 0 1 0 0 1 0 0 0 0 1 1 1 0 0 2 0 1 1 1 0 2 2 0 1 1 1 0 0 2 0 0 0 0 0 2 1 1 1 2 1 1 1 2 0 0 0 0 0 0 1 0 1 0 1 0 0 2 1 1 1 1 0 1 2 0 0 1 1 0 1 1 2 1 0 0 0 0 1 0 0 0 1 0 0 1 0 1 1 0 0 1 0 1 1 0 1 2 0 1 0 0 1 0 0 1 0 0 0 1 1 1 1 0 0 1 0 1 2 1 2 0 0 0 1 1 1 1 0 0 2 0 0 2 2 1 1 1 0 1 0 0 0 1 2 1 1 1 1 1 1 0 1 0 1 1 0 0 1 2 0 0 0 0 0 1 0 0 0 1 0 1 0 0 1 2 0 0 0 2 1 0 2 1 1 0 0 0 0 1 2 0 1 1 2 0 0 1 2 1 0 0 2 1 0 0 1 2 0 0 0 1 0 1 0 2 0 1 0 2 2 1 1 1 0 1 1 0 0 0 0 0 1 1 0 2 1 0 1 1 0 0 0 0 0 2 2 0 0 1 1 0 1 0 1 1 0 1 1 0 0 0 1 0 0 0 0 0 0 1 0 1 0 0 2 0 0 0 0 1 0 1 0 0 0 2 1 0 1 0 2 1 1 1 0 0 1 1 1 0 0 0 2 2 0 0 0 0 0 1 0 0 0 1 0 0 0 1 1 0 0 0 1 0 0 0 1 1 1 0 0 0 2 1 2 1 0 0 0 0 2 1 0 0 1 0 1 0 1 2 1 0 1 0 1 0 0 0 0 1 1 1 0 0 1 2 1 0 0 2 0 1 1 0 0 0 0 0 0 0 2 0 0 0 0 1 0 0 2 1 1 0 0 0 0 0 1 1 0 0 0 0 0 2 0 0 0 0 0 0 0 0 1 0 1 1 0 0 1 0 0 2 1 0 0 0 1 2 1 0 0 0 1 0 0 1 0 1 0 1 1 2 1 1 1 1 2 1 0 1 0 1 1 0 0 1 1 0 1 1 0 0 1 0 0 1 0 0 1 0 0 1 1 1 0 2 2 1 0 1 1 0 0 1 1 0 0 1 0 0 1 1 1 1 0 0 0 1 0 2 0 1 0 1 1 2 0 0 0 1 2 0 0 0 1 0 0 0 0 0 1 1 1 1 1 1 1 1 1 1 1 0 1 0 0 0 0 1 1 0 0 1 1 1 0 0 0 2 0 1 0 0 1 1 0 1 0 1 0 0 1 1 0 1 1 0 2 0 1 0 0 0 0 0 2 1 1 0 1 2 1 1 0 1 1 2 0 1 1 2 0 1 0 2 0 0 1 0 0 0 1 0 1 1 0 1 0 0 2 0 2 0 0 1 1 1 0 1 1 1 0 1 0 1 1 0 1 1 1 0 0 1 1 0 0 1 1 0 1 1 1 0 1 0 0 2 0 0 1 0 1 0 0 1 1 1 1 1 0 0 1 0 0 0 1 0 1 1 1 0 1 1 0 0 0 0 0 1 0 2 1 0 0 0 0 0 0 0 0 0 1 0 1 0 0 1 0 0 0 0 1 0 1 1 1 2 1 0 1 0 0 0 1 0 0 2 0 1 1 1 2 2 1 1 0 1 1 1 2 0 0 2 2 2 0 1 0 0 2 1 0 0 2 1 0 1 1 1 1 1 1 2 1 0 0 0 1 0 1 2 2 1 1 1 0 1 2 0 0 0 1 1 2 0 1 0 0 0 0 1 1 2 1 0 0 0 1 1 1 0 2 0 0 0 2 1 1 0 1 0 0 1 0 0 1 0 0 0 2 1 0 1 0 0 0 0 1 0 1 1 0 2 0 0 0 0 0 0 0 1 0 2 0 1 1 0 1 1 2 1 1 0 1 1 1 0 0 1 0 0 1 0 0 0 0 0 2 0 0 2 1 2 0 0 0 0 1 0 1 2 1 0 1 2 0 1 1 1 0 1 0 2 0 1 0 0 2 1 0 2 1 1 0 0 1 0 1 1 1 0 0 0 1 1 0 2 1 0 0 0 1 0 1 1 1 1 1 0 1 1 0 2 0 1 0 1 1 1 1 2 0 0 0 1 1 0 0 1 1 1 0 0 1 1 0 0 1 0 1 0 1 2 0 1 1 0 1 0 1 2 1 1 0 0 1 0 0 0 0 0 0 2 1 1 0 0 0 0 0 1 1 0 1 1 0 1 1 2 2 1 1 1 0 0 1 1 1 0 0 1 0 0 0 0 1 0 1 0 1 1 1 1 1 0 0 0 0 0 1 0 1 2 0 1 1 0 0 0 1 1 0 1 1 0 1 0 0 0 0 1 1 0 1 0 0 1 0 1 1 0 0 0 0 1 1 1 1 1 0 0 0 0 0 1 1 0 0 1 0 1 0 1 1 1 1 1 0 0 1 0 1 0 0 0 0 1 0 2 2 0 0 0 1 1 0 0 0 0 0 0 1 2 0 0 1 1 0 0 2 0 0 0 0 0 1 
0 2 1 0 0 2 1 2 2 0 1 1 2 0 1 1 0 0 0 0 1 2 0 0 0 0 0 1 1 1 0 1 2 1 2 1 0 1 2 0 0 1 1 0 1 0 0 0 0 1 0 0 0 0 0 1 1 0 0 2 0 0 0 1 0 0 0 0 1 1 0 1 0 0 0 0 1 1 1 0 1 1 1 0 0 1 0 2 0 0 1 1 0 0 1 1 0 0 0 0 0 2 1 0 0 1 2 1 1 0 1 0 1 1 1 1 0 0 1 1 0 1 0 1 2 0 0 1 1 0 1 0 1 2 1 0 0 0 0 0 0 0 1 2 0 0 0 1 0 0 0 1 0 0 1 0 1 0 0 1 0 0 1 1 0 2 0 1 1 1 1 0 1 1 1 0 0 0 1 1 0 1 0 0 1 0 0 1 1 2 1 0 1 1 1 1 0 2 0 1 1 1 1 1 2 0 2 1 2 0 1 1 0 2 1 0 1 0 0 0 1 0 0 0 1 0 1 0 0 0 1 0 0 1 1 0 0 0 0 0 1 0 1 1 1 2 1 0 0 0 0 0 0 0 1 0 1 1 1 1 0 1 0 0 0 2 0 0 1 1 0 1 2 1 0 1 1 2 1 0 1 1 0 1 1 1 0 0 1 1 1 0 1 1 0 0 1 1 0 0 1 0 1 2 1 0 1 0 2 0 0 0 0 1 0 0 1 0 0 0 1 1 1 0 0 0 1 1 0 0 0 2 0 0 1 0 0 0 1 1 2 0 1 1 0 1 0 1 1 2 1 1 0 0 1 0 0 0 1 1 1 0 1 2 2 0 0 1 0 1 0 0 1 0 1 1 0 1 0 1 0 1 0 1 0 0 1 2 0 0 0 0 0 0 2 1 0 0 1 2 1 0 1 1 2 0 0 1 1 1 0 0 0 0 0 1 0 1 1 1 0 1 2 1 0 0 0 1 0 0 1 1 2 2 0 0 1 2 1 0 0 0 1 1 0 1 1 2 2 0 1 1 0 0 2 2 1 1 1 1 0 0 1 1 2 1 0 1 1 0 1 2 0 0 0 1 0 1 1 1 0 1 1 1 0 1 0 2 1 1 0 1 2 0 2 1 1 1 0 2 0 2 0 0 0 1 0 1 0 1 2 2 0 0 2 2 1 2 1 0 1 2 0 1 1 1 1 1 0 1 0 1 0 0 1 1 0 1 1 1 0 1 0 0 1 0 1 0 1 1 2 1 0 1 1 0 1 2 1 0 0 2 0 0 0 1 0 0 1 0 1 0 0 1 0 0 0 0 0 0 1 2 1 0 0 0 1 0 2 1 0 1 0 1 0 0 0 0 0 2 0 2 1 0 1 1 1 0 0 2 0 0 0 0 0 0 0 0 0 2 2 1 0 0 1 0 0 2 0 1 0 1 0 0 0 1 0 0 1 0 1 1 0 1 1 0 0 0 0 1 1 0 0 2 1 0 1 0 2 1 1 1 1 0 2 1 0 0 1 1 0 0 2 1 0 1 1 1 0 0 0 2 0 0 1 1 0 1 0 1 1 0 2 1 1 1 2 2 1 0 1 0 0 0 0 1 0 0 2 0 0 0 0 0 1 0 1 0 0 0 0 0 0 2 0 1 0 0 1 1 0 0 2 1 1 0 0 1 1 1 0 0 1 0 0 1 0 0 0 1 0 0 0 0 0 1 0 0 2 0 1 0 1 1 1 0 1 0 0 0 0 0 0 0 0 0 2 2 0 1 0 0 1 2 1 0 0 1 1 2 1 1 0 0 2 2 2 0 1 1 2 0 2 1 1 0 0 1 0 1 2 1 0 0 0 1 1 1 1 1 1 0 0 1 0 1 0 1 2 2 0 0 1 1 1 2 0 1 1 0 0 1 1 0 0 2 1 0 1 0 0 0 0 0 2 0 1 1 0 0 0 1 2 0 2 0 1 1 0 0 0 0 0 0 2 1 1 0 1 1 0 0 1 2 1 0 0 0 0 0 2 0 1 2 0 0 0 0 0 2 1 0 0 0 1 0 1 0 1 1 0 0 2 0 1 0 0 0 1 2 0 1 1 0 2 0 1 0 0 1 0 1 2 0 1 1 0 1 1 2 2 0 0 0 0 0 0 0 1 1 1 0 0 1 0 1 1 1 2 1 0 0 1 0 1 1 0 0 1 2 1 0 1 0 0 0 1 1 0 1 1 2 1 1 1 0 1 0 0 1 0 0 0 1 0 0 1 2 0 0 0 1 0 0 1 1 2 2 1 0 0 0 0 0 2 1 1 2 0 0 1 0 1 0 1 1 1 1 0 0 1 0 0 0 0 2 1 0 1 0 0 2 1 0 0 0 0 1 1 0 2 1 0 0 1 2 0 1 0 0 0 0 1 1 0 0 1 0 1 0 0 0 0 0 0 0 0 1 0 0 1 1 1 0 1 0 2 0 1 1 1 0 0 2 1 1 0 1 1 0 1 1 0 2 1 0 1 0 0 0 1 1 1 1 1 1 2 0 0 1 1 0 1 1 0 1 1 1 0 1 1 1 0 0 0 0 1 0 1 1 0 1 1 1 0 0 0 0 1 0 2 2 0 0 1 0 1 1 0 0 2 0 1 0 2 1 1 1 0 0 1 2 0 0 0 2 0 0 0 0 1 1 1 0 0 1 0 1 0 0 0 1 1 0 1 1 1 0 1 1 0 1 0 1 1 1 1 1 0 1 2 1 0 0 0 0 0 1 1 2 0 2 0 2 1 1 1 1 0 1 1 2 0 0 1 2 1 0 1 0 1 1 1 1 1 0 1 0 1 1 2 1 1 0 0 0 1 0 1 1 1 0 0 0 0 1 1 0 1 1 1 1 0 0 0 2 1 1 1 1 1 1 0 1 1 0 1 0 2 0 0 1 1 0 1 0 0 0 1 0 1 1 1 1 2 0 2 0 0 1 2 0 1 1 1 0 0 0 1 1 0 1 1 0 0 0 1 1 1 0 2 1 1 0 1 1 1 1 1 0 1 1 2 2 0 1 1 0 1 0 0 1 1 0 0 1 2 1 1 2 1 0 1 1 0 1 1 1 0 1 0 1 1 2 0 0 0 2 0 0 1 0 0 1 1 0 1 2 0 0 0 1 1 1 1 0 0 1 2 1 0 0 1 1 0 1 0 0 2 2 0 0 1 1 0 0 0 1 0 0 0 0 1 2 1 0 1 1 1 1 1 1 0 0 0 0 0 1 1 1 2 1 1 0 0 0 2 1 0 2 0 2 1 1 1 0 0 1 0 0 1 1 0 1 1 0 0 0 0 1 0 1 0 1 1 0 0 1 1 0 0 1 1 1 0 1 0 1 2 0 0 0 0 1 0 0 0 0 0 0 1 1 1 2 0 1 0 1 1 1 0 2 1 1 0 1 1 0 1 1 1 0 1 0 1 0 2 0 2 1 1 1 0 2 1 0 1 1 1 1 1 0 0 0 0 1 0 1 0 0 0 0 2 1 0 0 0 1 0 0 2 0 1 1 0 0 0 0 0 1 0 0 0 0 2 0 1 0 1 1 1 0 1 0 1 1 2 2 0 1 1 0 0 0 1 0 1 0 2 0 0 1 2 0 0 0 1 0 1 1 0 0 0 1 0 0 1 1 0 1 0 0 0 1 0 0 1 0 1 0 1 1 0 1 0 0 1 1 1 0 0 0 1 1 0 1 0 0 2 1 1 1 0 2 1 0 0 1 0 0 1 1 0 0 1 1 1 1 0 0 1 0 0 1 0 1 1 0 0 1 0 0 0 0 0 1 1 1 1 2 1 0 1 0 0 0 1 0 0 0 1 1 1 0 1 0 0 1 0 2 0 0 2 1 0 1 2 0 1 0 1 0 1 2 1 0 0 1 1 1 1 2 1 0 1 0 0 0 0 0 1 1 1 0 0 1 1 0 0 1 0 1 1 1 0 1 2 1 0 1 1 1 0 2 1 1 1 0 2 1 0 0 0 0 0 1 0 1 1 2 1 1 0 0 2 1 1 1 2 1 1 1 0 0 0 1 0 0 1 1 1 1 0 0 0 0 2 0 0 1 0 1 0 1 1 1 1 0 0 1 0 2 0 0 0 0 0 2 1 1 0 1 2 0 1 2 2 1 2 0 1 2 1 1 1 1 2 0 1 0 0 0 1 0 1 1 0 0 1 1 0 2 1 0 0 1 0 1 1 1 0 1 0 0 0 0 0 0 0 1 0 0 0 0 0 1 2 1 0 0 0 1 0 0 1 0 1 2 0 1 1 1 0 1 1 2 2 2 0 0 1 0 0 0 2 2 0 0 1 0 0 0 1 0 1 0 1 0 1 0 0 0 1 0 0 1 0 0 0 0 0 2 0 0 2 0 1 0 2 1 1 1 2 1 2 2 1 0 0 0 0 0 1 1 1 0 0 0 0 0 0 1 1 0 1 2 1 1 0 0 0 0 0 1 1 1 0 1 0 0 2 0 0 1 1 1 0 1 0 0 
2 0 1 2 1 1 0 1 1 0 0 0 1 2 1 1 1 0 1 0 1 0 0 0 0 1 0 0 0 1 0 0 1 1 0 1 1 1 1 1 1 1 1 0 1 1 0 0 1 0 1 1 1 1 0 1 1 1 1 0 0 0 1 1 0 0 0 0 1 1 0 0 1 0 2 1 1 1 1 1 1 1 1 0 0 1 1 0 0 1 0 0 2 2 1 1 0 0 1 0 0 0 1 0 0 1 1 0 0 0 0 0 0 0 1 0 0 0 1 0 0 1 2 1 1 1 1 1 0 0 0 0 0 2 0 1 0 0 0 1 1 1 0 1 1 1 0 1 0 0 0 1 1 0 2 1 1 1 0 1 1 2 0 0 1 1 1 0 1 0 1 1 0 1 0 1 0 1 0 0 1 0 0 1 1 1 1 0 1 1 1 0 0 0 1 0 2 0 1 1 1 1 0 1 0 1 1 0 0 0 0 1 2 2 0 1 1 1 0 0 0 0 1 1 1 0 0 0 0 0 0 0 1 0 1 1 1 0 2 0 0 0 0 1 0 0 0 0 0 1 1 0 0 0 0 0 1 2 0 1 1 0 0 1 2 1 0 0 2 1 1 0 0 1 1 0 0 1 2 1 1 1 1 1 1 0 1 0 1 1 1 1 0 1 1 1 0 0 1 0 0 0 0 0 0 0 1 1 0 2 1 0 1 1 2 0 1 2 0 1 0 1 1 1 1 1 1 1 1 0 0 1 0 1 0 1 1 2 0 0 2 1 1 1 0 0 1 1 0 2 1 0 1 1 0 1 0 1 0 0 1 1 1 1 1 1 1 1 0 1 1 0 1 1 1 0 1 1 0 1 2 1 1 0 0 0 0 0 0 0 2 0 0 1 2 0 0 1 1 1 1 1 0 0 1 0 0 0 0 1 0 0 1 0 1 1 1 0 0 1 0 1 1 2 0 1 1 1 0 0 0 0 0 2 0 2 0 0 1 1 0 2 1 1 2 0 1 1 0 1 1 1 1 0 1 0 0 1 1 1 0 1 1 1 1 0 0 0 1 0 1 0 1 0 0 0 1 0 0 0 2 1 1 2 1 1 0 1 0 1 0 0 0 1 0 0 0 1 1 0 1 1 0 0 1 1 1 2 0 1 1 0 2 0 1 0 0 0 0 2 0 0 0 1 1 0 1 1 1 0 1 1 2 1 0 1 1 0 0 1 0 0 2 2 1 0 0 1 2 1 1 0 2 0 1 0 1 1 0 1 0 1 1 0 0 1 0 1 1 1 0 0 0 0 1 1 1 2 0 1 0 1 1 1 1 1 1 2 1 1 0 2 0 0 0 0 1 1 1 0 1 0 0 1 0 1 1 2 2 0 1 1 1 1 1 0 1 0 2 1 1 0 1 1 0 0 1 1 1 2 1 0 1 0 1 1 0 2 0 1 1 1 1 2 1 1 2 1 0 0 0 0 2 1 0 0 1 1 0 0 1 1 0 0 1 1 0 1 0 0 0 1 0 1 0 1 1 1 2 0 1 0 1 1 1 0 0 0 1 0 1 0 0 1 0 0 0 1 1 0 1 0 0 2 1 1 0 2 1 1 0 0 1 0 0 0 0 1 1 0 2 1 0 0 1 1 1 0 0 1 0 0 1 1 2 1 1 0 1 1 0 2 1 1 0 1 0 0 0 1 2 0 1 0 2 0 0 1 0 0 0 2 1 1 0 0 0 1 0 1 1 2 0 0 0 1 0 0 1 0 1 1 0 0 1 2 1 1 0 0 1 0 0 0 2 0 0 0 1 0 1 1 2 1 1 1 1 1 1 0 1 0 0 1 0 2 0 1 1 1 1 1 1 1 1 1 1 1 1 0 0 0 1 0 1 0 1 1 1 1 0 1 1 2 1 0 0 1 0 0 1 1 1 0 1 0 2 2 0 1 0 1 0 2 0 1 0 1 2 0 0 2 0 1 0 0 1 0 0 0 2 1 1 1 2 1 0 1 0 1 0 0 1 1 1 1 1 0 0 2 1 0 0 1 0 0 0 0 0 1 1 2 0 0 0 1 1 0 1 1 0 0 0 0 1 0 0 1 2 1 1 1 2 1 0 2 0 1 2 1 0 2 0 1 0 0 1 1 2 0 0 0 1 1 1 2 1 0 1 1 0 1 1 2 1 1 1 2 1 1 1 1 0 1 1 0 0 1 0 1 1 1 0 0 0 1 1 1 1 0 0 1 0 1 2 0 0 0 1 0 0 1 0 0 0 0 0 2 2 0 1 1 0 1 1 1 1 1 1 0 0 1 0 0 0 1 1 1 0 1 0 2 0 1 1 1 0 0 1 1 1 1 1 1 0 1 2 1 0 2 1 1 1 0 0 0 0 0 0 1 0 0 1 1 1 0 1 0 0 2 1 0 1 0 0 1 2 1 0 0 1 0 1 0 0 1 0 1 0 1 1 1 0 1 0 1 1 2 0 0 1 0 0 1 1 1 1 0 1 0 1 0 0 1 0 0 1 0 0 0 1 1 1 0 1 2 1 0 0 1 2 1 0 0 1 1 1 1 1 1 2 1 1 2 1 2 2 0 1 0 2 1 0 1 1 0 0 1 0 1 0 1 1 1 2 1 1 0 1 0 1 0 1 1 1 2 0 2 1 1 0 0 2 0 0 1 0 1 1 1 1 0 0 0 1 0 1 0 1 0 1 0 0 0 0 1 1 1 0 0 0 0 1 2 1 1 0 0 0 0 1 0 0 1 2 0 1 1 0 1 1 1 0 0 0 0 1 1 0 0 1 1 1 1 0 1 0 1 1 1 0 0 0 1 1 1 0 1 0 1 1 1 1 1 1 0 1 0 1 1 0 1 1 0 0 0 0 0 0 1 0 0 2 1 1 0 0 0 2 0 0 1 0 1 0 1 1 2 2 1 1 0 1 0 0 1 1 0 1 1 1 0 1 0 1 1 0 0 2 0 0 1 0 0 1 0 0 1 1 1 0 1 1 0 1 2 2 1 0 1 1 1 0 0 1 0 0 0 1 1 0 1 0 1 0 1 2 1 1 1 0 0 0 1 1 1 0 1 0 2 0 0 1 1 1 0 0 2 1 1 2 0 0 1 0 1 1 0 1 1 0 2 0 0 0 1 0 0 0 0 0 1 1 2 1 1 0 2 1 0 1 1 0 1 1 1 0 0 0 0 1 1 0 0 0 0 0 1 0 0 1 0 0 1 0 0 0 0 0 2 0 1 0 0 0 0 1 0 2 1 1 1 1 1 0 0 1 0 1 1 1 1 1 0 1 0 0 0 1 1 1 1 1 1 1 2 0 0 0 1 0 1 0 1 2 1 1 0 0 1 2 0 2 1 1 2 0 1 0 1 0 1 1 1 1 1 0 0 0 0 1 0 0 1 1 1 1 0 0 1 0 1 2 1 1 1 0 2 0 0 1 0 0 0 0 1 2 0 0 1 0 0 1 1 1 2 0 1 1 1 2 1 0 1 1 2 0 0 0 0 0 0 0 1 0 0 0 0 1 1 0 1 0 0 2 0 1 0 1 1 0 2 1 1 0 0 0 1 1 0 0 1 0 0 2 0 1 0 0 1 0 1 1 0 1 1 0 0 1 1 1 1 2 1 1 0 0 0 0 0 1 0 1 1 0 1 1 0 0 1 1 2 2 0 1 0 0 1 0 0 1 0 1 1 1 0 1 0 0 1 1 1 1 2 1 0 1 1 0 0 2 0 1 1 2 0 1 2 1 0 1 0 2 0 0 1 1 1 0 1 0 2 1 0 0 1 0 1 0 1 0 0 0 2 1 1 0 1 1 1 0 0 1 1 1 0 2 1 0 0 1 0 0 2 2 1 0 1 2 1 2 1 0 0 0 0 0 0 0 1 0 0 0 0 2 1 0 0 0 1 1 1 0 0 1 1 0 2 2 1 0 1 0 1 1 1 1 1 1 1 0 0 0 1 1 1 0 1 1 1 1 1 2 2 1 1 1 0 0 1 0 2 0 1 1 1 1 0 1 0 1 2 1 1 0 1 1 0 0 0 0 1 0 1 1 1 0 0 1 0 0 0 0 2 1 0 1 1 0 1 1 1 0 1 1 1 0 0 0 1 0 2 1 0 1 0 1 2 0 1 0 1 1 2 1 2 1 1 2 1 1 1 2 1 1 0 0 0 1 0 0 1 1 0 2 0 1 1 0 1 0 1 0 0 0 0 1 1 1 1 1 0 2 1 1 1 1 1 1 1 0 0 0 1 2 1 1 0 1 0 2 1 0 0 1 0 1 0 0 0 0 1 2 1 0 0 2 0 0 2 1 2 1 1 0 1 0 2 0 1 0 0 0 0 1 2 0 0 1 1 0 1 1 0 1 0 0 0 0 0 1 1 1 1 0 2 0 1 2 1 0 1 1 0 1 1 1 1 0 0 1 0 1 2 1 0 0 1 0 0 1 1 1 1 1 1 0 0 0 1 1 2 0 0 1 1 0 0 1 2 
1 1 0 1 0 1 1 1 0 0 1 1 0 1 0 0 1 0 0 1 1 0 2 0 0 0 1 1 0 2 2 0 0 1 0 1 2 1 1 1 1 2 0 2 0 0 0 2 0 0 1 0 1 0 1 0 2 0 1 1 0 1 1 2 1 1 2 1 0 1 1 0 1 0 1 1 1 1 1 0 0 0 0 2 0 0 0 0 0 1 1 0 1 1 0 2 1 2 1 2 0 1 0 0 0 1 0 2 0 1 0 1 1 1 1 0 0 2 1 1 1 0 0 0 0 1 1 0 0 1 0 0 0 1 0 0 0 0 0 0 0 1 1 1 1 2 2 0 2 0 0 1 1 1 0 1 0 0 1 1 2 1 0 1 0 0 1 0 1 0 2 2 0 0 1 0 1 1 1 1 0 0 2 0 0 1 0 0 0 0 0 0 1 0 1 0 0 0 0 1 1 1 0 1 1 1 0 0 1 0 1 2 2 0 0 0 0 0 0 2 0 0 1 0 1 1 0 0 1 1 0 0 0 1 1 1 0 1 1 1 0 0 0 1 0 1 0 0 2 1 0 0 0 1 0 0 1 1 0 2 1 1 0 1 0 1 0 0 1 2 0 1 0 1 0 1 0 0 0 1 0 2 0 1 2 2 1 2 0 0 0 0 1 1 0 0 1 1 2 0 0 1 0 0 2 1 0 2 1 1 1 1 0 1 1 0 0 1 2 1 0 0 1 0 2 1 1 0 0 0 2 1 0 0 1 1 0 0 0 0 2 0 0 1 1 2 1 0 0 1 0 0 0 0 0 1 0 1 1 1 0 1 0 0 0 1 2 1 1 0 0 0 0 0 1 0 0 1 0 0 0 1 0 0 1 1 0 0 1 1 1 0 1 0 0 0 1 0 0 1 0 0 0 1 0 0 0 1 0 0 2 0 0 0 0 1 1 1 0 0 0 1 1 2 1 0 1 2 1 0 0 1 0 0 1 0 0 0 1 1 1 1 0 1 1 1 0 1 1 0 1 0 1 1 0 1 0 0 0 0 0 0 1 1 0 1 0 1 0 1 0 2 0 1 0 0 0 0 0 1 1 1 1 2 0 0 0 0 1 0 2 0 0 0 1 0 1 0 0 0 1 0 1 2 0 0 0 2 1 0 1 1 1 0 0 0 1 2 1 0 1 0 1 0 1 0 1 0 0 1 0 1 0 0 0 1 0 0 0 0 0 0 1 1 0 1 1 1 0 0 0 0 1 0 1 2 1 0 1 1 1 0 0 1 1 1 0 1 0 1 1 0 0 1 0 1 2 0 0 0 1 0 2 0 0 2 2 1 0 0 0 0 0 0 0 1 0 1 1 0 1 2 0 0 2 0 0 0 0 1 0 0 0 0 0 0 0 1 0 1 1 0 0 0 0 0 0 1 0 0 0 0 0 0 0 1 1 0 0 0 0 0 0 0 2 0 2 0 0 2 1 0 0 1 0 1 1 2 0 0 1 2 1 1 2 1 2 0 1 0 0 0 0 0 0 0 0 0 0 0 1 1 1 0 0 0 0 0 0 0 0 1 0 1 1 1 0 1 1 1 2 0 0 1 0 0 1 1 0 1 2 1 0 1 0 0 1 1 0 0 2 1 1 1 0 0 0 0 0 1 0 0 0 2 1 1 0 1 0 1 2 2 0 1 1 0 1 2 0 1 1 0 1 0 0 1 0 1 1 1 0 1 1 0 1 2 2 1 2 0 0 0 0 0 1 2 1 0 0 0 2 0 0 1 0 0 1 0 1 0 0 0 1 0 0 0 0 0 1 1 0 0 1 0 2 1 1 1 1 0 1 0 0 0 0 0 0 0 2 1 0 1 0 0 1 0 0 0 1 0 0 0 1 0 1 0 0 1 0 1 0 0 0 0 0 0 0 0 0 0 1 1 0 0 0 0 1 0 1 0 1 1 2 0 0 0 0 0 0 0 0 0 1 0 2 1 0 0 2 1 0 0 2 0 1 0 1 0 2 1 0 0 1 0 0 0 0 1 1 1 2 0 2 0 0 0 0 2 0 0 0 0 0 0 1 1 0 1 2 0 1 0 0 1 0 0 2 0 0 1 0 0 0 2 1 1 2 0 0 0 0 1 1 1 0 0 1 0 1 0 0 1 0 1 0 0 0 0 1 0 0 0 0 1 0 1 0 0 1 0 0 2 2 1 1 0 1 1 0 0 0 0 0 0 0 0 0 2 1 1 0 0 1 1 0 2 2 1 0 1 0 1 1 1 0 1 0 1 1 2 0 1 0 1 1 2 1 0 0 1 0 1 1 1 1 1 1 0 0 1 0 1 1 0 0 1 0 0 2 0 1 0 0 2 0 0 1 0 1 0 2 0 1 0 1 0 0 1 2 2 0 0 1 0 2 0 0 2 0 0 0 1 0 0 0 1 1 0 0 1 0 1 0 2 1 1 1 0 0 0 1 0 2 0 0 0 1 1 1 0 1 0 0 0 0 1 1 0 0 1 0 0 1 0 0 1 1 1 1 0 0 1 0 1 0 0 0 0 0 1 0 2 2 1 0 0 1 1 0 1 1 0 1 0 0 0 0 1 1 0 0 0 1 0 0 2 1 0 1 0 2 0 0 1 1 0 1 0 0 0 0 0 1 2 0 1 0 2 0 1 0 0 1 1 1 0 1 0 0 0 0 2 0 1 0 2 1 0 1 0 1 1 0 0 0 1 1 1 0 0 1 0 1 1 1 1 0 0 0 0 0 1 0 0 0 0 0 0 1 0 1 0 0 0 1 1 0 1 1 0 1 0 1 1 1 1 1 0 0 0 1 1 0 0 1 0 0 1 1 0 0 0 1 2 0 1 1 0 1 0 1 1 0 2 2 0 1 0 0 0 1 1 2 0 2 0 0 0 1 0 0 1 0 0 0 0 2 1 1 0 0 0 0 0 1 0 2 0 1 0 0 0 0 0 0 2 1 0 1 1 1 1 0 1 0 0 0 1 0 0 1 1 1 0 1 0 1 0 1 0 0 0 0 1 1 0 1 0 0 1 1 1 0 2 1 0 1 0 1 0 1 1 1 2 1 0 0 1 2 1 0 1 0 2 0 0 1 1 0 0 1 1 0 1 0 1 0 1 1 0 2 0 0 1 0 1 0 0 0 1 0 1 0 0 0 1 1 1 1 0 0 1 0 0 0 0 0 0 0 1 2 1 2 1 0 1 0 1 0 0 1 0 0 0 0 0 0 1 1 0 2 0 0 2 2 0 0 1 1 0 0 1 0 0 1 0 1 0 1 0 2 1 1 1 0 1 1 0 0 2 1 1 0 1 0 0 1 1 0 0 1 0 0 0 1 1 1 1 1 0 1 0 1 0 0 2 1 1 0 0 0 0 1 0 1 0 0 0 1 1 1 0 0 2 1 1 1 1 0 1 0 0 1 0 1 0 0 1 0 0 1 0 1 1 0 0 1 0 1 2 1 0 0 1 0 0 1 0 1 1 0 1 1 0 1 1 1 0 1 0 0 1 1 1 0 0 1 0 1 1 1 0 0 1 0 1 1 2 0 0 1 0 1 0 0 1 2 0 0 1 0 0 1 1 0 1 0 0 0 1 0 0 0 1 1 1 0 0 1 0 1 0 0 2 1 1 0 0 0 0 1 1 2 1 0 0 2 0 1 1 0 1 0 0 0 0 1 0 1 0 0 1 0 2 1 1 0 0 0 0 0 0 0 1 1 1 0 2 1 0 0 0 0 0 0 1 1 1 0 0 1 0 0 1 0 1 0 1 0 1 1 1 0 1 0 0 0 0 1 0 0 2 0 1 0 1 1 0 1 0 0 1 0 2 1 0 0 0 0 0 0 0 0 1 1 1 2 0 1 1 0 1 1 0 0 0 1 2 2 0 2 1 0 0 2 0 0 1 0 0 0 1 0 0 0 0 1 0 2 1 1 0 0 0 1 0 2 0 0 0 0 0 0 0 1 0 1 1 1 2 0 0 1 0 1 0 1 1 0 1 0 1 1 0 0 0 0 0 0 0 0 0 0 0 0 0 1 1 0 0 0 0 0 0 1 0 1 0 1 0 1 1 1 1 0 0 0 1 0 0 1 0 0 0 1 1 1 1 0 0 1 1 0 0 0 0 0 1 2 0 0 0 1 0 2 1 0 1 1 0 0 1 0 0 0 1 2 0 0 1 0 1 0 0 2 0 0 0 1 0 0 1 0 2 2 1 1 1 0 0 1 0 0 0 0 0 0 0 1 0 0 0 1 1 1 2 0 0 0 1 0 1 1 0 0 1 0 0 1 0 1 0 0 0 0 0 1 1 1 0 1 1 1 0 1 1 0 0 1 1 1 0 0 0 0 0 2 0 0 0 1 0 0 1 1 0 1 2 0 0 1 0 1 0 0 0 1 0 0 1 0 0 0 0 1 0 1 1 0 0 1 0 1 1 1 1 0 0 0 0 0 0 1 0 1 1 0 1 1 0 1 1 0 1 0 1 0 0 1 0 
0 0 0 0 0 0 1 0 0 0 1 0 0 0 0 0 1 0 1 0 1 2 0 0 1 0 0 1 0 0 1 1 0 1 0 0 1 1 1 2 0 0 0 1 1 0 2 0 0 1 0 1 0 1 0 0 0 0 0 0 0 1 2 0 0 0 0 0 0 0 0 0 1 0 0 1 0 0 1 0 1 1 0 0 0 1 1 0 1 0 0 1 0 1 1 0 0 1 1 1 1 0 0 0 0 1 1 0 1 0 0 1 0 0 0 1 1 1 1 1 0 1 0 1 0 0 0 0 1 0 0 1 0 1 1 0 0 0 1 1 0 0 1 0 0 1 0 1 0 1 1 1 1 0 0 0 0 0 0 0 1 0 0 0 1 0 1 0 0 1 1 0 0 0 0 0 1 2 0 1 1 1 0 0 0 1 1 0 0 0 1 0 1 1 0 0 0 1 1 0 0 0 0 1 2 0 0 1 0 1 0 1 1 0 0 0 0 1 0 2 0 0 0 0 1 1 0 1 2 0 1 2 0 1 1 0 0 1 1 1 1 1 2 1 0 1 0 1 1 0 0 0 0 0 0 0 0 1 1 0 0 0 0 0 1 1 0 0 1 1 0 1 0 0 1 1 1 1 1 0 2 0 1 1 0 1 1 0 0 0 0 1 0 0 0 0 0 0 0 0 0 0 0 0 0 0 1 0 0 0 0 0 0 1 1 0 1 0 1 0 0 0 0 0 0 0 1 1 0 0 1 0 0 0 0 1 0 0 0 0 0 1 1 1 1 0 1 1 0 0 0 0 0 1 0 1 0 1 1 1 1 1 0 0 2 0 1 0 1 0 1 1 0 0 0 0 2 1 0 0 0 0 1 1 0 1 0 0 0 1 0 1 2 0 1 1 0 1 1 1 1 0 0 1 0 0 0 1 0 0 1 0 1 1 0 0 0 1 1 0 0 1 0 1 1 0 1 0 0 0 1 0 0 0 0 1 1 1 0 1 1 1 1 1 0 2 0 0 0 0 0 1 0 1 0 1 1 1 0 1 0 1 0 0 0 0 1 0 0 0 1 1 0 0 0 1 0 1 1 0 0 0 0 0 1 0 0 1 0 1 1 0 1 1 1 1 0 0 1 0 1 1 1 0 0 1 0 1 1 1 1 0 0 0 1 0 1 1 0 0 1 0 0 0 0 0 1 0 0 1 0 0 1 1 1 0 2 1 1 1 1 0 0 1 0 1 1 0 0 1 0 1 1 0 1 0 0 0 0 0 1 0 0 0 0 0 0 0 0 0 1 1 0 0 1 0 0 1 1 0 1 1 0 1 0 0 0 0 2 0 1 0 0 0 0 0 0 0 1 0 0 2 0 0 1 0 1 2 0 0 1 0 0 1 1 0 1 2 0 0 0 0 0 0 0 1 0 0 0 0 0 2 1 0 0 0 0 0 1 0 1 0 0 1 0 1 0 1 1 0 0 0 1 0 0 0 0 1 1 1 0 1 0 1 0 1 0 0 0 1 0 0 0 0 1 2 1 1 0 0 1 1 0 0 1 1 0 1 0 0 0 1 1 0 0 0 0 0 1 0 0 1 0 0 1 0 0 1 1 0 0 0 0 0 1 0 0 0 0 0 0 0 1 1 0 1 0 2 1 0 0 1 0 0 1 0 1 0 0 0 1 1 0 1 1 1 0 0 0 1 0 1 0 0 1 0 1 2 0 0 0 0 1 0 0 1 0 1 1 1 1 0 1 1 0 1 1 1 1 1 2 1 1 1 0 0 0 0 1 1 1 0 0 0 0 1 2 1 1 0 1 0 1 0 0 2 1 0 0 1 0 0 0 1 1 1 0 0 1 1 1 0 0 0 1 0 0 0 0 0 1 1 1 0 0 0 0 1 0 0 1 0 1 0 0 0 2 1 0 0 0 0 0 0 0 0 1 1 1 0 0 0 0 0 1 0 1 1 0 0 1 0 1 0 1 0 0 1 0 1 0 0 1 1 0 0 1 1 0 1 0 0 0 0 0 2 0 1 1 1 0 0 0 1 1 2 0 1 0 1 1 1 0 1 0 0 0 0 1 0 0 1 0 0 0 0 0 0 0 1 1 0 0 1 0 0 0 0 1 0 0 0 0 2 0 0 1 1 0 0 0 1 0 0 2 0 0 2 0 1 1 0 0 1 0 1 0 0 0 0 0 1 0 1 1 0 1 1 0 0 2 1 0 1 0 0 0 0 0 0 0 0 0 1 0 0 0 0 0 1 0 1 0 1 0 0 1 0 0 0 0 0 1 0 0 1 0 0 0 0 0 0 1 0 0 0 1 0 0 0 0 0 1 0 0 1 1 0 0 2 1 0 1 1 1 0 1 1 0 0 1 1 1 1 1 1 0 1 0 1 1 1 0 0 0 0 0 1 0 0 0 0 0 1 0 1 1 1 0 0 1 0 0 0 0 1 1 0 0 0 0 1 0 0 1 0 0 1 1 0 1 0 1 0 0 1 0 1 1 1 1 1 1 0 1 1 1 1 1 0 0 1 0 0 1 0 1 1 1 1 0 0 0 1 1 0 0 0 0 1 0 1 1 1 0 0 1 0 0 0 1 2 2 1 1 0 0 1 2 0 1 0 1 0 1 1 0 1 1 0 1 0 0 0 1 0 2 0 1 0 0 1 0 0 1 1 1 0 1 0 0 0 0 0 1 1 0 0 2 0 0 1 0 1 1 0 1 1 1 1 0 0 0 0 0 1 0 0 0 0 1 1 0 1 0 1 1 1 1 0 0 0 1 0 1 1 0 0 0 1 1 0 0 0 0 0 0 0 0 1 2 1 0 1 0 0 1 0 0 1 0 1 0 1 1 0 0 1 0 1 0 0 1 0 0 1 0 0 0 0 0 0 0 1 0 0 1 0 0 0 1 0 2 0 1 1 0 1 1 0 0 1 0 0 2 1 0 0 1 1 0 0 1 1 0 0 1 0 0 0 1 1 2 0 0 0 0 0 0 0 1 1 0 0 2 0 0 0 2 0 0 0 1 0 0 1 0 1 0 0 1 1 0 0 1 0 0 0 0 1 1 0 1 0 0 1 1 1 1 0 0 0 1 0 2 1 0 0 0 0 0 0 0 1 1 0 1 0 1 0 0 0 0 1 0 1 0 1 0 0 0 1 1 0 0 0 0 0 1 0 0 0 0 0 0 1 2 0 2 0 0 1 0 0 1 1 0 1 0 1 1 0 1 1 1 0 0 1 0 0 2 1 0 1 0 0 0 0 1 0 1 1 0 1 0 0 1 0 1 0 1 0 1 0 0 0 1 1 0 0 0 0 0 0 1 1 0 1 1 0 1 0 0 0 0 1 0 0 0 0 0 1 1 0 0 0 0 0 1 0 0 1 0 1 1 1 0 0 0 1 2 0 1 1 0 0 0 0 1 0 0 0 1 0 0 0 1 1 0 1 0 0 0 0 1 1 0 1 1 0 0 1 0 0 0 0 0 1 0 1 1 0 1 0 1 0 0 2 0 2 0 1 0 0 0 0 0 1 1 1 0 1 0 0 0 0 0 0 0 0 0 1 0 0 1 1 1 1 0 1 0 1 0 1 0 0 1 0 0 0 0 1 1 0 0 1 1 0 0 2 0 1 0 0 0 0 1 0 1 0 0 1 1 1 0 0 0 2 1 0 0 0 0 0 0 0 0 0 0 1 0 0 0 1 0 0 0 0 1 1 1 1 0 1 0 0 1 0 1 1 1 1 0 0 0 0 1 0 1 0 0 0 1 1 0 1 0 1 0 1 0 1 0 0 0 1 0 0 0 0 1 1 1 0 1 0 1 1 0 0 2 1 0 0 0 0 1 1 0 0 1 0 1 0 0 2 0 0 2 2 0 0 1 1 0 0 0 0 1 1 1 0 0 0 0 0 0 1 1 1 1 0 0 0 1 1 1 1 0 0 1 0 1 0 0 1 0 1 0 0 0 0 1 1 1 0 0 0 0 0 1 0 0 1 0 0 0 1 0 0 0 1 0 0 1 1 1 0 0 1 1 1 0 0 1 1 1 0 1 0 1 1 1 0 2 1 1 0 0 0 1 0 1 1 1 1 0 0 0 1 1 0 1 0 1 1 0 1 0 0 1 0 0 1 0 1 1 0 1 1 0 0 0 1 0 1 0 0 1 1 1 1 1 0 0 1 1 0 0 0 0 0 0 0 1 0 0 0 0 0 1 0 1 0 1 1 0 0 1 1 0 0 1 0 1 0 1 1 1 0 0 0 1 0 0 0 0 0 1 0 1 1 1 0 2 0 1 0 1 2 0 0 0 0 1 0 1 1 0 0 0 0 0 2 0 1 2 0 1 1 0 0 0 1 1 1 0 0 0 1 1 0 0 0 0 0 1 1 1 0 0 0 0 1 1 0 1 1 1 0 0 0 0 0 1 1 0 1 0 0 0 0 0 1 1 1 0 1 1 0 1 0 1 0 1 1 1 1 0 1 0 0 1 0 0 0 0 1 0 0 
0 0 1 0 1 2 0 0 0 1 0 0 1 0 0 0 1 0 0 1 0 1 0 1 1 0 0 0 0 0 0 0 0 0 0 0 0 1 0 1 0 0 1 0 0 1 0 0 0 0 1 0 0 0 0 0 1 0 1 0 2 0 0 0 0 0 2 0 0 0 1 1 0 0 0 1 0 1 1 1 0 0 1 0 0 0 0 0 0 0 0 0 1 0 0 0 0 1 0 1 2 1 0 1 1 1 0 0 0 0 0 0 0 1 1 0 0 0 0 0 0 0 0 0 0 0 0 1 1 0 0 0 1 1 1 1 1 1 0 0 1 0 0 0 0 1 1 0 0 1 0 0 0 0 0 1 0 1 1 0 0 0 0 1 0 1 0 1 0 1 0 0 0 0 0 0 1 0 0 2 0 1 0 0 0 1 1 1 0 0 0 0 0 0 1 0 0 0 2 1 0 1 1 1 0 1 1 0 0 1 1 1 0 0 1 0 0 1 0 0 0 1 0 0 0 1 0 1 1 2 0 0 1 1 1 1 1 0 0 0 0 1 1 1 1 0 0 0 0 1 0 0 0 0 1 2 0 0 0 1 0 0 0 0 0 0 0 1 1 1 1 1 1 1 0 1 0 1 1 1 0 1 1 2 0 0 0 0 0 1 0 0 0 0 0 0 1 0 1 1 1 1 1 0 0 1 1 1 1 0 0 1 0 0 1 1 1 2 0 0 1 1 0 0 0 1 1 1 0 1 0 0 0 0 0 0 1 1 1 0 0 0 0 0 1 1 1 0 0 0 1 0 1 1 0 0 0 0 0 0 0 1 0 0 1 1 0 1 0 1 1 1 0 0 0 0 0 0 0 0 0 1 1 0 1 0 0 0 0 0 0 1 0 0 0 1 0 0 0 0 0 0 0 0 0 0 0 1 1 0 1 1 0 1 1 0 0 0 1 1 0 1 1 0 0 0 0 1 1 0 1 1 1 0 0 0 0 0 0 1 1 0 0 1 0 0 0 1 0 0 0 0 0 0 0 1 0 0 0 0 1 1 1 0 0 0 0 0 1 0 0 0 1 0 0 0 0 1 1 0 0 0 0 0 0 0 0 0 0 0 0 1 1 1 1 0 0 2 2 1 0 1 0 0 0 1 0 0 1 1 0 1 0 0 1 1 1 0 1 0 0 0 0 0 1 1 0 0 0 0 0 1 0 0 0 1 1 0 1 0 0 1 0 1 1 1 0 0 2 0 0 0 1 0 0 1 0 0 1 1 1 1 1 0 0 1 0 0 1 1 0 1 1 0 0 0 1 1 1 1 1 0 0 1 0 0 0 1 0 0 1 0 0 1 1 0 0 1 0 1 0 1 1 1 0 2 0 0 1 2 1 0 0 1 0 1 0 1 0 0 1 0 1 0 0 2 0 1 1 1 0 0 0 1 0 0 0 0 1 0 0 1 1 0 0 1 1 1 0 1 0 1 0 1 0 0 1 1 0 0 0 1 1 1 1 1 0 0 1 1 0 1 0 2 1 0 0 0 1 1 0 1 1 0 0 1 1 1 0 1 0 1 0 0 0 0 2 0 0 0 0 1 0 0 1 1 1 1 0 0 1 0 0 1 1 1 1 0 0 0 0 1 0 0 0 1 0 0 1 1 0 1 0 0 1 0 1 1 1 0 0 0 0 0 1 0 2 1 0 1 0 1 1 0 0 0 1 0 0 0 1 1 0 0 1 0 1 0 1 1 0 1 0 1 0 0 0 0 0 0 2 1 0 0 1 1 0 0 1 0 0 0 0 1 1 1 2 1 0 0 0 0 1 1 0 1 1 0 0 0 1 0 0 0 0 0 1 0 2 0 0 0 0 0 0 0 1 1 0 1 0 1 0 0 0 0 1 0 1 0 0 0 2 2 0 0 1 1 0 1 0 0 0 0 0 1 1 0 0 0 1 2 0 0 0 1 1 0 1 0 0 1 0 0 1 0 1 0 0 1 1 1 1 1 1 0 0 0 0 0 0 1 0 0 1 0 0 2 1 1 1 0 0 0 1 0 0 1 1 2 0 0 1 0 1 0 0 0 1 0 0 0 1 1 0 0 0 0 1 0 0 0 0 0 1 0 0 0 1 0 0 1 0 0 0 0 0 1 0 0 0 0 0 0 0 1 1 1 2 1 1 0 1 0 0 0 0 0 0 1 1 0 1 0 1 0 0 1 2 0 1 0 0 1 0 0 1 0 1 0 1 0 1 0 0 1 0 2 0 0 0 0 1 1 0 0 1 1 0 0 0 0 0 1 1 1 1 1 0 1 0 0 0 0 0 1 1 2 0 0 0 2 1 0 0 1 0 0 0 0 0 2 1 1 0 0 0 0 1 1 1 1 0 1 0 0 1 1 1 0 0 0 0 1 0 0 0 0 1 1 1 1 0 1 1 0 1 1 2 1 0 0 0 0 0 2 0 0 0 0 1 1 0 0 0 0 0 1 0 0 0 1 0 1 0 0 1 1 1 0 1 0 0 2 1 0 0 2 1 1 0 0 0 0 1 1 0 0 0 1 1 0 1 0 0 0 0 2 0 1 1 0 0 0 0 1 0 1 0 1 0 1 2 0 1 1 0 0 0 0 1 0 1 1 1 1 1 0 1 0 0 0 0 0 0 0 1 0 0 0 0 0 0 0 1 1 0 0 0 0 1 1 0 1 0 1 1 1 0 0 1 0 0 0 0 0 1 0 0 0 1 1 0 1 0 1 1 0 0 0 0 0 1 0 0 1 0 0 0 1 0 0 0 0 0 0 0 0 0 0 1 1 0 0 1 0 1 1 1 0 2 0 0 2 1 0 0 0 0 0 0 0 0 2 0 0 1 0 0 0 0 1 1 1 0 1 0 1 0 0 1 0 1 0 1 0 0 0 1 0 0 1 1 0 0 1 1 1 1 0 0 1 0 0 1 0 0 1 0 0 0 0 0 0 0 0 0 1 0 0 1 1 0 1 1 0 1 1 1 1 1 0 0 0 0 0 1 0 0 1 1 0 0 0 0 0 0 1 1 0 1 1 0 1 0 1 1 1 1 0 0 0 0 1 1 0 0 1 0 1 0 0 0 1 0 1 0 0 1 1 0 0 0 0 0 2 0 1 0 1 1 0 1 1 0 0 0 0 0 0 1 1 1 0 0 0 0 0 0 0 0 0 0 0 1 0 2 0 0 0 1 2 0 0 0 0 0 0 0 1 0 0 0 0 1 0 1 0 1 0 1 0 0 0 0 0 0 0 0 0 0 1 0 1 0 0 0 1 0 0 0 0 1 2 0 0 0 0 1 0 0 1 0 2 0 0 2 0 0 0 2 0 0 0 1 0 1 1 1 0 0 1 0 1 0 1 1 0 0 0 0 1 1 0 0 1 1 1 0 1 0 1 0 1 1 1 0 0 0 0 0 0 0 1 0 0 1 1 0 0 1 0 1 0 1 0 0 1 0 0 0 0 1 1 0 1 0 0 0 0 0 1 0 0 1 0 2 1 0 1 0 0 0 0 1 0 0 1 0 1 0 0 0 0 1 1 0 0 0 1 0 0 1 0 0 1 1 1 0 0 0 1 0 0 0 0 0 1 1 0 0 0 0 1 0 0 0 0 1 1 0 0 0 1 0 0 0 0 0 1 1 0 1 0 0 1 1 0 0 1 0 1 0 1 0 1 0 0 0 0 0 0 0 0 1 0 1 0 1 0 0 0 2 0 0 1 0 0 0 1 0 1 2 0 2 1 0 1 0 1 0 1 0 0 0 0 0 0 0 0 0 1 1 2 1 0 1 0 1 2 0 0 1 0 1 1 0 0 0 1 0 1 1 0 1 0 0 1 1 1 1 0 0 0 1 1 0 0 0 1 1 0 1 0 1 0 0 0 0 1 1 0 0 0 1 0 0 1 0 1 0 0 0 0 0 0 1 1 1 0 0 1 1 0 1 2 0 0 1 0 1 0 0 0 1 1 0 1 0 0 0 1 0 0 0 1 0 0 1 0 1 0 1 1 0 0 0 1 0 0 0 1 1 0 1 1 0 1 1 1 0 1 1 0 0 0 1 1 1 0 0 0 0 0 1 0 0 1 0 1 0 1 0 2 0 1 1 1 1 0 0 0 1 0 1 1 0 1 0 1 2 0 1 1 1 0 1 2 0 1 0 1 0 1 0 0 0 1 0 1 0 1 0 0 1 0 1 0 0 1 1 0 0 0 2 0 1 1 1 0 1 1 0 0 0 1 1 1 1 1 0 0 0 0 1 0 1 0 0 1 0 0 0 1 0 1 1 2 0 0 1 0 0 0 0 0 1 1 0 0 1 0 1 0 0 1 0 1 0 1 0 0 0 0 0 1 1 0 0 1 0 0 0 1 0 0 1 0 1 1 0 0 0 1 0 0 0 1 0 0 0 0 0 0 0 0 0 0 0 0 0 1 1 0 0 0 0 0 0 0 0 1 0 0 1 0 2 0 0 2 1 1 2 0 0 0 0 2 0 1 
1 1 1 1 1 1 1 0 1 1 1 1 0 0 0 0 1 2 1 0 2 0 1 0 0 1 0 1 1 2 2 2 0 2 0 1 0 0 1 1 1 1 0 0 2 0 0 0 1 1 1 1 0 0 1 1 0 0 1 1 1 1 1 0 2 2 2 1 1 1 0 1 1 2 0 2 2 1 1 0 1 0 0 1 1 1 1 0 0 2 0 0 0 1 1 0 1 1 2 1 1 2 2 0 0 0 2 0 2 1 0 1 1 2 1 1 0 0 1 2 0 0 0 2 0 0 2 0 0 2 1 1 2 1 1 1 2 2 0 0 0 1 1 1 1 2 1 1 2 1 1 0 1 2 0 2 0 1 1 1 1 0 0 2 1 0 1 2 1 0 0 1 1 1 1 1 0 1 1 1 1 1 2 1 0 1 1 2 2 1 1 1 0 0 1 0 0 1 1 1 0 0 1 1 1 2 1 1 2 1 1 0 1 2 2 0 2 0 0 0 1 0 1 2 2 1 0 2 1 0 0 0 1 0 1 1 1 0 1 0 0 1 0 0 0 1 1 1 1 1 2 1 2 2 2 1 0 2 0 2 1 1 2 1 0 1 0 2 1 1 1 1 1 1 0 2 0 2 0 0 1 1 2 1 0 0 1 1 0 1 2 2 2 1 1 1 1 0 1 2 0 1 1 1 1 1 1 1 0 1 1 1 1 1 0 0 1 1 1 0 1 1 1 0 1 1 1 0 2 1 0 0 1 2 1 2 2 1 0 0 2 1 1 0 1 0 1 1 1 1 1 2 2 1 0 0 1 1 1 1 0 1 1 0 0 0 1 1 1 1 1 1 2 1 1 0 1 1 1 1 0 0 1 0 1 0 0 1 0 0 2 1 1 1 0 1 0 1 1 2 0 0 0 0 0 1 2 1 1 1 0 1 1 0 1 0 1 0 0 1 1 2 1 0 1 1 2 0 2 0 1 0 1 1 0 2 1 1 1 2 1 0 1 1 2 1 1 1 0 2 0 1 0 0 1 2 1 1 0 0 1 0 0 1 1 0 0 1 1 2 2 1 1 0 0 1 2 2 1 0 1 2 0 2 2 0 1 2 2 1 2 1 0 0 1 1 1 0 1 1 1 0 0 0 1 0 0 0 1 1 1 1 0 1 1 0 1 1 0 1 0 0 2 1 0 1 0 1 2 1 0 2 1 1 0 0 1 2 1 0 1 0 2 1 0 1 0 0 1 1 1 1 2 1 2 1 2 0 1 2 1 1 0 0 1 1 1 2 2 0 0 0 0 0 1 2 1 0 0 0 0 0 1 2 0 1 2 1 1 2 0 1 1 1 2 1 0 2 0 2 0 2 0 2 0 0 2 0 1 1 0 2 2 0 1 0 1 0 0 1 0 2 0 2 1 2 2 2 0 2 0 1 2 1 1 0 1 2 1 1 1 2 2 2 1 0 0 1 1 1 1 2 1 2 1 1 0 1 1 1 0 0 0 2 2 0 1 0 2 0 0 1 0 0 0 1 1 1 1 0 0 0 1 0 0 1 0 1 2 0 0 1 1 1 0 0 0 0 1 1 0 0 1 0 1 0 2 0 1 0 1 1 0 1 0 1 1 1 1 1 1 1 1 2 0 2 1 1 1 0 0 0 1 1 0 0 1 1 0 2 1 1 1 1 0 0 0 0 0 1 1 0 1 0 1 0 1 1 1 1 2 1 0 1 0 1 1 1 1 1 0 1 0 1 1 0 0 1 0 1 1 1 2 0 0 0 1 0 2 1 0 0 1 1 2 1 1 0 1 1 1 0 2 2 1 2 1 0 1 2 1 0 0 1 1 0 0 1 0 1 0 1 1 1 1 1 2 0 1 0 1 1 1 1 0 1 0 1 0 1 0 1 2 1 0 0 2 1 1 2 1 1 1 0 0 1 2 2 0 0 1 0 1 1 0 0 0 2 1 1 1 0 0 0 1 0 1 0 1 0 0 1 1 1 1 1 2 1 0 0 2 2 2 1 0 0 1 1 0 1 1 1 0 1 1 0 0 0 1 1 1 0 0 1 2 0 2 2 0 2 1 0 1 1 2 1 2 0 0 0 1 1 0 1 0 1 2 0 0 1 0 1 1 1 0 0 2 1 2 1 0 1 0 1 2 1 0 0 1 0 0 2 1 1 2 2 0 1 1 2 1 0 1 2 0 0 1 1 0 0 1 1 0 2 2 0 0 1 1 0 1 1 1 2 1 1 1 1 2 1 1 1 0 1 1 0 1 2 1 0 1 1 2 1 0 1 0 2 0 0 1 1 0 0 0 0 1 1 0 0 1 0 0 2 0 2 1 0 0 1 0 2 1 0 1 2 1 1 0 1 0 2 1 1 1 1 2 0 2 0 2 1 2 1 2 1 1 0 0 2 1 0 1 1 0 1 0 0 0 2 1 1 0 0 0 1 0 1 0 1 1 2 2 2 1 1 2 2 1 1 2 1 0 2 2 2 0 1 0 1 2 0 0 2 2 0 2 0 1 1 0 0 1 1 1 1 0 2 1 1 1 2 0 1 2 1 1 1 2 1 1 0 0 0 1 1 0 1 2 1 1 0 1 0 0 2 1 0 1 1 0 1 1 2 0 2 1 2 0 0 1 0 0 1 0 1 2 0 1 1 1 1 2 0 1 1 1 1 0 2 2 1 2 0 1 2 2 0 2 1 2 1 1 1 2 0 1 0 0 1 1 1 0 0 0 2 1 2 1 0 0 0 0 1 2 0 1 0 0 0 2 1 0 0 1 1 0 2 1 0 1 0 1 0 2 0 0 1 2 0 0 0 0 2 1 1 2 1 1 0 1 1 2 1 0 1 0 1 2 1 2 0 1 1 1 2 1 0 1 2 1 0 1 2 2 0 0 1 0 1 1 0 1 2 1 1 1 1 1 1 1 0 2 0 2 2 1 1 0 2 0 0 0 2 1 1 1 0 0 2 1 2 1 2 0 0 0 0 0 0 2 2 0 0 2 1 2 1 1 1 0 1 0 1 2 1 2 1 2 1 2 1 1 1 0 1 0 0 1 1 1 1 1 0 1 0 1 1 2 2 0 1 2 1 0 0 0 0 1 0 0 1 0 0 2 1 2 2 1 1 0 0 0 0 1 0 0 1 0 1 1 2 0 0 1 1 1 0 2 1 1 2 1 1 2 2 2 1 0 1 1 1 2 1 1 1 0 1 1 0 1 1 1 0 1 1 1 0 1 1 1 2 1 0 1 1 2 2 1 0 1 0 0 1 2 1 1 1 1 2 0 0 1 1 0 2 1 0 1 0 0 1 0 1 2 1 0 0 1 0 1 2 0 1 1 0 0 2 1 1 0 2 1 0 1 1 1 0 0 0 1 2 1 1 1 1 1 1 1 2 1 1 1 1 0 0 0 0 1 1 1 2 0 1 0 1 0 0 1 1 1 1 1 0 0 1 1 2 0 0 0 0 2 1 0 2 1 0 1 1 1 1 0 1 0 2 1 1 0 1 0 1 2 0 1 2 0 2 0 0 1 0 0 1 0 2 1 1 2 1 0 1 1 1 1 2 2 1 0 0 0 1 0 1 0 2 1 1 2 1 0 1 0 0 0 0 1 2 0 0 1 2 0 0 1 0 1 0 0 2 0 2 2 0 1 0 0 0 0 0 0 0 1 0 2 0 2 1 1 0 1 1 0 2 2 1 2 1 0 2 0 2 0 1 0 1 0 2 1 1 1 1 1 0 1 0 0 1 2 1 0 2 2 1 2 1 1 1 0 1 0 1 2 1 0 2 1 1 0 1 0 0 0 1 0 1 1 1 2 2 1 0 0 0 1 1 1 0 0 2 1 1 1 1 1 0 1 0 1 0 1 1 1 0 2 2 0 1 1 1 1 0 1 0 0 0 1 1 0 0 1 1 1 1 1 1 2 2 0 0 1 0 0 0 0 0 0 0 1 0 1 1 0 2 1 1 1 1 1 1 1 1 0 1 0 0 2 1 0 1 0 0 1 0 1 1 0 2 0 1 0 0 0 1 0 1 2 1 0 0 1 1 1 2 2 1 2 0 0 1 0 1 2 0 0 1 0 0 1 2 0 1 1 0 0 0 1 0 1 0 1 2 1 0 2 1 1 1 0 2 0 1 2 0 0 0 1 2 0 0 0 2 1 2 1 0 1 2 1 1 0 0 1 0 1 2 0 2 0 1 0 0 0 0 0 0 1 0 2 1 1 0 2 2 1 1 1 0 1 1 0 0 1 0 1 2 1 2 2 0 1 0 0 2 1 0 0 1 0 2 0 0 1 0 0 1 0 1 2 0 1 1 1 1 2 0 1 1 2 1 0 0 0 1 0 0 0 2 2 2 0 0 2 1 1 0 0 1 2 2 2 0 0 0 1 2 1 1 1 0 0 1 1 2 1 0 0 1 0 0 0 1 0 0 0 1 0 1 1 0 1 0 1 1 0 0 1 0 2 0 0 0 1 0 1 1 1 1 0 2 
1 0 1 0 0 0 0 0 2 1 0 0 1 1 0 1 0 2 0 0 0 0 1 1 0 1 0 0 1 0 2 0 1 1 1 1 0 0 0 0 0 1 1 0 2 0 1 0 0 0 0 0 2 1 1 1 1 0 0 0 0 0 2 0 0 0 0 1 0 0 1 1 0 0 0 0 0 1 2 0 0 0 0 0 1 1 0 0 0 1 1 1 0 0 0 1 0 1 2 0 0 0 0 1 0 1 1 0 1 1 0 0 1 0 0 1 0 0 0 0 1 1 0 2 0 0 1 0 0 0 0 0 1 0 1 1 1 1 1 1 1 1 0 1 0 1 1 1 0 1 0 1 1 0 0 0 1 0 1 1 0 0 0 0 0 1 1 2 1 0 0 0 2 1 1 1 0 1 0 0 1 0 1 0 0 1 1 0 0 0 0 2 2 0 1 1 1 1 1 0 0 1 1 0 1 1 0 1 1 1 0 0 0 1 0 0 1 2 1 1 2 1 1 0 1 0 1 0 1 0 1 1 1 1 0 1 1 0 2 0 0 0 0 0 1 1 0 0 0 1 0 0 0 0 0 0 0 0 0 0 0 1 1 0 1 0 0 1 2 0 0 2 0 0 0 1 1 0 1 1 1 0 1 1 1 0 0 0 0 0 1 0 1 0 1 0 0 0 0 0 0 1 1 0 1 1 0 0 0 0 0 1 1 1 1 1 1 0 1 1 2 1 0 1 0 1 0 1 1 0 0 0 0 1 0 0 0 0 1 0 0 1 0 0 0 1 0 0 2 1 0 0 0 0 2 1 0 1 1 1 1 2 0 1 0 1 1 0 2 1 1 0 1 1 0 1 2 0 1 0 0 0 0 2 1 0 1 1 1 1 1 0 0 1 1 0 0 1 1 0 0 0 0 0 2 1 2 0 0 1 1 0 1 0 1 1 1 0 0 0 1 0 0 1 1 1 1 0 0 1 1 1 1 1 0 0 1 0 1 0 0 1 0 0 1 0 0 0 1 0 0 0 1 0 0 0 0 1 0 1 2 0 1 1 1 0 0 2 0 2 0 0 0 1 0 1 0 0 1 0 0 0 1 0 0 0 1 1 0 0 0 2 0 0 0 1 0 0 2 1 1 1 0 1 0 1 1 0 0 0 0 0 0 0 0 0 0 1 1 1 0 1 0 0 0 0 0 0 0 1 0 0 0 0 1 1 0 0 1 1 2 0 1 1 1 1 0 0 0 1 1 1 0 1 1 0 0 1 0 0 0 0 2 1 0 0 0 0 1 1 1 1 1 0 0 0 0 1 1 1 1 1 0 0 0 0 0 0 1 1 0 0 0 0 1 1 0 0 1 0 0 0 0 1 0 0 2 0 0 1 1 1 0 0 1 1 0 0 0 0 1 0 0 0 0 0 0 0 1 2 0 0 0 0 1 0 1 0 1 1 0 1 0 0 0 0 0 0 0 1 1 0 0 0 1 1 0 2 1 1 0 2 0 0 0 1 0 0 0 0 1 0 1 0 1 1 1 1 0 0 0 0 1 0 1 0 1 1 1 0 1 0 0 0 1 0 1 0 0 1 0 0 1 1 0 0 1 0 1 1 0 0 0 0 0 0 0 0 1 0 0 0 2 0 1 0 0 0 1 0 1 1 0 1 0 0 0 1 1 1 1 0 1 1 1 0 0 1 0 0 0 0 1 1 1 1 1 1 1 0 0 1 0 1 0 1 2 0 0 0 0 1 1 1 0 0 0 0 1 0 0 1 1 1 1 0 2 0 1 1 1 1 0 0 0 1 1 0 0 1 1 1 1 1 2 1 0 0 0 0 0 0 1 1 0 2 1 2 0 1 0 0 0 1 0 1 0 0 1 1 0 0 1 1 1 0 0 0 0 0 1 1 1 0 2 0 0 0 0 1 0 1 0 0 0 0 0 0 0 0 0 0 1 1 1 1 0 0 1 1 0 1 0 1 0 1 0 0 0 1 1 0 1 1 0 0 1 0 1 0 1 0 1 0 1 0 0 0 0 1 0 0 0 0 1 0 1 1 0 0 1 0 1 1 1 2 0 0 1 0 0 0 0 1 0 0 0 1 0 1 0 0 1 1 1 1 1 1 0 1 1 0 0 1 0 1 1 0 0 0 0 1 1 0 1 1 0 0 1 0 1 1 0 1 1 1 1 0 0 1 0 1 0 1 0 0 1 0 0 0 1 0 0 0 1 0 1 0 0 0 1 0 1 0 1 1 1 0 0 1 1 0 2 1 0 1 0 0 0 0 1 0 1 0 0 2 0 1 0 2 0 0 1 0 0 1 0 1 0 1 1 1 0 0 1 1 1 1 0 0 0 0 0 0 0 0 1 0 0 1 0 0 1 1 1 1 1 1 0 1 0 1 0 0 2 0 1 1 0 1 0 1 0 1 0 0 1 0 0 0 0 1 0 0 0 1 0 0 0 0 1 1 0 0 0 0 0 0 1 1 0 0 1 2 0 0 0 0 0 0 1 0 1 1 0 1 1 0 1 0 1 0 0 0 1 1 2 1 1 0 0 0 1 1 0 0 1 0 0 1 0 0 1 2 1 0 1 1 0 0 2 2 0 1 0 0 1 0 0 0 1 0 1 0 1 0 1 0 1 0 0 1 0 1 0 1 0 0 0 0 0 0 0 1 1 1 0 0 1 0 1 2 1 0 0 0 0 1 0 1 0 0 0 0 1 0 1 0 0 1 0 1 0 0 1 1 1 0 1 0 0 0 1 1 0 2 0 0 1 1 0 0 0 0 0 0 1 0 1 0 1 0 1 1 0 0 1 0 1 0 1 0 0 0 1 0 1 1 1 1 1 1 0 1 1 0 0 0 0 1 0 0 1 0 0 1 0 0 0 1 0 1 1 0 0 0 0 2 1 2 0 0 1 1 0 0 0 0 0 0 1 0 0 1 0 0 1 0 0 1 0 0 0 0 1 0 1 1 1 0 0 0 2 0 0 0 0 0 0 0 1 0 1 0 1 0 0 1 0 0 0 0 1 1 0 0 1 0 1 0 1 0 1 0 1 0 0 1 0 0 1 1 0 0 2 1 0 1 1 0 0 1 0 1 1 0 0 0 1 1 1 1 1 0 1 0 1 0 0 1 0 2 0 1 1 0 1 1 0 1 0 0 1 1 1 1 0 0 0 0 0 0 0 1 0 0 0 1 1 1 0 0 0 0 1 1 0 1 1 1 0 0 1 1 0 1 0 0 1 0 0 1 0 1 1 0 1 1 1 0 0 1 1 1 0 0 0 0 1 0 0 0 2 0 0 0 0 1 0 1 0 1 0 0 0 1 0 0 0 0 0 1 0 1 0 0 1 1 0 1 0 1 0 0 0 1 0 0 1 0 1 0 1 0 0 0 0 0 0 2 0 1 0 1 0 1 0 0 0 1 0 1 0 0 1 1 0 1 1 0 2 0 0 1 0 0 1 0 0 1 1 0 1 1 0 0 2 0 0 1 0 1 1 1 1 0 0 0 0 1 0 0 0 1 1 1 0 0 0 1 0 0 0 0 0 0 1 2 0 1 0 1 1 0 1 1 1 0 0 1 0 1 0 1 0 1 0 1 1 1 0 0 0 0 0 0 0 1 1 1 2 0 0 0 1 0 1 0 1 1 0 1 1 1 0 1 0 0 0 1 1 1 1 0 0 1 0 1 1 1 0 1 0 1 1 1 1 0 1 0 1 0 0 2 0 1 1 0 0 1 1 1 1 0 1 1 0 0 0 1 0 0 0 0 0 0 0 1 0 1 1 0 0 1 0 0 1 0 1 1 0 0 0 1 1 2 0 0 1 1 1 0 0 1 1 1 1 0 0 0 1 0 0 0 0 1 0 1 1 1 0 0 0 0 2 0 0 0 0 1 1 0 0 0 1 0 1 1 0 0 1 1 0 0 0 0 0 1 0 1 1 1 0 0 1 1 1 1 0 2 1 0 1 0 0 1 0 0 0 0 0 0 1 1 0 1 0 0 0 0 1 0 1 0 0 1 0 0 1 1 0 1 0 0 0 1 1 1 0 1 1 1 0 1 0 1 1 1 1 1 0 0 1 0 0 1 1 0 1 0 1 0 1 1 1 1 0 0 1 1 0 1 2 1 1 1 1 0 0 1 1 1 0 1 1 1 1 0 0 0 0 1 0 0 1 0 1 1 0 1 0 1 1 2 1 1 1 1 0 1 1 0 0 1 0 0 1 0 1 0 1 0 1 0 1 0 1 0 0 2 1 0 0 0 0 1 1 0 1 1 0 0 1 1 1 1 0 0 0 0 1 2 0 1 0 0 0 1 1 0 0 0 0 0 0 0 0 0 1 0 2 2 0 1 2 1 0 0 0 0 0 0 2 0 0 0 0 0 0 1 0 0 1 0 1 0 0 0 0 0 1 0 0 0 1 0 1 0 0 1 1 0 1 0 0 0 0 0 2 0 0 0 0 0 0 1 1 1 0 1 0 2 0 1 0 0 1 0 0 0 
0 2 0 0 1 1 0 0 2 1 2 0 1 1 1 0 0 0 1 1 0 1 0 0 0 1 0 1 1 1 2 0 0 0 0 1 1 1 0 1 1 1 1 0 0 1 0 0 0 0 0 0 1 0 2 1 0 1 0 0 0 0 0 1 1 0 0 0 1 0 1 2 1 0 0 1 1 0 0 1 1 1 0 2 0 0 0 0 0 1 1 0 0 1 1 1 1 0 1 0 0 0 0 1 0 0 1 1 0 0 1 0 1 1 2 0 0 1 0 0 2 1 0 1 0 0 1 0 0 2 1 1 1 1 0 0 0 1 1 0 1 1 1 2 1 1 0 0 0 0 1 1 0 1 0 2 0 0 1 1 0 1 0 0 1 0 1 0 0 0 0 0 2 0 0 0 1 0 1 0 1 0 0 0 0 2 0 1 1 0 1 0 0 0 1 0 0 0 1 0 0 1 0 0 1 1 0 1 1 0 0 1 0 1 0 0 0 1 1 1 0 2 1 0 1 1 2 0 0 0 0 1 1 1 1 0 0 1 1 1 1 1 1 0 0 1 1 1 0 0 1 2 0 1 0 0 2 1 1 0 0 1 1 0 0 0 0 1 1 1 0 1 0 0 0 0 0 0 2 1 1 2 0 2 1 1 2 2 1 1 0 0 0 0 0 1 1 1 0 1 0 0 1 1 1 0 0 0 0 0 0 1 1 0 1 0 0 0 1 0 0 1 1 0 0 1 1 1 0 1 2 2 1 0 0 1 1 0 0 0 1 2 0 0 0 1 0 0 0 0 0 1 0 0 1 0 0 0 0 1 0 2 1 1 1 0 0 0 0 1 1 0 1 1 1 0 0 1 0 0 1 0 0 0 2 1 2 1 2 0 0 0 1 0 0 1 0 0 0 0 0 1 0 0 0 0 0 1 1 0 0 0 0 1 0 0 0 2 0 0 1 0 1 1 1 0 1 2 0 0 1 1 0 1 1 0 1 2 1 1 2 0 1 0 1 0 2 1 1 1 0 0 0 0 0 0 1 1 2 0 1 2 1 1 0 2 0 1 0 1 1 0 0 0 0 1 0 2 1 0 0 0 0 0 2 0 1 0 1 0 1 0 0 2 1 2 1 2 0 1 1 1 0 0 0 0 0 0 0 0 1 0 0 0 1 0 0 0 0 1 0 0 2 1 1 1 2 1 1 0 1 0 0 0 1 1 1 0 2 0 0 0 1 1 0 0 0 0 0 0 0 0 1 1 1 2 0 0 1 0 1 0 0 0 0 0 0 0 2 1 0 0 0 2 0 0 0 0 1 1 1 0 0 0 1 1 0 0 0 0 0 2 1 1 0 0 0 1 0 0 0 1 1 1 0 0 1 0 1 1 0 0 0 1 1 1 0 2 1 1 1 1 1 1 0 0 0 1 1 0 1 1 1 0 0 1 1 1 0 1 1 1 0 1 1 0 0 0 1 0 1 1 1 1 0 0 0 2 1 1 0 0 1 0 0 1 0 1 0 2 0 2 1 0 0 0 1 0 1 0 0 0 0 0 1 2 0 1 1 0 1 2 1 1 0 1 0 1 0 1 0 0 0 1 2 0 1 1 1 0 1 1 1 0 0 1 1 0 1 1 1 1 1 0 2 0 1 1 1 2 1 1 2 1 1 1 0 2 0 0 1 0 1 1 0 1 1 0 0 0 0 1 0 0 1 0 1 0 0 0 1 0 1 0 1 0 0 2 2 1 1 0 0 0 0 1 0 1 1 1 0 1 2 1 0 1 0 1 0 0 1 0 0 2 0 0 0 0 0 0 0 1 0 2 0 0 0 0 0 1 2 0 0 1 2 1 1 0 1 0 0 0 0 0 0 1 2 0 1 1 1 1 1 1 0 1 0 0 0 0 1 1 1 0 1 0 0 0 0 0 0 0 1 2 0 0 0 1 1 0 1 0 1 1 0 0 1 2 1 0 0 1 0 0 0 0 1 0 0 0 0 0 0 0 1 1 0 1 0 0 0 0 1 1 0 0 1 0 1 0 0 0 0 2 1 1 0 1 1 1 1 1 1 0 2 0 0 0 0 0 0 2 1 0 0 0 1 0 1 1 0 0 0 2 1 1 0 0 0 1 0 1 0 0 0 0 0 1 0 0 1 1 0 0 1 0 0 1 1 0 0 1 0 1 0 1 2 1 0 1 1 0 0 1 1 0 0 0 1 0 1 1 0 0 0 1 0 0 0 0 0 0 1 2 0 1 0 1 0 1 1 1 0 0 0 2 1 0 0 0 1 1 0 0 0 1 0 0 1 1 1 0 0 0 2 0 0 0 1 1 0 1 0 1 1 0 1 0 0 0 1 1 1 1 0 1 1 0 1 1 0 0 0 0 0 0 0 1 0 1 0 0 0 0 0 0 0 1 2 0 1 0 0 1 0 0 0 0 0 1 0 0 0 0 1 2 1 1 1 0 0 0 0 2 0 2 1 2 0 0 1 1 1 0 1 1 1 1 1 1 0 1 1 0 2 1 1 0 1 1 0 0 0 0 0 1 0 0 1 0 0 1 0 0 0 0 0 1 0 0 0 1 0 1 2 2 0 0 1 0 1 0 0 0 1 1 2 1 0 0 0 1 1 0 0 0 0 0 0 0 0 0 1 2 0 2 1 1 0 1 1 0 0 0 1 0 1 2 0 1 1 1 0 1 0 0 0 0 0 2 2 2 1 0 1 1 0 2 1 1 1 1 0 2 0 0 2 0 0 1 0 0 1 1 1 0 1 0 1 1 0 1 1 1 1 0 0 1 1 1 0 0 1 2 0 0 2 1 0 0 0 2 0 0 1 0 1 1 1 1 1 1 0 0 0 0 0 0 1 1 1 2 1 1 1 0 0 1 1 0 0 1 0 0 0 1 0 1 0 0 0 2 1 0 1 1 1 1 1 0 0 0 0 0 1 0 1 0 0 1 0 0 0 1 1 0 1 1 0 1 0 0 1 0 0 2 0 0 1 1 0 0 1 0 0 0 1 2 1 1 0 1 1 1 1 1 0 0 1 0 1 0 1 1 0 1 1 1 1 0 0 0 1 0 1 0 0 1 0 0 0 1 0 1 0 0 0 0 0 0 2 1 1 0 1 2 1 1 1 1 0 0 0 1 1 1 0 0 0 0 0 0 1 0 1 0 0 0 0 0 1 0 0 0 0 0 1 0 0 1 1 1 0 0 1 1 1 1 0 0 0 0 1 1 1 0 0 1 2 0 1 0 1 1 2 0 0 1 0 0 0 1 0 0 2 1 0 1 0 1 0 0 0 0 1 1 0 2 1 0 2 0 0 0 0 0 0 0 1 0 1 0 0 0 1 1 1 1 0 0 1 0 0 1 0 2 0 1 0 1 1 0 0 1 1 0 0 1 0 0 1 0 0 1 1 0 0 0 0 1 0 0 0 0 1 0 1 1 0 0 1 1 0 1 0 1 1 0 1 1 1 0 0 1 0 1 1 1 0 0 0 0 0 0 0 0 1 0 0 1 1 0 1 1 2 2 1 1 0 0 0 0 1 0 0 1 0 0 1 0 0 0 0 1 1 0 0 0 1 0 1 0 0 1 0 0 1 1 1 1 1 0 0 1 0 1 0 0 0 1 1 2 1 0 1 0 1 2 1 0 0 0 1 1 1 0 1 1 0 2 1 1 1 1 2 0 0 1 0 0 0 2 2 0 0 1 0 0 1 0 1 1 0 0 0 1 0 0 1 1 1 0 0 0 0 0 0 1 2 1 1 0 0 0 1 0 0 0 1 1 0 1 0 0 1 1 1 0 2 0 1 0 0 1 0 0 0 0 0 2 0 0 1 0 0 1 0 0 1 0 1 1 1 0 1 0 1 1 0 0 0 0 0 0 1 1 0 1 1 1 0 0 1 0 1 0 2 0 2 0 0 0 0 1 1 1 0 1 1 0 1 0 1 0 1 0 1 2 0 2 0 1 1 1 0 0 1 0 1 1 0 1 0 0 0 0 0 1 1 1 0 1 0 2 0 0 0 0 1 2 0 0 2 1 0 2 1 0 0 0 1 0 0 0 1 2 1 0 0 0 0 0 2 0 0 0 0 2 0 1 0 0 0 0 1 0 1 0 1 0 2 1 0 0 2 1 1 0 1 0 0 0 1 0 1 1 1 1 0 1 0 1 1 0 0 1 1 1 0 0 1 1 0 0 0 0 1 1 1 0 0 1 0 0 1 0 0 0 0 2 0 2 1 0 0 1 1 1 1 1 0 0 0 1 0 1 0 1 0 1 0 0 0 0 0 0 0 0 0 1 0 0 0 0 0 1 0 0 0 0 0 1 0 0 2 0 1 0 0 0 1 0 1 0 1 1 1 0 0 1 2 1 0 0 0 2 1 1 1 1 0 1 0 0 0 1 0 0 0 1 1 0 0 1 0 0 0 1 0 0 0 0 0 2 0 1 1 1 0 0 0 0 1 2 1 0 0 0 0 2 0 0 1 0 1 0 0 0 1 0 
0 1 1 2 2 2 1 0 0 0 1 2 1 2 0 1 0 0 1 1 1 2 1 1 1 0 0 0 1 2 0 0 0 0 0 1 0 0 1 1 1 0 0 0 0 0 0 0 0 1 1 2 1 0 1 2 1 1 2 0 0 2 0 0 1 0 1 1 1 0 2 0 0 1 1 1 0 2 2 1 0 0 0 0 2 0 1 0 1 1 1 1 0 1 0 0 1 0 0 1 1 0 0 0 2 2 1 1 1 2 1 1 1 2 0 1 1 1 0 1 0 1 1 2 2 0 1 0 0 1 1 0 1 1 0 2 1 0 0 0 0 1 1 2 0 1 0 0 0 0 1 1 2 0 1 0 0 0 1 0 1 2 0 2 1 2 0 0 0 0 1 0 0 0 2 0 0 0 1 0 1 0 0 1 0 0 0 0 0 0 0 2 0 1 1 0 1 2 0 0 1 0 0 1 1 0 0 1 1 1 1 1 0 0 0 0 0 2 2 1 0 0 0 0 0 0 0 1 2 1 0 1 0 0 1 0 0 1 2 0 0 0 1 2 2 1 0 1 2 1 0 1 1 1 0 1 2 1 0 1 1 0 1 1 0 1 0 0 1 0 0 2 2 0 0 1 1 0 0 0 0 0 0 1 1 1 1 1 0 0 0 1 1 0 1 1 2 2 0 0 0 0 1 0 0 0 1 1 1 0 0 1 0 0 0 1 1 0 1 2 2 0 0 0 1 0 1 0 1 0 0 2 1 2 0 0 0 1 0 0 0 0 0 1 0 0 1 0 1 0 0 1 1 0 1 0 0 0 0 0 0 1 1 0 1 1 1 1 0 1 0 0 1 1 0 2 0 2 0 0 0 0 1 1 0 2 1 0 0 0 1 1 0 1 0 0 0 1 1 0 1 0 1 0 0 1 1 1 1 0 0 2 0 0 1 0 0 0 0 0 0 1 0 1 0 1 0 0 0 0 0 1 0 0 1 0 0 1 0 1 0 1 0 0 1 1 2 1 0 1 0 2 0 1 2 1 0 1 0 1 0 0 1 1 0 0 1 0 0 0 0 2 2 1 1 0 1 1 1 0 0 0 1 0 1 0 0 0 1 0 1 1 0 0 1 0 1 1 1 0 0 0 1 0 2 1 1 0 1 1 1 1 1 0 0 0 0 0 2 0 0 1 1 1 1 0 1 1 0 0 2 0 0 0 0 1 0 1 2 0 1 0 2 0 1 0 2 0 1 0 0 2 0 1 1 2 0 0 0 0 1 0 1 0 0 0 0 1 0 1 0 0 0 1 0 1 0 0 1 0 1 0 0 0 0 1 0 0 0 1 1 0 1 1 0 0 1 0 1 0 0 1 0 0 1 2 1 1 0 0 1 1 0 2 2 1 0 0 1 0 1 0 0 1 0 2 0 0 0 0 0 0 0 1 0 0 1 0 0 2 1 1 1 1 1 0 0 0 0 0 0 1 1 0 0 0 0 0 1 1 1 0 0 0 0 0 1 1 0 1 0 0 0 1 1 0 0 1 1 0 1 0 0 1 1 0 2 0 1 1 0 2 1 0 0 0 0 0 2 0 1 2 1 1 1 0 0 0 1 0 0 1 2 1 0 1 1 1 0 2 0 1 0 0 0 0 0 0 1 1 0 1 0 0 0 1 0 0 0 2 0 1 1 0 0 0 1 0 1 1 0 0 1 0 0 0 1 0 1 0 0 1 2 1 1 0 0 2 1 2 0 1 0 2 0 0 0 0 0 0 0 0 0 0 0 0 0 1 1 0 0 0 1 0 0 0 1 1 1 0 0 0 1 2 1 1 0 0 1 0 1 1 0 0 0 0 0 0 1 1 1 0 1 0 2 2 1 0 2 0 0 0 0 0 0 1 0 0 0 1 0 1 2 0 1 1 1 0 1 1 0 2 1 2 1 1 2 0 0 0 0 1 1 0 1 2 2 1 1 1 0 1 0 2 1 1 2 1 1 0 1 1 0 0 2 0 1 2 1 2 1 0 1 0 0 0 1 0 0 0 0 1 1 1 0 0 0 1 1 0 2 2 1 0 0 1 1 0 1 0 1 1 0 2 0 1 1 1 0 1 0 1 1 1 0 1 0 0 0 1 0 2 0 1 1 0 1 0 0 0 1 0 0 1 0 1 0 1 0 0 0 1 0 2 0 2 0 1 0 1 0 2 0 0 0 0 1 1 1 1 0 1 0 2 0 0 2 1 2 1 1 0 0 0 1 0 0 2 0 1 1 0 1 1 0 0 1 1 0 0 1 1 0 0 0 1 1 1 1 0 0 1 1 1 1 0 1 0 0 0 0 0 0 0 1 0 0 0 0 0 0 1 0 1 2 0 2 1 0 0 1 0 1 1 0 0 1 0 0 1 1 0 1 0 0 0 2 0 0 0 2 0 0 0 0 1 1 1 1 1 0 0 1 0 0 0 2 0 0 1 0 2 1 2 0 1 0 1 1 0 0 1 2 0 0 1 0 0 0 1 1 1 0 0 1 0 0 1 1 0 0 0 0 0 0 0 0 2 2 0 1 1 0 0 0 0 0 1 1 0 1 0 0 0 2 1 1 1 0 0 0 1 1 0 0 0 2 0 0 1 1 1 0 0 0 1 0 1 1 1 1 0 1 1 0 1 0 0 0 1 0 1 0 1 2 0 0 0 2 2 1 0 0 0 0 0 0 1 1 0 1 1 0 1 0 0 0 1 1 0 1 0 1 1 2 0 0 0 1 0 0 0 0 0 0 0 1 0 0 1 2 1 0 1 1 1 2 0 0 0 1 0 1 1 0 0 1 0 0 2 2 0 0 1 0 1 2 1 0 0 1 0 1 0 0 2 0 0 0 1 1 1 0 0 0 0 2 0 1 0 0 1 2 0 1 0 0 0 0 1 0 0 2 2 0 2 1 0 0 1 0 1 0 1 0 1 0 1 0 1 0 1 1 0 2 0 1 0 1 2 0 0 0 0 0 1 0 0 0 1 0 0 1 0 1 1 0 1 1 2 0 0 0 0 1 1 1 0 0 0 2 0 0 1 0 0 2 1 0 1 1 0 1 1 2 1 0 1 1 1 0 1 1 0 0 1 2 1 0 0 1 2 1 1 1 0 1 0 0 1 0 1 0 2 0 2 1 0 1 0 1 1 0 1 1 1 1 1 1 0 0 0 0 0 1 1 0 1 0 1 0 1 0 1 2 0 1 0 1 0 0 1 0 1 0 0 1 1 1 0 0 1 0 0 2 2 0 1 0 0 0 0 0 0 0 0 1 0 1 1 1 0 1 1 2 1 1 1 1 1 0 1 1 0 0 0 0 1 0 0 0 0 0 2 0 1 0 0 0 0 0 0 0 1 0 2 0 1 1 1 0 1 1 1 0 1 0 1 0 0 2 1 0 0 1 0 1 0 1 1 1 0 0 0 0 0 1 0 0 0 0 0 0 2 1 0 0 0 1 0 2 0 0 0 0 0 1 1 0 0 1 1 0 0 0 0 0 0 0 1 1 1 1 0 0 1 1 0 0 0 2 0 0 0 0 1 1 0 1 1 1 1 0 1 0 1 0 0 2 0 1 2 1 1 1 1 1 0 0 0 0 2 0 1 1 1 0 0 1 0 1 0 1 0 1 0 0 1 0 2 0 0 0 1 1 0 0 0 0 0 0 0 0 0 0 2 1 0 2 0 1 0 1 1 1 0 0 0 1 0 0 1 1 0 0 1 0 1 1 0 0 1 1 1 0 2 2 1 1 0 1 1 0 0 0 0 1 2 1 0 0 0 2 1 1 0 1 0 1 0 1 0 2 1 1 0 1 0 1 2 1 1 1 1 1 0 0 0 1 2 1 0 1 0 0 1 1 1 1 0 0 0 1 1 0 1 2 2 0 2 0 0 1 0 0 0 0 0 1 1 0 1 0 0 1 1 1 0 1 1 0 0 2 1 0 1 1 1 1 1 1 1 2 0 0 1 1 0 2 0 0 0 0 0 0 1 0 0 0 0 1 0 0 0 1 0 0 1 0 0 1 1 1 0 0 0 1 2 1 2 0 1 0 0 1 0 0 0 0 1 0 2 0 0 0 1 1 2 0 0 2 0 0 0 0 1 1 1 2 0 2 1 0 1 0 0 1 0 1 0 1 1 0 0 1 1 1 1 0 1 0 1 1 1 0 0 1 0 0 1 0 1 1 0 1 1 2 0 1 1 1 1 0 0 1 0 0 1 1 0 0 0 0 1 0 0 1 1 2 2 1 0 0 1 1 0 0 0 0 0 1 0 0 0 0 0 0 0 0 2 1 0 1 0 0 0 1 2 0 1 1 0 0 0 1 0 0 1 2 0 1 0 1 1 0 1 0 0 2 1 1 1 0 0 1 0 1 2 1 0 0 0 1 0 1 0 2 0 1 0 2 1 1 1 0 0 0 1 0 1 1 1 0 0 1 0 1 0 0 0 0 0 1 0 0 0 0 1 1 1 1 0 1 0 0 0 0 1 2 0 
1 1 0 1 0 1 0 0 1 0 0 0 0 1 1 0 1 1 0 1 0 0 1 1 0 0 0 0 1 0 0 0 0 1 1 0 1 1 1 0 0 1 0 0 0 1 0 1 0 1 0 0 0 0 0 0 0 0 1 0 0 0 0 1 0 0 0 0 0 0 0 0 0 0 1 1 0 1 1 1 0 0 0 0 1 0 0 1 1 0 0 0 0 0 1 1 0 1 0 0 0 1 0 1 0 0 0 1 0 1 0 0 0 0 1 0 1 0 0 1 0 1 0 1 1 1 1 0 2 1 0 0 1 0 0 1 0 0 0 0 1 1 0 0 0 0 1 0 0 1 0 1 0 1 1 1 0 1 1 0 0 1 1 0 2 0 1 1 0 0 1 0 2 1 0 0 1 1 0 0 0 0 0 0 0 0 0 0 1 0 0 2 0 1 0 1 0 0 0 1 0 0 1 0 1 0 1 1 0 0 1 0 1 0 1 0 0 0 0 0 1 1 1 0 0 0 0 1 0 1 1 0 1 1 0 1 0 0 0 1 1 1 0 0 0 1 0 1 0 0 0 1 0 1 1 0 0 1 0 1 0 1 0 0 0 0 0 0 0 0 0 0 0 1 0 1 0 0 1 1 1 1 0 0 0 1 0 0 0 1 1 1 1 0 0 1 0 1 0 0 1 0 0 0 0 0 0 1 1 0 0 0 0 1 0 1 1 0 0 1 0 0 1 1 0 0 1 0 0 1 1 2 0 0 0 0 1 0 0 0 0 0 0 0 0 1 0 0 0 1 0 0 0 0 0 0 0 0 0 0 0 1 1 0 0 0 1 1 0 0 0 0 0 0 1 1 0 0 0 2 0 0 0 1 0 1 0 1 0 0 0 1 0 0 0 1 0 1 0 0 0 0 0 0 0 0 0 0 0 0 0 0 0 1 1 0 1 0 0 1 1 0 0 1 0 0 1 0 1 0 2 0 0 1 0 0 0 0 0 0 0 0 0 0 0 1 0 1 0 0 1 0 0 1 0 0 0 0 0 0 0 0 0 1 0 0 1 0 1 1 0 0 0 0 0 0 0 0 1 0 0 0 0 1 0 0 0 1 1 0 0 0 0 0 0 0 0 1 0 1 0 0 0 1 0 1 0 0 0 0 0 1 1 1 0 0 0 0 0 0 1 1 0 0 0 0 0 1 0 0 0 1 0 0 0 0 0 0 1 1 0 1 0 0 1 0 0 0 0 0 2 0 0 0 0 0 0 1 0 1 0 0 1 0 0 0 0 0 0 0 0 0 0 0 1 1 0 0 1 1 1 0 1 0 1 1 0 0 1 1 2 0 1 0 0 0 1 0 0 1 0 0 1 0 0 0 1 0 0 0 1 1 1 0 0 0 1 1 1 0 0 0 1 0 1 0 0 1 0 1 1 0 1 1 0 0 0 0 0 0 1 0 0 0 0 0 1 0 0 0 0 1 0 0 0 1 0 1 1 0 0 1 0 1 0 0 0 0 1 1 1 1 1 0 1 1 0 0 1 0 0 0 0 0 0 0 1 1 1 0 0 1 0 0 0 0 0 0 0 1 1 1 0 0 0 1 0 0 0 0 0 0 1 2 0 1 0 0 1 0 1 0 1 1 1 0 0 0 0 0 0 0 0 1 0 0 1 0 1 0 0 0 1 1 1 0 0 0 0 1 0 0 0 0 1 0 1 0 1 0 0 1 0 0 1 0 0 1 0 0 1 1 1 0 1 1 1 0 1 0 1 0 0 0 0 0 0 1 0 0 0 0 0 1 1 0 0 0 1 1 0 0 0 0 1 0 0 0 1 0 1 1 1 0 0 0 0 0 0 0 1 0 1 1 0 0 1 0 0 0 1 0 1 0 1 0 0 1 0 1 0 1 0 0 1 0 1 1 0 0 0 0 1 0 0 1 0 0 1 1 1 0 0 1 1 0 0 0 0 1 1 0 0 0 1 0 0 0 0 0 0 0 0 1 0 1 0 1 0 0 0 0 1 0 0 1 0 0 0 0 0 0 0 0 1 0 0 1 1 0 1 0 0 0 0 0 1 2 0 1 0 0 1 1 1 0 0 0 1 0 0 1 0 0 0 0 1 0 0 0 0 0 1 0 0 0 0 1 0 0 1 1 0 1 1 1 0 0 0 1 0 0 0 0 0 0 0 0 0 1 0 2 0 1 1 0 1 0 1 1 0 0 0 0 1 0 0 0 0 1 1 1 0 0 0 0 1 0 0 0 0 0 0 1 1 0 0 0 0 0 1 2 1 0 0 0 0 1 1 0 0 0 0 0 0 0 1 0 0 1 1 0 0 0 0 0 0 1 0 0 0 0 1 0 1 0 0 0 0 0 0 1 0 0 0 1 0 0 0 0 1 0 0 0 0 1 0 0 1 0 0 0 0 1 1 0 0 0 0 0 0 1 2 0 0 1 1 1 0 1 0 1 1 1 0 1 1 1 0 1 0 0 1 1 0 0 1 0 1 1 0 0 1 0 0 1 0 0 0 0 1 0 0 0 1 0 0 0 0 0 0 0 0 1 1 0 0 0 0 0 0 1 1 1 1 0 0 0 0 1 0 0 1 1 1 1 1 1 1 1 1 1 1 1 0 0 1 0 0 0 0 0 1 1 1 1 1 0 0 0 0 1 0 0 1 1 0 0 0 0 2 1 0 0 0 0 0 0 0 0 0 0 0 1 0 1 0 0 0 1 0 0 1 0 0 0 0 1 0 0 0 1 1 0 0 0 1 1 1 0 0 0 1 1 1 0 1 1 1 0 0 0 1 1 1 1 2 0 0 0 1 1 1 1 0 0 0 0 0 0 0 1 1 0 0 1 0 0 1 0 0 0 1 1 1 1 1 1 0 0 1 0 1 0 1 1 0 1 0 0 0 0 1 1 0 1 0 1 1 1 0 0 1 0 1 1 1 0 1 0 0 0 1 0 0 1 0 1 0 1 0 0 1 1 1 0 0 1 0 0 0 1 2 0 1 0 1 1 0 1 0 1 0 0 1 0 0 0 1 1 1 1 0 1 0 1 1 1 0 0 0 0 1 0 0 1 1 0 0 0 1 0 1 1 0 0 1 1 0 1 0 1 0 0 0 0 0 0 1 0 0 0 0 1 0 1 1 0 1 0 0 0 1 0 0 0 0 0 0 1 0 0 0 0 1 0 0 0 1 0 0 0 0 0 0 0 0 0 0 0 1 0 0 0 1 1 0 0 0 0 1 2 0 0 0 1 1 1 0 1 0 0 1 0 1 0 1 0 1 0 0 1 1 1 0 1 0 1 1 0 0 1 0 0 1 0 0 0 0 0 1 0 1 1 1 0 1 0 1 0 0 0 0 0 0 0 0 1 1 0 1 0 1 0 0 0 0 0 0 1 0 0 1 1 0 0 0 0 0 0 1 1 0 0 0 0 0 0 1 0 0 1 1 1 1 0 0 0 1 1 0 1 1 1 1 0 1 0 1 0 0 1 0 0 0 0 0 0 0 0 0 0 0 0 0 0 1 0 1 1 0 0 0 0 0 0 0 0 0 1 1 1 0 1 1 0 1 0 1 0 1 1 0 0 0 0 0 0 0 1 0 1 0 0 1 0 0 0 0 1 0 1 0 1 0 0 0 0 1 0 0 0 1 0 0 1 0 0 1 1 0 1 0 0 0 0 0 1 0 0 0 0 0 0 0 0 1 0 1 0 0 0 0 2 0 1 1 0 0 0 1 1 0 0 1 0 0 0 0 0 0 1 1 1 1 0 1 1 0 0 0 0 1 0 1 1 0 0 0 0 0 0 0 0 0 0 0 0 1 1 0 0 0 0 0 0 1 0 1 0 0 0 0 0 0 0 0 0 1 0 0 1 0 1 0 0 1 0 0 0 0 1 0 1 1 0 0 1 0 1 1 0 0 0 1 0 0 0 0 0 1 0 0 0 0 1 0 0 1 0 2 0 0 1 0 0 0 1 0 0 1 0 0 1 0 1 0 1 1 1 0 0 0 1 0 0 1 0 1 0 0 1 1 1 0 0 1 1 0 1 1 0 0 0 0 0 1 0 1 0 1 0 0 0 1 1 1 1 0 0 1 0 0 0 1 0 0 0 0 1 0 0 1 0 0 0 1 1 0 1 1 1 0 1 1 0 0 0 0 1 1 0 0 0 1 1 0 1 1 0 1 0 1 1 0 1 0 1 0 0 0 0 1 0 0 0 1 1 1 0 2 0 0 0 1 0 0 1 1 0 1 0 0 0 0 0 1 1 0 1 0 1 1 0 1 0 0 0 0 0 0 0 1 0 0 0 0 0 0 1 0 1 1 1 0 0 1 1 0 0 1 0 1 0 0 0 0 1 0 1 1 0 1 0 0 0 1 0 1 1 0 1 0 0 0 0 1 0 0 0 1 0 1 1 0 1 1 0 0 0 0 0 1 1 1 0 0 1 1 1 0 0 0 1 0 0 1 1 0 0 0 0 1 0 0 1 0 0 0 1 
1 1 0 1 0 1 2 2 0 0 1 0 1 1 0 1 1 2 1 0 0 0 0 1 1 0 0 1 1 1 1 0 0 0 0 0 0 1 1 1 2 1 0 1 2 0 1 0 0 0 2 2 1 1 1 0 0 0 0 0 0 1 0 0 0 1 0 0 1 0 0 0 1 0 0 1 1 0 1 0 2 0 2 1 0 0 1 0 0 0 0 1 0 2 1 1 0 0 0 2 1 0 0 0 0 1 1 1 2 0 0 1 0 1 1 2 0 0 2 1 0 1 0 1 1 1 0 0 0 0 2 1 0 0 0 0 0 1 1 1 1 0 1 0 1 1 0 0 0 0 0 0 0 0 1 2 0 1 0 1 0 1 1 1 0 1 0 2 0 1 1 0 2 0 0 0 0 1 1 0 0 1 1 1 2 1 0 1 1 0 1 0 1 0 2 0 0 1 0 0 0 0 0 2 1 0 0 0 1 0 0 0 0 1 2 0 1 1 0 2 0 1 1 1 0 1 0 1 0 0 0 1 0 1 0 0 2 0 1 0 2 0 1 0 1 0 1 1 0 0 0 1 0 0 2 0 1 0 0 0 0 0 0 1 0 0 1 1 0 1 1 2 0 1 0 1 0 0 0 0 1 0 0 0 0 0 0 0 0 0 1 0 1 0 1 0 0 1 0 0 1 0 1 1 0 0 0 0 1 0 0 0 0 1 0 1 0 2 0 0 1 2 1 0 1 1 1 0 1 0 1 0 0 0 0 0 0 1 2 1 2 1 1 0 0 1 1 0 1 0 0 0 0 1 1 0 2 0 1 0 1 1 1 1 1 0 0 1 1 0 0 0 0 0 1 1 0 0 0 0 0 0 0 1 1 1 1 0 1 1 1 0 2 0 1 0 0 0 0 0 1 1 0 0 1 1 0 1 0 0 2 0 0 1 1 0 0 0 1 1 0 1 2 1 0 1 0 1 0 0 1 1 0 1 0 1 1 0 0 0 0 0 2 1 1 0 1 1 0 1 1 0 1 0 0 0 1 1 1 0 1 2 0 1 1 0 1 0 1 0 1 1 0 0 0 1 0 1 0 1 0 1 0 1 2 0 1 1 1 0 1 0 1 0 0 0 1 1 1 0 1 1 0 0 0 1 0 0 2 1 0 1 0 0 0 0 1 1 2 0 0 0 0 0 0 0 2 1 0 0 1 0 0 0 0 0 0 0 1 0 0 2 0 1 1 1 0 0 0 1 2 1 1 0 0 0 2 0 0 1 0 1 0 0 1 0 2 1 1 0 1 1 0 1 1 0 0 0 0 0 0 0 0 0 2 0 1 1 2 1 1 0 1 0 0 1 1 2 0 1 1 1 0 2 0 0 0 1 1 1 1 0 2 2 0 0 1 1 0 2 2 0 1 1 1 1 0 0 1 1 0 1 0 0 1 1 0 0 1 0 0 1 0 1 0 1 0 0 0 1 1 0 1 1 0 1 0 1 2 0 1 0 1 0 0 1 0 0 0 2 2 0 1 0 2 1 1 0 0 0 1 0 1 1 0 0 1 0 0 1 0 1 0 1 1 0 0 0 2 2 1 0 1 0 1 1 1 0 0 1 1 1 2 0 0 0 0 0 2 1 1 0 2 0 1 1 0 0 2 1 0 1 0 1 2 0 1 0 0 1 0 1 1 1 2 1 0 0 1 0 0 1 1 1 0 1 0 0 0 1 2 0 0 1 0 2 1 0 1 0 1 0 2 0 2 1 1 0 0 1 1 0 1 0 1 0 2 1 0 2 0 0 1 1 1 0 0 1 0 0 0 1 0 1 0 1 1 2 2 1 0 1 1 0 1 1 1 0 2 0 0 2 1 1 1 0 2 1 0 0 1 0 0 1 1 0 1 1 2 0 1 1 1 1 0 1 0 1 0 2 0 0 0 1 1 0 1 1 0 2 0 0 0 1 0 0 1 1 0 0 0 1 0 1 1 0 1 2 0 0 2 0 1 0 0 1 1 1 1 1 1 0 0 2 0 0 0 0 0 1 0 1 0 0 0 1 1 1 1 1 1 0 0 0 0 1 1 0 1 1 0 1 0 0 1 1 0 0 0 0 1 0 0 0 1 1 1 0 0 1 0 0 0 0 0 1 0 1 0 1 1 1 0 0 1 0 1 0 0 1 0 0 1 1 0 0 0 0 1 0 1 2 2 1 1 0 0 0 2 0 1 1 0 1 0 0 0 1 0 0 1 0 0 0 0 0 0 1 1 0 0 0 1 1 0 1 0 0 1 0 1 0 1 0 0 1 1 0 1 0 0 0 0 0 0 0 1 0 0 1 2 1 1 1 0 1 1 0 0 0 0 0 1 0 0 0 1 1 1 0 0 0 1 0 1 0 0 0 0 0 0 0 0 0 0 1 0 0 0 1 0 0 0 1 1 0 1 1 0 0 0 2 2 0 1 1 0 1 0 0 0 1 0 0 2 1 0 0 1 2 0 0 0 0 0 2 0 2 0 0 2 1 0 1 0 1 0 1 0 0 0 1 0 1 1 1 0 1 2 2 2 0 0 0 1 0 1 0 1 1 0 0 0 1 1 1 0 1 0 0 0 0 0 0 0 2 0 0 1 1 0 0 0 1 1 0 2 0 1 2 1 1 0 0 2 0 1 1 1 2 1 0 0 0 1 1 0 2 0 0 0 0 1 0 0 1 0 0 0 0 1 0 1 1 1 1 0 0 0 0 0 0 0 0 2 0 0 0 1 0 0 1 1 0 0 0 2 0 1 1 2 1 1 0 1 2 0 0 0 0 0 1 1 0 1 0 0 0 0 1 1 0 0 0 1 0 1 0 1 1 0 0 0 0 1 0 0 1 1 2 0 0 0 0 0 1 2 0 0 1 1 0 0 0 1 0 1 0 1 1 1 0 1 1 0 0 1 1 0 0 0 1 1 0 1 0 0 0 1 0 1 2 1 1 1 1 0 1 0 0 0 0 1 0 0 0 1 0 0 1 0 0 1 1 0 1 1 0 0 1 0 0 1 1 1 0 1 0 1 1 1 1 1 0 0 0 1 0 0 1 0 2 0 1 0 0 1 0 1 0 0 1 1 0 0 0 0 0 0 0 0 0 1 0 0 0 0 1 0 0 0 0 1 0 0 1 1 0 1 1 1 0 1 1 1 1 0 0 1 0 1 2 0 0 0 1 1 1 1 0 1 0 0 0 0 0 0 1 2 0 1 0 1 0 0 1 1 0 2 0 0 0 1 1 2 1 0 1 0 2 1 2 2 1 0 0 0 0 1 0 0 0 0 0 1 0 0 0 0 1 1 0 1 1 0 0 0 0 0 1 0 1 1 0 1 0 1 1 1 1 0 0 1 0 1 2 1 0 0 1 1 1 0 1 1 1 1 1 1 1 0 0 1 0 1 0 0 0 0 0 1 2 0 2 0 1 1 1 1 0 0 0 0 0 2 0 0 2 1 1 0 2 0 0 2 0 0 0 0 2 0 1 0 0 0 0 1 0 1 0 1 1 0 1 0 0 0 1 0 1 0 0 1 0 0 1 0 0 1 0 0 0 0 1 1 1 0 1 1 0 1 0 1 0 1 1 1 0 0 1 0 0 1 0 1 0 1 0 0 1 0 1 1 0 0 1 0 2 1 0 1 1 0 1 1 0 0 1 1 0 0 1 2 0 0 1 2 0 0 0 0 1 1 0 0 0 2 1 0 0 0 0 0 0 0 0 0 0 0 1 1 1 0 1 1 0 0 0 1 1 0 0 0 0 1 0 0 0 0 0 1 1 1 0 0 0 0 0 1 1 0 2 0 0 1 0 1 1 0 1 2 0 1 0 0 0 1 0 1 0 0 0 0 1 1 0 0 1 0 1 1 0 1 1 1 1 0 0 1 0 1 0 0 0 0 0 1 1 0 1 0 1 1 0 1 0 2 1 0 0 1 0 1 0 1 0 0 0 0 0 0 0 0 1 1 0 0 0 0 1 1 1 1 1 2 1 1 1 1 1 0 0 1 1 0 1 1 1 1 0 0 1 1 1 1 0 0 0 0 1 0 1 2 1 1 1 0 0 0 0 0 1 1 1 0 1 0 0 2 0 0 0 0 0 0 1 0 0 0 0 1 0 0 1 0 1 0 0 0 0 0 0 0 0 0 0 1 0 1 1 1 0 0 0 0 1 1 0 2 0 0 0 1 1 0 0 0 1 0 2 1 0 0 1 1 0 0 1 2 1 1 1 0 2 1 0 1 1 1 1 0 0 0 1 0 0 1 1 0 0 1 2 0 0 1 1 0 0 0 0 0 1 1 0 0 0 1 0 0 0 1 2 1 1 2 0 1 0 1 0 1 0 1 1 0 2 0 1 1 1 0 1 0 0 1 1 0 2 2 0 1 1 0 1 1 0 1 0 1 0 0 1 1 1 1 1 1 0 1 0 1 0 1 1 1 0 0 1 1 1 2 0 0 2 1 0 1 0 2 0 1 1 1 0 0 0 0 1 1 0 
0 1 0 1 1 1 1 0 1 0 0 2 1 1 0 0 1 2 0 1 1 0 0 1 0 0 1 1 1 1 1 0 0 2 0 0 0 0 1 0 2 0 0 0 0 1 0 1 0 0 0 0 1 0 1 1 0 0 0 0 1 0 1 1 1 1 0 0 0 1 0 1 2 0 0 0 0 0 0 0 0 2 0 0 0 0 1 0 2 2 0 0 0 0 0 0 1 1 1 0 1 1 0 1 0 0 0 0 1 0 0 0 0 0 0 0 1 1 0 0 2 1 1 0 1 0 0 0 2 0 1 1 1 1 0 2 0 0 1 0 1 0 1 0 0 1 0 0 0 1 0 0 1 1 0 0 0 0 1 1 1 1 0 0 0 0 1 1 2 0 0 0 1 1 0 0 0 0 0 0 0 0 0 0 1 1 0 1 2 0 0 0 1 1 1 0 0 1 1 1 0 1 0 0 0 0 0 0 1 0 1 1 0 1 0 2 0 0 1 0 1 0 0 1 2 1 0 0 1 1 0 0 1 0 1 1 1 0 1 1 0 0 0 1 0 0 0 1 0 0 1 0 0 0 1 1 0 0 1 0 1 0 0 1 1 0 1 1 0 1 1 0 1 0 2 0 0 0 1 2 0 1 1 1 0 0 0 0 1 1 0 1 1 0 0 1 1 0 0 0 0 0 1 0 2 1 1 0 0 0 0 1 1 0 2 0 1 2 0 2 0 1 0 1 1 1 1 0 0 0 1 0 1 0 1 0 1 0 0 1 0 0 0 0 0 0 0 0 1 0 0 0 0 1 0 0 0 1 0 0 0 1 1 0 1 1 2 0 0 0 0 2 0 0 0 0 0 0 1 0 0 0 1 0 0 1 0 1 0 2 0 0 1 1 0 0 0 0 0 0 0 0 0 0 0 1 0 0 0 0 0 1 1 0 0 0 0 1 0 0 0 0 0 2 1 1 0 0 0 1 0 0 1 0 1 0 0 2 1 0 0 0 1 1 1 0 0 1 0 1 1 1 1 1 1 1 0 0 0 1 0 0 0 0 1 0 2 0 1 1 1 0 0 2 2 0 2 0 1 0 1 1 0 0 0 0 1 0 1 0 0 2 0 0 1 0 0 1 0 0 1 0 0 0 0 0 0 0 0 0 0 1 0 2 0 1 0 1 2 0 1 1 0 1 0 1 1 1 0 0 1 1 0 1 0 1 1 1 0 0 0 0 0 1 0 2 1 1 0 1 0 0 0 0 0 0 1 0 1 1 0 0 0 1 0 0 0 0 0 0 1 0 0 0 0 0 0 0 0 1 0 1 0 0 1 0 1 0 1 1 0 2 0 0 1 1 0 0 1 0 1 2 1 0 0 0 0 0 0 0 0 0 0 1 1 1 1 0 0 1 0 2 0 0 2 1 0 0 0 0 0 0 2 0 1 0 1 0 0 1 1 1 0 1 1 1 1 0 1 2 1 1 0 2 1 0 2 1 0 1 1 0 0 0 0 0 0 1 1 0 1 1 0 1 1 2 0 1 1 1 0 0 0 1 1 2 0 0 0 0 0 2 1 0 0 0 0 2 0 0 1 0 0 2 1 1 0 0 0 1 0 0 0 1 0 1 0 0 0 1 1 2 0 1 0 0 0 0 0 0 0 0 0 1 0 0 1 1 1 0 0 0 0 1 0 1 0 0 1 0 1 1 0 0 1 0 0 1 0 0 0 1 0 0 0 1 0 0 2 2 1 0 1 0 1 1 1 0 0 0 0 1 1 1 0 1 1 0 0 0 0 1 0 1 0 1 0 1 1 1 0 0 0 1 0 2 1 0 1 0 0 0 1 1 1 0 1 0 1 0 0 1 0 0 0 0 0 1 2 1 0 0 0 2 1 0 1 1 0 0 1 0 0 0 0 0 0 2 0 0 1 1 0 2 0 0 0 1 0 0 1 0 1 2 0 1 1 0 1 1 1 1 1 0 0 0 0 0 2 0 0 0 1 2 0 0 1 0 0 0 0 1 0 0 0 0 1 0 1 0 0 0 0 1 0 1 0 2 0 0 1 2 1 0 1 0 0 0 0 0 1 0 1 0 0 1 0 0 1 0 1 0 0 1 1 1 1 0 1 0 0 0 1 2 0 0 1 1 2 0 0 0 1 0 0 1 1 0 0 0 0 0 0 2 1 0 0 0 1 1 0 0 0 0 0 0 0 0 0 1 1 1 0 0 1 0 0 0 0 2 1 0 0 0 0 1 1 0 1 0 0 0 1 1 0 0 1 1 2 0 2 0 1 0 1 1 1 0 1 1 1 0 0 0 0 1 1 0 0 1 0 0 1 0 1 1 1 0 1 0 1 0 1 0 0 0 0 1 0 0 0 0 0 0 1 2 1 2 1 0 0 0 0 1 1 0 0 2 0 0 1 0 0 1 1 0 2 0 2 1 0 0 0 0 0 0 1 1 0 1 0 1 0 1 0 0 0 1 0 1 1 1 0 0 0 0 1 0 1 0 0 1 1 1 0 0 0 1 0 1 1 1 0 0 1 0 0 0 0 1 1 1 0 1 1 0 0 0 1 0 2 1 0 0 0 0 1 0 0 1 1 0 0 1 1 1 0 0 1 1 1 0 1 1 1 0 1 0 1 1 0 1 2 0 1 0 1 0 1 1 1 0 1 0 0 0 1 0 0 0 1 0 0 0 1 0 0 2 0 0 0 0 1 1 1 1 0 0 0 0 1 0 1 0 1 0 0 0 0 1 1 0 1 0 0 1 0 0 1 0 0 1 1 0 1 1 0 1 0 0 1 0 0 1 1 0 0 0 0 1 0 0 1 1 1 0 1 1 0 0 0 2 0 0 0 0 0 2 0 1 0 1 0 1 1 1 1 1 1 0 0 1 0 0 0 0 0 0 0 0 0 1 1 0 0 0 1 0 1 1 0 2 0 0 0 0 1 0 1 1 1 0 0 0 1 2 0 1 1 0 1 1 1 0 1 0 2 0 1 1 1 1 1 0 0 0 2 0 1 2 0 0 1 1 0 1 1 1 1 0 0 0 0 0 0 0 1 1 1 0 1 0 1 0 0 0 0 1 0 0 1 0 0 1 0 0 1 1 2 0 2 2 0 0 1 0 0 0 0 1 0 0 0 2 0 0 0 0 1 2 0 0 1 0 0 1 2 0 0 0 1 0 1 0 0 1 2 0 0 0 0 1 0 1 1 0 1 1 0 1 1 0 2 1 0 1 1 0 1 1 0 0 0 1 1 1 0 1 1 2 1 0 0 1 0 0 0 0 1 1 2 0 0 0 0 0 0 0 1 0 1 0 0 0 1 0 0 2 1 1 0 0 0 0 0 1 0 0 1 0 0 0 1 1 1 2 1 0 0 1 1 1 0 1 0 2 1 1 0 0 1 0 0 1 1 0 0 0 2 1 0 1 1 1 1 2 0 1 1 2 1 0 0 1 1 0 0 0 0 0 0 1 0 0 0 0 2 1 0 0 2 2 0 0 0 0 1 0 1 1 0 0 1 0 1 1 0 2 0 0 0 0 2 0 0 2 0 0 1 0 1 0 1 1 0 0 0 0 0 1 1 1 1 2 0 0 1 0 1 1 1 0 0 0 0 0 1 0 0 1 0 0 1 0 1 0 0 0 0 0 0 0 1 2 1 0 1 1 0 1 1 0 0 2 0 0 1 0 1 0 0 2 1 0 1 2 0 0 1 0 1 0 0 0 0 1 1 1 0 0 0 0 1 1 0 1 0 1 0 1 0 1 0 1 0 1 0 2 0 0 0 1 0 0 1 0 0 1 0 1 0 0 1 1 0 0 0 0 0 0 0 0 1 0 0 0 0 0 2 0 0 1 1 0 0 2 0 0 0 1 1 0 1 0 0 1 1 0 0 1 0 1 0 0 0 2 1 1 0 1 1 0 0 0 1 2 1 0 1 1 0 0 1 0 0 0 0 0 1 0 0 0 0 1 0 1 1 1 1 0 0 0 1 0 0 0 1 0 0 0 1 1 0 0 1 1 2 1 1 0 1 1 0 0 1 0 1 1 1 1 1 1 1 1 1 0 0 2 0 0 0 0 0 0 0 2 1 1 2 1 0 1 1 0 1 0 0 0 1 0 0 1 0 0 1 1 1 2 1 0 1 1 0 1 0 0 1 0 0 0 0 0 2 1 2 0 0 1 1 1 1 1 1 2 0 0 0 0 1 0 0 1 0 0 0 0 1 1 1 0 0 0 2 1 0 0 0 2 0 1 1 0 0 0 1 0 1 0 1 0 1 0 0 0 0 0 1 2 1 0 0 2 1 0 0 1 0 1 1 1 1 1 0 0 1 0 1 0 0 1 0 0 0 1 0 0 1 0 1 0 0 1 1 0 0 0 1 1 0 0 0 0 0 0 1 1 1 0 1 1 0 1 0 0 1 1 1 1 1 1 0 1 0 1 1 1 0 0 0 0 1 1 1 0 1 0 1 1 0 0 0 1 0 0 1 0 0 1 2 0 
1 0 1 1 1 2 1 1 2 1 0 1 1 1 0 0 2 1 1 0 1 1 1 2 2 1 2 2 1 0 0 1 0 1 1 2 1 1 0 0 1 1 1 2 2 0 0 0 1 0 0 0 2 1 2 2 0 1 2 0 1 1 1 1 1 1 0 0 1 1 1 0 1 0 1 2 1 1 0 0 1 1 0 0 0 0 0 0 0 1 0 1 1 1 1 2 2 1 1 2 2 0 1 0 1 0 1 1 1 0 2 1 0 2 0 0 1 0 1 1 0 1 0 0 1 1 1 1 0 1 2 0 1 1 2 0 1 0 0 1 0 0 1 2 0 1 1 1 0 1 0 2 2 1 1 0 1 0 1 2 1 1 1 0 0 0 0 0 0 1 0 0 1 1 1 1 0 1 2 0 2 0 1 2 1 0 0 1 0 0 1 0 0 0 2 0 1 0 0 1 2 0 1 2 2 2 0 1 1 1 2 1 1 2 0 1 1 2 1 1 0 0 2 2 1 2 1 2 0 0 2 1 1 1 1 0 0 1 0 2 1 1 0 0 1 1 1 1 1 0 2 0 0 2 2 0 0 1 1 0 1 0 0 1 0 1 1 2 0 1 0 1 0 2 1 1 1 1 0 2 2 0 1 1 1 0 1 0 0 0 2 1 0 0 2 0 1 1 1 1 1 2 0 1 1 1 0 1 0 1 2 0 0 2 0 1 1 0 0 0 0 1 1 0 0 1 0 2 1 0 1 1 0 1 1 0 1 1 0 1 1 1 0 1 2 2 2 1 1 1 1 2 0 0 0 1 1 0 0 1 2 0 1 0 0 0 2 1 1 1 1 0 0 1 0 1 1 1 0 0 1 0 0 0 2 1 0 2 1 1 1 1 1 0 1 0 1 1 1 1 0 0 0 0 2 1 0 1 2 0 1 0 0 1 2 0 1 1 0 2 0 0 0 1 1 1 0 1 1 0 2 1 1 1 0 1 1 1 0 0 1 0 1 1 2 1 1 0 2 0 1 1 1 0 0 1 1 1 1 0 1 0 1 0 1 0 0 1 0 0 1 1 1 0 1 1 1 0 2 0 2 0 1 1 0 0 1 0 0 1 0 2 1 0 1 1 1 1 1 0 1 1 0 1 1 0 1 1 1 0 2 2 1 1 0 2 1 1 1 0 1 1 1 0 1 0 0 0 0 1 2 0 0 1 2 1 2 1 0 2 1 1 2 0 0 0 2 2 1 1 0 0 1 1 2 1 1 0 1 2 1 2 2 1 2 1 1 2 1 1 0 2 0 0 0 0 1 1 0 0 1 1 1 1 1 1 1 1 0 0 2 2 0 2 1 1 0 0 1 1 1 2 0 0 2 1 1 0 1 2 1 0 2 1 1 0 0 1 2 0 2 1 1 1 1 1 0 0 1 2 2 0 1 1 0 1 2 1 1 1 1 2 0 0 1 1 2 0 1 1 1 2 0 2 1 1 0 1 2 0 0 1 0 0 1 1 0 0 1 1 1 0 2 0 1 1 0 1 1 2 2 1 1 2 1 1 1 0 2 1 1 1 0 0 1 1 0 0 1 1 1 1 2 1 0 0 1 1 0 1 1 2 1 0 1 0 2 1 1 1 1 1 0 0 0 1 2 0 1 2 2 2 2 2 1 1 0 1 1 1 0 1 1 1 1 1 1 1 1 1 0 0 1 0 1 1 2 1 0 0 1 0 1 1 0 1 0 0 1 0 1 1 0 0 1 2 1 0 2 0 1 2 1 0 0 1 1 1 1 0 1 1 1 2 0 1 1 0 1 0 0 1 1 1 1 1 1 0 1 0 0 1 1 1 1 2 0 0 1 1 1 0 1 1 1 1 1 2 2 1 2 0 1 1 1 1 1 0 1 0 0 1 0 0 1 0 0 0 1 1 2 0 0 0 2 1 0 0 1 0 0 1 1 0 1 1 0 0 1 0 1 0 1 0 1 1 1 1 0 1 1 1 2 0 0 1 1 1 1 1 1 1 1 0 0 1 1 2 0 1 1 2 1 2 1 2 0 1 0 0 1 2 1 1 2 0 0 1 2 0 1 0 0 2 0 0 0 1 1 1 2 1 2 0 1 1 0 1 1 1 2 0 1 0 0 1 2 2 0 1 2 0 1 1 2 1 0 1 1 2 1 2 1 1 2 1 1 0 0 0 1 1 0 0 0 0 1 1 1 1 2 1 1 2 1 1 0 0 1 0 1 0 2 1 1 2 1 2 2 0 0 1 1 2 2 2 1 2 0 2 0 0 0 1 1 1 1 2 0 2 0 2 1 1 1 0 2 1 1 1 1 0 1 1 0 1 1 2 1 1 1 1 0 0 1 2 1 0 1 0 0 1 2 0 2 0 0 1 0 0 1 1 1 1 2 0 1 1 0 1 1 1 0 1 1 1 0 1 1 0 0 1 2 1 1 1 0 1 1 1 1 2 0 1 0 1 1 1 1 1 0 1 0 1 0 0 0 0 1 1 0 0 0 1 0 2 1 0 1 1 1 1 1 1 2 0 1 0 1 2 0 1 1 2 1 0 1 1 1 2 2 1 1 0 2 0 0 1 1 1 0 2 2 1 1 2 0 2 0 1 0 1 0 1 1 1 0 1 1 0 1 1 0 1 1 1 0 1 0 1 1 2 1 2 1 1 1 1 0 1 0 1 1 1 0 1 1 0 0 1 0 0 0 2 0 2 1 0 0 2 1 1 1 1 1 1 1 0 1 2 1 0 0 2 2 0 0 0 1 2 1 2 0 0 0 0 1 1 1 2 0 1 1 1 1 0 1 1 1 1 1 1 0 2 2 2 1 1 0 2 1 2 0 0 1 0 1 0 1 0 0 0 1 1 0 1 1 2 0 0 0 1 1 1 0 0 1 1 0 2 0 1 0 1 0 0 1 1 0 0 1 1 2 0 0 0 1 0 2 0 0 1 0 1 0 0 1 2 0 0 2 2 1 1 0 0 2 1 1 0 0 1 2 2 0 0 0 1 0 0 1 2 2 0 0 2 2 1 0 0 1 1 1 0 1 1 1 1 1 2 2 0 0 0 0 1 0 0 0 1 1 1 1 0 0 1 0 2 2 1 1 1 0 1 0 0 2 1 0 2 1 0 0 1 1 0 1 0 2 1 0 2 0 0 0 1 1 0 2 0 1 0 1 1 1 1 1 1 2 1 1 1 1 0 0 0 1 1 1 1 0 1 1 0 1 2 1 0 1 1 1 2 0 1 0 1 0 1 2 1 1 1 1 0 1 1 0 1 1 2 1 1 0 1 1 1 1 2 1 1 0 0 0 2 0 1 0 2 1 0 2 0 2 1 1 2 1 1 0 1 2 0 1 1 0 1 1 2 1 0 1 0 0 1 2 2 1 2 1 1 0 1 1 1 1 1 1 1 0 1 1 1 1 2 1 0 0 1 0 1 2 1 1 1 1 2 1 1 1 1 1 1 2 0 2 2 1 0 0 1 1 0 0 1 1 1 1 1 1 2 0 1 1 1 1 1 1 0 0 2 1 0 0 0 1 2 0 0 1 0 1 1 0 1 1 1 1 0 2 0 0 0 1 1 0 0 1 1 0 1 2 2 0 1 0 0 0 0 0 1 1 2 1 1 1 1 0 0 2 2 0 1 1 1 0 1 0 0 0 2 2 1 1 1 0 1 2 0 2 2 0 1 2 2 0 1 1 0 0 2 1 1 1 2 1 0 2 0 1 1 0 1 1 1 2 0 1 1 0 2 1 0 0 1 1 0 1 2 0 1 0 2 1 0 1 2 0 1 2 1 0 0 0 0 0 0 2 2 0 1 1 2 1 2 0 2 1 0 2 0 0 1 1 0 1 2 2 1 0 1 0 1 0 1 1 0 0 1 0 1 2 2 0 1 1 2 1 1 2 2 1 1 1 0 1 2 1 1 1 0 0 2 1 1 1 2 1 0 0 1 1 0 1 0 0 1 0 2 2 0 1 2 2 1 1 2 1 0 2 2 1 1 2 0 1 0 2 1 2 2 2 0 0 1 1 2 0 0 0 2 2 1 1 1 2 0 0 0 2 1 0 0 0 2 0 1 0 1 1 1 0 0 1 2 1 1 1 0 1 1 2 0 2 0 1 1 1 0 1 2 1 0 1 1 2 1 2 0 1 0 1 2 1 1 1 2 1 0 1 1 0 0 2 0 0 2 2 1 0 1 1 2 0 1 0 1 0 0 2 1 2 1 1 0 1 1 1 1 1 1 1 0 2 1 2 2 1 1 1 1 1 1 1 0 1 1 0 1 1 0 0 0 2 0 1 0 2 1 1 1 1 2 0 2 2 2 0 0 0 2 1 2 0 0 1 2 0 1 2 2 1 0 2 0 2 1 1 2 0 1 1 2 2 0 2 0 1 1 0 1 2 1 0 0 1 1 0 1 1 1 0 1 1 1 0 0 1 1 1 2 2 0 1 2 1 2 1 1 2 1 2 0 0 2 0 1 1 1 0 0 
0 1 0 2 1 1 0 1 0 0 1 1 0 1 0 1 0 1 0 1 1 0 1 0 0 1 2 1 1 1 2 2 0 0 2 0 1 1 1 0 0 1 1 1 0 0 1 1 2 1 2 1 0 1 0 1 1 0 2 1 2 1 1 0 0 1 1 2 1 0 2 1 0 2 0 0 1 1 1 2 2 1 0 0 0 2 1 0 1 1 1 2 2 1 1 1 1 0 2 0 1 1 0 0 0 2 2 0 0 1 1 2 1 2 1 1 0 1 1 2 0 1 0 1 2 0 2 1 1 2 0 2 1 2 1 1 0 1 0 2 2 0 1 1 1 0 1 2 0 0 1 1 2 0 0 1 1 1 1 2 1 2 0 0 0 1 1 1 1 0 2 0 0 1 1 1 0 0 1 1 1 1 1 2 2 1 1 1 2 0 1 2 2 0 0 1 1 1 0 2 0 0 2 1 1 1 0 2 0 0 1 2 2 0 0 1 2 0 2 1 2 1 0 0 0 0 1 1 0 2 2 0 1 1 1 0 0 0 2 1 0 0 2 2 1 1 0 1 1 0 1 0 1 0 1 0 2 0 0 1 0 0 2 2 0 0 2 2 1 1 2 1 1 2 0 2 1 1 2 1 0 1 2 0 0 0 0 1 2 1 0 2 1 0 1 2 0 1 0 2 0 1 2 1 0 2 1 1 1 1 1 1 1 1 0 1 0 0 0 2 0 1 1 2 2 0 1 1 1 1 1 1 1 1 1 0 1 0 1 0 0 2 1 1 2 1 2 1 1 2 1 1 2 1 0 0 1 1 0 0 2 2 1 2 0 2 2 1 1 0 2 1 1 1 2 0 1 1 1 1 2 1 0 0 1 0 1 2 0 1 1 0 0 1 1 0 2 1 2 1 0 0 1 1 1 1 1 0 0 0 1 0 2 2 0 0 1 2 0 0 1 1 1 0 1 1 0 0 0 0 1 0 0 0 1 1 1 1 1 1 1 1 1 2 1 0 1 1 2 0 0 1 2 2 0 1 2 0 2 1 1 1 1 1 1 0 1 2 0 1 1 1 0 2 2 1 0 2 1 1 0 0 2 1 1 1 0 2 0 1 1 2 1 1 0 0 2 1 1 1 0 0 1 2 1 1 1 0 0 1 0 1 1 1 0 0 1 0 1 2 2 2 1 1 0 1 2 1 0 2 2 1 0 1 2 1 2 2 1 1 1 1 0 1 0 1 0 1 0 0 2 1 2 1 1 1 2 0 0 0 0 1 0 0 1 1 1 0 1 1 0 0 0 1 2 2 1 2 1 1 0 0 0 1 0 2 1 0 1 1 2 0 2 1 2 1 0 2 1 1 0 1 0 0 1 0 1 1 0 0 0 0 1 0 1 2 1 1 2 1 2 0 0 2 1 0 0 0 2 1 1 0 2 1 1 0 0 0 0 1 0 0 0 0 2 0 2 1 1 1 1 0 2 2 1 0 0 2 0 1 2 1 1 0 1 2 1 2 1 1 0 0 0 1 1 2 1 0 0 2 2 1 1 1 1 2 1 1 1 2 1 1 1 0 0 0 1 1 0 0 2 1 1 0 1 0 0 0 0 0 1 1 2 0 0 1 0 1 1 1 0 0 2 1 1 1 1 0 1 1 1 1 1 2 0 1 0 1 2 0 1 1 1 1 1 1 2 1 1 1 0 1 0 1 0 2 1 1 0 2 0 1 1 0 1 0 0 1 0 0 1 1 1 1 0 0 0 0 0 0 0 1 2 0 0 1 0 1 2 1 1 1 1 0 0 0 0 1 0 1 1 1 0 2 2 0 0 2 0 1 1 0 2 2 1 1 1 1 1 2 0 2 1 1 1 1 0 2 0 0 0 0 0 0 1 2 0 1 1 1 1 0 1 1 2 1 0 1 0 1 2 2 1 1 0 1 1 2 2 2 1 1 0 2 1 1 0 1 0 0 1 0 0 1 0 0 2 1 1 1 1 1 1 0 1 1 1 1 1 1 2 1 1 0 0 1 1 1 1 0 1 0 1 1 0 0 1 1 1 1 0 0 0 1 1 0 1 1 1 1 1 0 2 1 0 0 0 0 1 1 1 0 1 0 2 1 2 1 2 1 0 1 0 2 1 1 0 1 1 2 1 0 0 0 1 2 0 0 0 1 1 1 2 2 0 0 1 0 0 1 1 1 0 1 0 1 2 0 1 0 2 2 1 1 1 1 0 2 1 1 2 0 1 0 1 2 0 1 2 1 0 1 1 1 0 1 1 0 1 1 1 0 1 1 1 1 1 2 0 2 1 0 1 0 1 1 1 1 1 1 2 0 2 0 2 1 1 0 0 1 0 1 1 2 1 1 0 2 0 1 0 1 1 1 1 0 0 2 1 0 2 1 0 1 1 1 0 1 1 0 0 2 1 0 1 0 1 1 1 2 2 1 1 1 1 2 2 1 1 0 0 1 0 1 0 1 1 1 0 0 1 0 1 1 0 1 1 0 0 2 0 1 0 0 2 2 1 1 1 2 2 0 0 1 1 0 2 2 1 0 1 1 0 2 1 1 0 1 0 2 1 1 1 0 0 2 0 1 1 0 2 1 1 1 1 2 1 1 1 2 1 1 2 1 0 0 1 1 1 0 0 2 1 0 1 1 1 2 1 1 1 0 1 1 2 0 2 1 1 1 0 1 2 0 0 0 1 1 0 0 2 0 0 1 1 1 1 2 2 1 1 0 1 1 2 0 0 0 0 1 1 1 2 1 0 2 1 1 1 0 1 0 1 1 1 0 1 0 1 0 0 0 2 1 1 0 1 2 1 1 1 2 1 1 1 1 2 0 0 0 0 0 1 2 0 0 0 2 0 0 1 1 0 0 0 2 1 1 0 1 0 1 1 1 0 1 1 1 0 1 1 1 1 0 1 0 0 0 2 1 1 2 0 1 1 1 0 2 2 2 1 1 2 1 1 2 1 1 1 1 0 1 1 1 2 0 0 2 1 1 1 1 1 1 0 1 2 0 2 2 1 0 0 2 1 1 2 1 0 1 0 0 1 0 0 1 0 1 1 0 1 1 1 1 1 1 1 2 0 1 0 1 2 0 1 0 0 0 0 0 1 0 1 0 0 0 1 1 2 0 1 1 1 2 1 0 1 1 2 0 0 0 0 0 2 2 0 1 1 0 1 1 1 1 1 1 0 1 1 1 0 0 1 1 2 0 0 2 2 2 1 0 0 0 1 1 0 0 0 1 0 1 1 1 1 1 0 0 1 2 1 1 0 1 1 0 1 0 2 0 1 1 1 1 1 1 0 0 0 1 2 2 1 0 2 2 0 2 2 1 1 1 0 1 0 0 0 2 0 2 1 1 0 0 1 1 1 1 1 2 1 0 1 0 1 2 0 0 2 2 1 0 2 0 1 1 1 1 1 0 0 1 1 0 2 2 0 1 2 0 0 0 0 0 0 0 1 0 2 1 1 0 1 2 2 1 2 1 0 2 1 1 0 0 2 1 0 0 1 2 1 1 1 1 1 1 2 2 0 0 1 1 0 1 2 1 1 1 1 2 2 1 1 0 1 1 1 1 0 0 1 1 2 0 1 2 2 1 1 1 0 1 0 2 0 1 1 0 0 0 1 1 0 1 1 1 1 0 1 1 2 1 0 1 0 1 1 0 1 1 1 0 0 0 0 0 2 1 2 2 2 2 0 2 1 1 1 1 1 1 0 2 2 2 1 1 1 0 1 1 2 2 1 1 1 0 1 0 1 0 0 1 1 1 1 2 1 1 0 1 0 1 1 1 1 1 1 1 0 1 2 1 1 1 0 2 2 0 1 1 0 1 1 1 1 0 1 0 1 1 0 1 0 2 0 0 0 0 2 1 0 2 0 1 1 1 2 0 1 1 0 1 2 2 0 0 1 1 1 1 2 1 2 1 1 1 0 1 1 1 0 0 1 1 1 0 1 0 0 1 2 2 1 0 0 2 1 0 0 2 1 1 2 0 2 2 1 1 1 2 1 0 0 2 1 0 1 1 1 0 0 0 2 0 1 0 0 1 0 0 0 1 1 2 0 0 1 0 0 0 1 1 1 2 1 1 0 1 2 2 1 1 2 1 0 1 0 1 0 1 1 2 1 1 1 1 1 0 1 0 1 0 0 1 0 2 0 0 0 1 1 0 1 1 2 2 2 2 0 1 1 0 0 0 1 1 2 0 1 0 1 1 0 1 1 1 2 0 2 2 2 0 1 0 1 0 1 0 2 2 1 1 1 1 2 1 2 1 1 0 2 0 0 1 0 1 1 1 0 0 1 0 1 0 0 1 1 1 0 2 1 1 2 1 1 2 1 0 2 0 2 1 2 2 0 2 0 0 1 2 2 0 0 0 1 2 0 0 1 2 1 2 0 2 0 2 0 1 1 1 1 0 0 1 2 1 1 2 1 1 1 2 0 0 0 0 0 2 0 2 1 1 0 1 0 2 1 1 2 0 1 2 0 0 0 0 1 2 1 2 
1 1 2 1 1 2 2 2 2 1 1 1 2 2 0 0 1 1 0 0 2 1 2 1 2 0 1 1 2 0 1 1 1 1 0 1 1 2 2 1 2 0 1 1 2 1 2 0 2 2 2 1 2 0 1 1 0 1 0 2 1 1 0 1 1 1 1 0 1 1 1 1 2 2 1 1 1 1 0 2 1 1 1 0 0 2 0 1 1 2 2 0 1 2 1 1 2 0 1 1 2 0 2 2 0 2 2 1 1 1 2 0 1 1 0 0 2 1 2 0 1 2 1 1 0 1 0 2 1 1 1 1 1 0 2 2 1 1 1 1 1 1 2 1 2 2 1 0 1 1 2 0 0 1 2 0 2 1 0 1 0 1 2 2 1 1 2 0 0 2 2 1 1 2 1 1 2 0 1 0 2 0 2 1 1 1 2 1 0 2 0 0 1 1 1 1 2 1 0 0 1 1 1 1 0 1 0 1 1 1 2 0 0 1 1 2 1 0 1 0 0 0 2 1 2 1 2 1 1 0 1 1 0 0 1 1 0 1 1 2 1 1 1 1 0 1 2 1 0 2 1 1 1 2 0 1 1 0 1 0 2 2 0 0 2 1 2 1 2 0 0 1 1 2 1 2 0 1 1 1 0 1 1 0 1 1 1 1 1 1 2 0 2 1 2 0 1 0 2 0 1 1 2 1 1 1 2 0 0 2 1 1 0 1 1 1 2 1 1 1 2 1 1 1 0 2 2 1 0 2 1 1 0 1 2 0 0 1 1 1 0 0 0 1 2 0 2 1 1 1 0 2 1 1 1 1 0 1 1 1 2 1 0 1 0 1 0 1 0 2 2 2 2 0 1 1 1 0 1 0 1 1 2 1 1 1 1 1 1 1 2 2 0 0 0 2 0 2 1 1 1 0 1 1 1 1 1 0 1 2 2 1 0 2 1 0 0 0 1 2 1 2 0 0 1 1 2 0 2 2 2 0 1 0 0 1 0 0 1 1 1 1 1 1 1 1 2 1 0 1 1 2 1 1 0 1 1 1 0 2 1 0 1 1 1 1 2 1 2 0 0 1 0 2 1 1 1 1 1 2 0 1 2 0 1 1 0 2 1 1 1 0 1 1 2 1 1 1 2 0 2 0 2 0 1 0 2 2 2 1 1 1 1 2 0 1 1 1 2 1 0 2 1 1 1 1 0 1 1 1 2 0 1 0 2 1 0 0 2 0 0 1 0 0 2 0 2 1 1 2 0 1 1 2 2 0 1 0 1 1 0 1 1 1 1 1 2 0 1 1 0 2 1 1 0 1 2 0 1 0 1 0 2 1 1 1 0 0 1 2 1 1 1 0 2 1 2 1 1 0 0 0 2 1 2 1 0 2 0 2 1 2 1 1 1 2 0 1 1 1 0 1 0 1 0 2 1 1 1 1 1 1 1 0 2 0 2 1 1 2 1 0 2 1 2 1 1 1 0 2 1 2 1 2 0 0 0 1 2 1 0 2 1 0 0 1 1 0 0 1 0 1 1 1 1 0 1 0 0 1 1 1 1 2 1 1 0 1 0 0 2 1 1 1 1 1 1 0 2 0 2 1 0 1 1 2 1 2 1 2 1 0 1 2 0 1 0 2 0 1 1 1 0 0 1 0 1 1 1 1 0 0 1 1 0 1 0 1 2 1 1 0 2 0 1 1 0 1 1 2 1 1 0 1 1 1 1 1 1 2 2 0 2 2 0 0 0 2 1 2 0 1 1 0 0 0 0 1 2 0 2 2 2 1 0 1 0 1 2 0 1 1 1 1 2 1 1 1 1 0 1 2 1 1 0 1 0 1 0 1 1 0 0 1 2 1 1 1 2 1 1 1 1 1 0 0 1 1 2 1 2 1 1 0 0 1 1 1 1 2 0 0 1 2 1 0 2 1 1 2 0 1 1 1 1 0 2 0 1 0 1 1 1 2 1 2 1 0 0 0 0 1 1 1 1 0 1 1 1 1 1 2 1 0 0 0 2 1 1 2 1 2 1 2 1 1 1 0 0 1 0 2 0 1 0 2 1 0 0 1 1 0 2 2 0 2 1 1 2 2 0 1 1 1 1 1 2 0 1 0 0 2 1 1 2 1 1 1 1 1 2 1 1 2 1 1 1 1 0 1 1 1 1 1 1 0 0 1 1 2 0 0 2 1 2 2 0 1 1 1 1 0 1 1 1 2 1 0 2 0 1 1 2 1 1 2 1 1 1 0 0 1 1 2 1 1 1 0 1 0 2 0 2 1 2 2 2 2 1 2 1 1 1 1 0 1 1 0 0 1 2 1 1 2 0 1 1 2 2 1 0 2 1 1 0 1 1 1 1 1 1 1 1 1 1 1 0 1 2 1 1 0 1 0 1 2 1 0 1 1 0 1 2 0 2 1 0 2 2 0 2 1 1 2 2 1 1 0 0 0 1 1 1 1 1 2 1 1 1 1 1 0 2 0 0 2 1 0 2 2 0 0 1 0 2 1 2 1 1 1 2 2 1 0 0 0 2 1 0 1 1 0 1 0 2 1 1 2 2 2 0 0 1 2 0 2 2 1 1 0 1 1 0 1 1 2 2 0 1 2 1 1 0 1 2 0 0 2 0 0 2 1 1 2 0 1 0 1 0 1 1 0 1 1 2 0 1 2 1 1 1 0 2 1 2 2 0 0 2 1 2 1 0 2 1 0 1 2 2 1 1 2 1 2 0 0 1 1 1 1 0 0 1 0 1 1 2 2 1 2 1 0 0 2 0 0 2 1 1 1 2 1 1 0 2 1 1 0 2 0 0 0 2 2 1 0 1 1 2 0 1 0 2 0 0 0 2 1 2 2 2 1 1 1 1 0 1 1 1 1 0 2 1 1 0 1 1 1 2 1 0 1 1 2 0 1 2 1 1 2 2 2 1 2 1 0 2 1 1 2 1 2 2 2 0 1 1 0 1 1 1 1 1 2 2 2 1 1 1 2 1 1 1 1 2 2 2 1 0 2 1 0 1 0 1 1 2 1 1 0 2 0 1 2 0 1 1 1 1 0 1 2 0 1 0 2 2 0 0 1 2 0 1 2 0 1 1 1 0 0 1 2 2 1 0 1 2 0 1 1 2 2 1 2 1 0 0 1 2 1 1 0 1 2 1 2 0 1 2 2 1 0 2 1 2 2 2 2 2 2 1 2 2 1 1 2 2 2 0 1 2 0 1 1 2 1 1 0 0 0 0 1 2 2 2 1 1 1 0 2 2 1 1 0 1 1 1 1 1 0 2 1 0 0 1 2 0 1 2 2 0 2 1 1 0 1 2 0 2 2 2 2 0 1 2 0 0 1 2 1 1 1 2 1 1 2 0 2 1 0 1 0 1 1 0 1 2 2 1 1 1 1 2 2 2 1 0 0 1 1 2 0 2 1 1 1 2 0 1 1 0 0 1 0 1 2 2 1 2 1 2 1 1 1 2 2 1 1 1 2 0 1 0 1 1 1 0 0 1 1 1 0 1 2 1 1 1 1 0 1 1 0 1 0 0 0 0 2 2 1 0 0 0 1 1 0 0 0 1 0 2 2 1 1 1 1 1 0 1 1 0 1 1 2 0 0 0 1 1 0 1 0 0 0 0 1 0 1 2 1 1 0 0 2 1 1 1 0 2 1 1 1 0 0 1 1 1 1 2 0 0 1 0 2 2 1 1 1 0 0 1 0 1 1 1 1 0 2 0 1 2 1 2 1 1 1 1 1 0 2 0 1 1 0 1 0 1 1 2 1 1 2 1 1 0 2 0 0 2 1 2 0 1 1 0 1 1 1 0 2 0 2 2 1 1 1 1 2 1 0 0 0 0 0 0 2 0 2 0 0 0 1 1 2 1 0 1 1 2 0 0 2 1 1 1 1 1 1 0 1 0 1 2 2 2 0 1 0 1 2 2 0 2 1 0 2 1 0 0 0 0 0 1 1 1 1 1 0 0 0 1 0 1 2 1 2 2 0 0 2 0 1 0 2 2 0 0 0 1 2 1 1 2 1 1 2 1 1 2 1 1 2 2 1 1 2 1 1 1 2 2 1 1 0 1 1 0 1 2 1 1 2 1 0 0 0 1 1 0 0 0 2 1 1 0 0 1 1 2 1 1 1 1 0 2 2 2 2 2 2 1 2 0 1 1 1 2 0 1 2 0 1 1 2 1 1 1 1 1 0 2 2 2 1 1 1 1 2 1 1 1 2 1 1 1 1 1 1 2 1 2 2 2 0 1 2 1 1 0 1 0 2 2 0 1 1 1 2 1 1 2 2 2 1 2 0 2 1 2 2 0 1 1 2 1 1 0 0 1 1 1 1 1 0 1 1 1 1 1 1 0 1 1 1 2 0 1 1 1 1 2 0 1 1 1 2 1 1 2 1 1 1 0 0 1 1 0 0 1 2 1 1 0 1 1 1 0 1 1 0 1 2 2 0 0 2 1 1 0 0 1 1 2 1 2 1 2 0 2 2 2 0 1 1 1 2 2 2 1 2 
1 1 2 2 1 1 1 1 0 1 2 1 0 2 0 0 1 1 2 0 1 2 1 1 0 1 0 1 1 0 1 2 0 2 1 2 1 1 1 2 1 1 0 0 2 1 1 1 0 2 2 1 2 1 0 1 0 1 1 1 0 1 1 0 1 1 0 1 1 0 2 1 1 1 0 1 1 0 1 1 1 2 1 1 1 1 1 1 1 1 0 2 0 1 0 1 2 0 1 2 1 1 1 1 1 2 1 2 1 2 0 1 1 1 1 1 2 2 2 0 0 1 2 1 1 2 0 1 1 1 2 1 0 2 1 1 1 1 2 0 1 2 2 1 2 1 2 0 1 2 1 2 2 1 2 0 1 0 2 0 1 1 0 0 1 0 2 2 1 1 1 1 0 0 2 1 1 0 1 2 1 2 2 2 1 1 1 0 1 1 0 1 1 2 1 1 1 2 0 1 0 1 2 0 1 0 1 0 2 2 2 0 1 0 1 0 2 0 1 1 1 1 2 1 1 0 1 0 0 2 1 1 0 1 0 1 1 2 1 1 1 2 1 2 1 2 0 0 1 1 1 1 2 1 0 1 2 0 0 0 1 1 0 1 0 0 1 2 2 1 1 1 2 0 2 1 1 2 1 2 0 1 1 0 1 1 0 2 1 1 0 1 1 1 0 1 1 1 2 1 1 1 0 1 2 1 0 0 0 1 1 0 1 1 2 1 1 1 1 2 0 2 2 2 1 0 1 1 1 2 0 1 0 1 1 0 2 1 2 2 1 2 0 2 2 1 2 1 0 0 2 0 2 0 0 1 0 0 1 1 1 1 1 1 2 1 1 2 1 0 2 0 0 1 0 0 1 2 1 0 1 2 2 1 0 2 1 0 0 1 1 0 1 2 1 0 1 0 0 1 2 2 1 0 1 1 0 0 1 1 1 2 1 1 1 2 1 1 0 0 2 0 1 2 2 2 2 2 1 0 2 1 1 2 2 2 1 2 2 0 0 1 1 1 2 0 2 0 1 1 1 0 0 1 2 0 1 0 1 0 1 0 1 0 1 1 0 0 1 1 0 1 0 2 1 1 1 0 1 1 0 1 1 2 2 0 0 2 1 1 2 2 1 1 1 1 1 0 1 1 0 1 2 1 1 1 1 1 0 1 0 2 1 1 0 1 1 1 0 0 1 0 1 2 1 1 1 0 1 2 1 2 2 2 1 0 2 2 1 1 1 1 0 1 2 1 1 1 1 0 1 0 0 2 0 2 1 0 1 2 2 0 0 2 0 2 1 2 1 2 1 0 1 0 0 0 1 1 2 2 1 1 2 2 0 0 2 2 0 2 0 1 1 1 2 1 1 2 0 2 1 1 0 0 1 0 0 1 1 1 1 1 1 1 2 0 1 1 2 1 1 2 2 0 1 1 1 0 1 2 2 2 0 1 0 0 2 1 2 0 1 1 1 2 1 0 1 1 1 1 2 1 2 1 1 1 1 0 1 0 0 0 1 1 2 1 2 1 2 1 1 2 0 0 1 1 0 0 2 1 2 2 1 0 1 0 2 1 0 1 2 1 1 0 2 1 1 2 1 1 1 1 0 1 1 1 2 1 2 1 1 2 2 1 0 0 1 0 1 2 0 1 0 1 2 2 0 1 1 2 1 0 0 1 1 1 0 2 0 1 1 1 2 2 1 2 1 1 0 1 2 0 1 1 1 0 2 2 1 1 1 2 2 1 2 1 2 1 1 1 1 1 2 0 1 1 1 2 0 0 0 0 2 1 2 0 2 1 1 0 0 1 1 2 1 0 1 1 1 0 2 0 2 1 2 0 0 1 1 1 2 2 1 1 0 0 1 0 2 1 1 0 1 2 2 0 2 0 1 0 0 1 1 1 0 2 0 1 1 2 0 1 0 2 0 0 1 1 0 2 1 1 0 1 1 0 0 0 1 1 0 1 0 1 0 0 1 1 1 0 0 0 1 0 0 1 0 0 1 1 1 0 1 0 0 2 0 1 1 1 1 1 2 1 2 2 2 1 0 1 1 0 0 0 0 0 1 1 2 2 1 2 1 1 1 1 1 0 1 1 0 0 1 2 2 2 1 1 0 2 0 2 1 0 0 1 2 1 1 1 0 1 1 1 1 1 2 0 0 1 1 2 2 0 1 0 0 1 1 1 2 0 2 1 1 0 2 0 0 2 1 0 1 0 1 2 2 1 1 1 1 1 2 1 1 2 2 1 0 2 1 0 2 1 0 1 1 1 0 0 0 1 1 1 1 1 0 0 2 1 1 1 2 2 0 2 0 0 0 2 1 0 1 1 1 1 2 2 1 1 0 1 0 0 1 1 1 1 1 0 2 0 1 1 1 1 1 1 1 2 1 1 0 1 1 0 1 2 0 0 0 2 0 2 1 1 2 1 0 1 0 1 2 0 0 0 1 0 1 1 2 2 0 2 1 0 0 1 1 1 1 0 1 2 0 1 0 1 1 0 0 0 1 1 1 0 2 1 1 1 1 0 1 2 1 2 1 2 0 1 2 1 1 0 0 1 0 1 2 2 1 2 1 1 1 1 0 2 2 1 2 1 0 1 2 0 1 1 0 2 0 1 0 0 1 2 1 0 1 1 0 1 0 1 0 1 1 1 1 1 1 1 2 1 2 1 0 1 1 0 1 1 2 0 2 2 1 0 0 1 2 0 1 0 1 0 0 1 0 1 1 2 2 1 2 0 2 2 1 2 1 0 1 1 0 1 0 0 2 0 1 1 2 1 2 0 2 1 0 0 2 0 0 1 1 0 1 0 1 0 2 2 0 1 2 0 1 1 2 0 0 1 2 1 1 1 1 2 0 0 1 1 0 1 0 1 1 0 0 2 2 2 1 0 0 2 1 1 0 1 2 1 0 2 2 1 2 2 1 1 0 1 2 1 1 1 2 0 0 1 0 2 0 1 0 1 2 1 0 0 1 1 2 0 1 1 1 1 1 1 1 1 1 1 2 0 1 1 0 2 1 0 1 2 1 1 0 0 1 1 1 1 1 0 0 2 1 1 1 0 1 2 1 0 2 0 0 1 1 1 0 0 0 1 1 2 0 2 2 1 1 1 1 2 0 2 1 1 1 1 2 1 1 0 2 0 2 2 0 1 0 1 1 1 2 1 2 0 1 1 1 0 0 1 1 1 2 0 1 0 1 0 0 1 0 0 0 1 0 1 0 1 0 0 1 1 2 2 1 2 1 0 0 0 0 1 1 1 2 1 2 2 1 2 1 1 1 1 1 1 0 1 0 2 0 2 2 2 2 2 0 1 1 1 0 1 0 0 0 2 1 1 1 1 0 1 1 2 0 1 1 0 0 2 1 0 1 1 1 1 0 0 2 1 1 0 1 0 1 2 1 1 1 1 1 1 2 1 0 1 0 0 0 1 0 2 2 1 0 2 0 0 0 0 0 0 1 1 1 0 1 2 2 1 2 2 1 1 2 1 1 0 2 2 1 1 1 1 1 0 1 0 0 1 2 1 0 2 2 2 0 0 1 0 0 0 2 2 1 0 1 2 0 1 0 2 0 0 0 1 1 1 0 2 2 1 1 1 1 1 1 1 1 1 2 2 2 1 1 1 1 0 2 1 1 1 1 0 0 1 1 0 1 0 1 0 0 1 1 1 1 2 1 1 1 0 0 0 2 2 1 0 1 0 2 1 1 2 1 2 1 2 1 1 0 0 1 1 0 0 1 0 0 1 0 1 2 1 0 2 2 1 1 2 1 2 1 1 1 0 1 1 2 0 2 2 1 2 1 0 1 2 0 1 1 1 1 1 1 1 2 1 1 1 0 2 2 1 0 2 0 1 2 0 2 0 1 0 1 1 1 1 1 1 0 1 0 0 1 1 1 2 0 0 1 1 1 0 1 0 2 1 1 1 1 0 0 0 0 0 1 1 0 0 1 2 1 1 0 0 0 2 0 1 1 2 1 0 0 1 1 1 2 0 2 2 0 1 1 0 0 0 1 0 1 0 0 2 0 2 1 1 0 1 1 1 2 1 2 0 1 1 1 0 1 0 0 1 0 2 2 2 1 2 0 2 2 2 2 0 2 2 1 2 1 0 1 1 2 0 2 2 1 2 1 1 2 0 0 1 0 1 2 1 1 1 1 0 1 1 0 1 1 0 1 0 1 1 0 0 1 1 2 1 2 2 1 1 1 0 1 0 2 0 0 1 0 0 1 1 2 1 0 2 1 2 0 1 1 1 1 1 1 0 1 1 2 2 2 2 0 0 1 1 0 1 2 1 1 0 0 2 1 0 1 1 0 1 0 2 1 1 2 1 2 2 1 2 2 1 1 1 0 0 2 1 2 0 1 2 1 0 1 2 1 2 1 1 0 0 2 1 1 0 2 1 2 0 0 1 1 2 1 0 0 1 0 0 1 0 1 2 1 1 2 1 1 1 1 2 1 0 0 1 2 0 1 1 1 0 0 0 2 1 1 1 1 1 2 1 1 2 0 1 1 1 2 1 2 0 
0 0 1 0 1 0 0 1 1 0 0 1 0 0 0 0 2 1 0 0 0 0 2 1 1 0 0 0 2 0 1 0 0 0 1 0 2 0 1 0 0 0 0 0 1 0 0 0 1 0 0 1 0 0 0 0 0 0 1 0 0 1 1 0 0 0 0 2 0 2 1 1 2 1 0 1 1 1 0 1 0 1 0 1 0 1 1 0 0 0 0 0 0 0 0 0 0 1 0 0 0 0 1 0 1 1 0 0 2 0 0 0 2 1 1 0 0 0 0 1 0 0 1 0 2 0 0 1 1 0 0 1 0 0 0 0 2 0 1 0 1 0 0 0 0 0 0 0 0 0 1 1 0 0 0 0 0 0 0 1 0 1 1 0 0 0 1 0 1 0 1 0 1 1 0 0 0 1 0 0 1 1 1 0 0 1 0 1 0 0 1 2 0 0 0 0 1 0 1 1 1 2 0 0 0 0 0 0 0 0 0 0 1 1 0 0 0 0 0 0 0 1 0 2 1 1 0 0 0 0 2 0 0 2 1 0 0 0 0 0 0 1 1 0 0 1 0 0 0 2 1 0 0 1 2 0 0 0 0 0 0 1 1 0 0 0 0 1 1 0 0 0 0 1 1 0 1 1 1 0 0 1 0 0 0 0 0 0 1 1 0 0 0 0 0 0 0 0 0 1 0 0 0 0 0 1 0 0 0 0 0 1 0 0 0 1 0 0 0 0 1 0 1 0 1 0 1 1 0 0 0 1 0 1 2 0 1 0 0 0 0 0 0 1 1 1 1 1 0 0 0 0 0 0 0 1 0 2 0 1 0 1 1 0 1 0 0 0 0 1 0 1 1 0 0 0 0 0 0 0 0 0 0 0 1 0 0 1 0 1 0 0 0 0 0 1 1 0 0 0 0 0 0 0 0 0 0 0 0 0 0 0 0 0 1 1 2 0 1 0 0 0 1 0 0 0 0 0 1 0 0 0 0 1 1 0 0 0 0 0 0 1 0 0 0 0 1 1 0 0 0 2 0 1 0 1 1 0 2 1 1 0 0 0 0 1 0 1 0 0 0 0 1 0 0 0 0 1 0 1 1 1 1 0 0 1 0 0 0 0 0 0 1 0 0 0 0 1 1 0 1 1 0 1 0 0 2 0 0 2 2 1 0 2 0 0 0 0 0 1 0 0 1 1 2 1 1 1 0 0 1 0 0 0 1 0 0 0 1 2 0 0 0 1 0 0 0 0 1 0 0 0 0 0 0 0 0 0 0 1 1 0 1 1 0 1 0 0 0 0 0 1 0 1 0 2 2 0 0 1 0 1 0 1 0 0 1 0 0 0 1 0 1 2 0 0 0 0 0 0 0 2 1 0 0 2 1 0 0 1 0 0 1 0 0 1 1 0 0 0 1 1 0 1 0 0 0 1 0 0 1 0 0 0 0 0 0 1 0 0 1 0 1 0 0 1 0 0 0 1 0 0 0 0 1 2 1 1 1 0 0 0 0 0 0 0 0 1 0 2 0 0 1 0 0 2 0 1 0 0 0 0 1 0 0 1 0 1 1 1 0 0 1 0 1 0 0 0 1 1 1 0 0 2 2 0 0 0 0 0 0 0 0 0 0 0 0 0 0 0 0 0 0 0 0 0 1 2 0 0 0 0 0 0 0 1 0 0 0 0 1 2 0 0 1 0 0 0 1 2 0 1 1 0 0 0 0 0 0 1 1 0 0 0 1 1 0 0 1 2 0 1 0 0 1 0 2 1 0 2 0 1 1 2 1 0 0 0 0 0 0 0 0 0 0 0 0 1 0 1 1 0 0 1 0 0 0 1 0 0 0 0 1 0 0 0 1 0 0 0 2 1 0 0 1 1 1 0 0 1 0 0 0 0 0 1 0 0 1 0 0 0 0 0 1 0 0 1 0 0 0 0 1 0 1 0 0 0 0 0 1 2 0 1 0 1 2 2 0 0 0 0 0 0 0 0 1 1 0 0 0 0 0 0 0 0 0 0 1 1 1 0 0 0 0 0 1 1 0 0 2 0 0 1 0 0 0 2 1 1 0 1 0 2 1 1 1 0 0 0 1 1 0 0 0 0 0 1 0 0 1 0 2 0 2 0 0 0 0 2 0 1 0 1 1 0 0 0 0 0 0 0 0 0 0 1 0 0 0 2 0 0 0 1 0 0 0 0 0 0 2 0 0 2 0 0 0 0 1 0 0 0 0 0 1 0 1 2 0 0 0 0 0 0 1 1 0 0 0 0 0 1 0 0 1 0 1 1 0 1 0 0 0 0 0 0 0 1 0 0 0 2 0 0 0 1 0 0 1 2 1 0 1 0 1 0 1 0 0 0 0 0 1 0 0 0 0 1 0 0 0 0 0 0 2 1 1 0 0 1 1 0 0 0 0 1 0 0 0 1 1 1 0 1 0 0 1 0 0 0 0 0 0 0 0 0 0 0 0 0 0 1 1 0 0 0 0 1 1 0 0 2 0 0 1 1 0 1 0 0 0 0 1 0 0 1 0 1 1 0 0 1 1 1 0 1 0 1 0 1 2 0 0 0 1 0 1 0 1 0 1 0 0 1 1 1 0 0 0 1 1 0 1 0 1 0 2 0 0 0 0 1 0 2 0 0 0 0 0 0 0 0 1 0 0 0 1 1 0 0 0 0 0 1 0 1 0 0 0 1 0 1 0 0 1 0 1 2 0 0 1 0 0 0 0 0 0 0 0 1 1 0 0 1 1 0 0 1 1 0 0 0 1 1 0 0 1 1 0 1 1 1 0 1 0 0 0 0 0 0 0 1 0 0 0 0 0 1 0 0 0 1 0 1 1 0 1 0 0 1 1 0 1 0 1 1 2 0 0 0 1 0 1 1 0 0 1 1 0 1 1 0 0 0 0 0 0 0 0 1 1 0 0 0 0 0 0 0 0 0 1 0 1 0 0 1 0 0 0 0 0 0 0 0 0 0 0 0 0 0 1 0 0 1 0 0 0 0 0 0 0 0 1 0 0 0 1 0 1 1 2 0 0 1 0 0 1 1 2 1 1 0 0 0 0 0 1 0 0 0 0 0 0 0 0 0 0 0 0 1 1 1 0 0 0 0 0 0 0 0 0 0 0 0 1 0 1 0 0 0 0 0 0 0 1 0 0 0 0 0 0 1 0 0 0 0 0 0 0 1 1 0 1 1 0 0 0 1 1 2 0 0 1 0 0 1 1 1 0 0 0 1 0 0 1 0 0 0 1 1 0 0 0 0 0 1 2 1 2 0 0 1 0 0 0 0 1 0 0 0 0 0 0 0 0 1 1 0 0 0 0 0 0 0 0 1 0 0 0 0 0 0 0 0 1 1 1 0 1 0 1 0 0 0 0 1 0 1 0 1 2 0 0 0 0 1 0 0 0 0 1 1 1 0 1 0 1 0 0 0 1 0 1 0 0 0 0 0 0 1 0 0 1 1 1 1 1 0 0 2 1 0 0 0 0 0 0 0 0 0 0 0 0 0 0 1 0 0 0 1 0 1 0 0 0 0 0 0 1 1 1 1 0 0 0 0 1 1 1 0 0 2 0 0 0 1 0 0 0 1 0 1 0 1 1 0 0 1 1 0 1 1 1 0 1 0 1 0 0 0 0 0 2 0 0 0 1 0 1 1 1 0 0 0 0 1 0 0 0 0 0 0 2 0 0 0 1 0 0 1 0 1 0 0 1 0 0 0 1 0 1 1 1 0 1 0 1 1 0 0 1 0 0 1 0 0 0 1 1 1 0 0 0 0 0 1 2 0 0 0 1 1 0 0 1 0 1 0 0 1 0 0 0 0 1 0 1 1 0 0 0 0 0 1 0 1 0 0 1 1 1 0 0 0 0 1 0 1 1 1 2 0 0 0 1 0 0 0 2 0 0 1 1 1 1 0 0 1 0 1 0 0 0 1 1 0 2 0 1 0 0 0 1 0 0 0 0 0 0 1 0 0 0 0 1 0 1 0 1 0 1 0 0 1 0 0 0 0 0 0 0 0 0 0 2 0 1 1 0 1 0 1 0 0 0 1 0 0 1 0 0 0 0 1 0 0 0 0 0 1 0 0 0 0 2 0 1 1 1 0 0 0 0 0 0 0 1 1 2 0 0 2 1 0 0 0 0 1 0 0 0 1 1 1 0 0 0 1 1 0 0 0 0 1 0 1 0 0 0 0 0 0 0 0 0 0 1 0 0 0 0 2 0 1 1 0 0 0 1 0 0 2 0 0 1 1 0 1 0 0 2 0 0 0 0 0 1 0 0 0 1 0 0 0 0 1 1 0 0 0 0 0 0 1 0 0 1 0 0 0 2 1 0 0 1 1 0 0 0 0 0 0 1 0 0 1 0 1 0 0 1 0 0 0 1 1 0 1 0 0 1 0 1 2 0 0 0 1 0 0 1 0 0 1 0 0 1 0 2 0 0 1 0 0 1 1 1 0 0 0 0 0 1 1 0 0 0 0 1 0 1 0 0 2 0 1 0 0 0 0 
1 1 0 2 2 1 1 1 1 0 0 2 1 0 1 0 0 1 1 0 1 0 2 2 0 1 1 2 1 0 0 1 1 1 1 0 0 0 0 2 1 0 1 1 0 1 1 2 1 0 2 2 0 1 1 2 1 1 2 1 1 2 2 2 1 1 2 0 1 1 2 1 1 0 0 1 1 1 2 1 2 2 2 1 1 2 1 1 1 1 1 0 1 0 0 2 0 2 1 1 1 2 2 1 1 1 2 1 2 0 1 0 1 1 1 0 0 1 2 1 0 0 0 1 2 0 2 1 1 0 0 0 0 1 1 2 2 1 1 2 0 1 0 1 1 1 1 1 1 1 0 2 0 1 2 1 1 1 0 1 1 1 1 1 0 1 1 1 0 1 1 2 1 1 1 1 1 1 2 2 1 1 0 1 0 0 1 1 0 1 0 0 2 0 0 1 2 0 1 2 1 0 0 2 1 0 1 1 0 1 1 0 1 2 1 0 0 2 1 2 1 1 0 2 0 2 1 0 1 2 2 2 1 1 0 0 1 2 0 0 0 0 1 0 1 1 0 1 0 0 1 1 1 1 1 1 1 2 1 1 0 1 1 1 1 1 0 0 0 0 2 1 1 0 1 0 1 2 1 1 0 0 1 1 1 0 0 1 0 0 2 1 2 0 1 1 1 0 0 1 1 1 0 2 0 1 0 0 1 1 1 0 0 1 1 0 1 1 2 0 2 0 0 2 1 1 0 2 1 1 2 2 2 1 0 2 0 1 2 1 1 2 2 2 1 0 1 1 2 0 1 1 1 1 1 2 1 2 1 1 1 0 0 1 0 1 1 1 0 1 1 2 1 0 0 1 2 0 1 1 1 1 1 1 1 2 1 1 0 1 0 0 2 0 1 0 2 1 1 0 1 1 1 1 1 1 2 2 0 0 0 1 0 1 0 1 1 0 1 0 1 2 1 2 0 2 0 2 0 2 2 1 1 2 2 2 1 0 0 0 2 1 0 1 1 0 2 1 0 1 0 1 1 2 2 0 2 2 1 1 1 1 1 2 0 0 0 0 2 1 1 1 1 1 1 1 2 2 0 1 2 1 0 0 0 2 1 0 1 0 1 0 2 2 1 0 1 2 1 1 1 2 2 0 2 0 1 2 0 1 0 1 1 1 0 0 0 1 2 0 0 0 0 1 1 1 2 1 1 1 1 0 0 1 1 1 0 0 1 1 1 1 0 0 2 0 1 1 2 1 2 0 2 2 1 2 1 0 0 1 2 0 1 0 2 1 1 0 1 1 1 0 1 1 1 1 2 0 1 1 0 2 2 0 2 1 0 1 1 1 0 1 0 0 0 2 2 0 0 0 1 1 1 1 1 1 1 0 1 1 2 0 1 1 1 1 0 2 1 2 2 1 1 0 0 0 1 1 1 2 1 2 1 0 2 2 0 1 1 1 1 0 0 0 0 0 0 1 2 2 0 1 1 2 0 1 1 0 0 1 0 0 1 0 2 0 1 2 2 2 1 0 0 1 0 1 1 0 1 1 0 0 0 1 0 1 1 0 1 2 1 0 2 0 1 0 2 2 2 1 0 2 1 2 2 2 1 0 1 1 0 1 1 1 1 2 1 1 1 1 0 0 1 1 1 1 1 2 2 1 0 0 1 1 0 0 0 1 1 1 2 2 0 0 0 1 1 0 1 0 1 0 1 1 2 1 1 2 0 1 1 1 1 1 2 0 2 2 2 0 1 1 0 1 0 2 0 1 1 0 1 1 0 2 0 1 0 0 1 1 1 1 0 1 2 1 1 2 1 0 1 0 2 0 1 1 2 0 2 1 0 0 1 0 1 1 2 1 0 2 1 0 1 1 1 1 0 1 0 2 1 0 0 0 2 2 0 2 2 0 1 2 2 0 0 1 1 1 0 2 0 1 0 2 1 1 1 1 0 0 2 0 0 1 1 1 1 1 1 2 0 0 1 0 2 1 2 0 1 0 1 1 0 1 1 2 1 0 0 0 0 0 0 0 0 2 0 0 0 1 1 0 2 1 1 1 1 1 1 0 1 1 1 0 0 1 1 1 0 2 1 0 1 0 1 0 1 1 0 2 1 2 0 1 0 1 1 0 0 1 1 0 1 0 0 0 2 2 2 1 1 1 0 0 2 0 1 2 1 1 1 1 2 0 2 2 0 1 0 1 0 2 0 1 1 0 0 2 1 1 0 1 0 0 1 0 0 0 2 1 1 0 0 1 0 2 1 1 1 1 1 0 1 2 2 2 1 1 0 1 1 1 0 1 1 0 1 1 1 0 2 1 1 1 0 1 1 2 1 2 1 0 0 1 1 1 1 1 0 0 1 1 0 1 1 0 1 1 1 1 2 0 0 0 0 1 0 1 1 0 0 1 1 2 0 1 1 0 1 1 0 1 0 1 1 1 1 2 2 0 0 0 1 1 1 1 1 0 1 0 1 1 2 0 0 2 1 0 1 2 0 2 1 2 0 1 1 1 2 2 2 0 1 1 1 0 1 2 2 2 1 2 2 2 0 1 1 2 1 0 0 2 2 1 0 1 2 2 0 1 1 1 0 2 1 1 0 2 1 0 0 0 1 1 0 0 1 1 2 1 1 0 0 0 1 1 1 1 2 1 1 2 0 2 2 1 0 0 1 2 0 1 0 0 0 1 0 0 0 2 2 0 1 0 1 1 1 0 1 2 1 1 1 1 1 1 2 1 0 2 1 2 1 0 1 1 1 1 0 1 0 2 1 0 1 0 0 2 1 1 0 0 1 2 2 0 1 0 1 2 1 0 1 1 2 0 2 0 1 0 1 0 0 2 1 0 1 1 1 1 1 1 0 1 1 2 1 0 1 1 2 1 0 2 0 1 1 2 2 2 0 0 2 2 1 0 0 1 1 0 1 1 0 1 1 1 1 1 0 1 0 1 2 1 1 1 1 1 2 0 0 0 1 1 0 1 1 1 0 0 0 2 1 1 1 0 0 0 1 0 1 1 2 1 1 1 2 1 0 1 0 1 0 1 2 1 0 2 0 1 1 1 1 0 2 0 1 0 1 1 1 1 1 2 2 1 2 1 1 2 1 0 0 0 1 1 1 0 1 0 1 1 2 1 0 2 1 0 2 2 1 1 1 1 1 1 1 1 1 1 0 0 1 1 0 2 1 0 1 2 1 2 0 0 2 0 0 0 0 1 1 0 2 0 1 2 1 0 0 1 0 1 0 1 0 0 0 1 1 2 0 2 1 0 0 1 0 0 0 1 1 0 2 1 1 2 0 1 0 0 1 0 1 1 1 1 1 0 1 1 1 1 1 2 2 1 2 1 1 0 1 0 1 1 1 0 2 2 1 2 1 1 1 1 1 1 0 1 2 1 0 1 0 1 1 0 0 0 0 1 0 1 2 2 1 0 1 2 0 0 1 0 2 0 0 2 2 2 0 1 0 0 0 1 1 0 0 1 1 0 0 0 0 1 2 1 2 1 1 0 1 1 1 0 1 0 0 0 0 2 0 0 1 2 1 1 1 1 2 1 2 1 2 1 0 1 1 0 0 1 0 1 2 1 0 0 0 2 1 1 0 1 1 1 1 1 2 0 1 0 0 2 1 0 1 1 0 2 1 1 1 0 1 1 1 1 0 2 1 0 2 1 0 1 2 0 2 1 0 0 2 0 1 1 0 1 0 1 1 2 0 0 1 1 2 2 1 2 1 1 2 0 2 1 2 0 2 0 0 2 2 1 0 0 1 1 1 1 0 1 0 1 1 1 1 1 1 1 1 2 2 2 1 0 1 1 1 2 0 0 0 2 2 1 2 1 1 0 0 2 1 1 0 1 1 1 1 0 0 2 1 2 1 0 1 1 2 0 1 2 2 2 1 1 2 2 1 2 0 1 2 2 1 1 0 1 0 1 2 0 0 1 1 0 0 1 2 2 0 1 2 2 0 0 2 1 1 1 1 1 0 1 0 1 0 0 2 1 0 0 2 0 0 0 2 1 1 1 0 2 0 2 0 0 2 1 0 0 1 1 1 0 1 0 1 1 0 1 0 1 1 0 0 1 2 1 0 1 0 1 0 1 0 2 1 0 1 2 0 0 2 1 1 1 2 1 2 2 0 0 1 0 1 2 1 0 1 2 1 1 2 0 0 1 0 0 1 1 2 1 2 0 1 0 0 1 1 0 1 1 1 1 2 1 0 0 1 1 0 1 1 2 0 1 0 0 1 1 0 1 2 1 0 1 1 0 1 2 1 0 1 2 0 0 0 0 1 1 0 1 0 1 1 1 2 0 2 0 0 1 0 0 1 1 1 0 1 0 1 1 0 1 1 0 0 0 2 1 1 2 1 1 2 1 0 0 0 0 1 1 0 1 0 1 2 0 0 0 1 0 0 0 0 1 2 1 1 2 2 0 0 1 1 1 2 0 1 1 2 1 0 2 1 0 1 1 2 0 1 0 0 1 0 2 0 1 0 0 1 1 1 2 1 0 1 1 1 1 1 1 
0 0 0 0 1 0 0 0 0 0 1 0 0 0 0 0 0 0 0 0 1 0 0 0 0 1 0 0 1 2 1 0 2 0 0 1 0 0 1 1 0 0 0 1 0 0 0 0 0 0 0 0 0 1 0 0 0 0 0 1 1 1 1 1 0 1 0 0 0 0 1 0 0 0 1 0 1 0 0 0 0 1 1 0 0 1 0 0 0 0 1 0 0 1 0 0 0 0 1 1 1 0 0 0 0 0 0 0 0 2 0 1 1 1 0 1 0 0 0 1 0 0 0 0 1 0 0 1 2 0 0 0 0 1 0 0 0 1 0 0 0 1 0 0 0 2 0 0 0 0 0 0 0 2 0 0 1 0 2 0 1 0 1 0 1 1 0 0 0 1 1 0 0 0 0 0 0 0 1 0 0 0 1 1 0 0 1 0 0 1 0 0 0 1 0 2 1 1 1 0 0 1 1 1 0 0 0 0 0 0 1 0 0 0 0 0 0 0 0 1 1 1 0 0 0 1 0 1 0 0 0 0 0 0 0 0 0 0 1 0 2 0 1 0 0 1 0 0 0 0 0 0 0 0 1 0 0 0 0 0 0 0 0 0 0 1 0 1 0 0 0 1 0 0 0 1 1 1 0 0 1 1 1 0 0 0 0 1 1 0 0 0 0 1 0 0 1 0 1 0 1 0 0 0 1 1 0 0 1 0 0 0 0 0 0 0 0 0 1 0 1 0 0 2 1 0 0 0 0 1 0 0 1 0 1 0 0 0 0 0 0 1 0 0 0 0 0 0 0 0 1 0 1 0 0 0 0 1 0 1 1 0 0 0 0 0 0 1 1 0 1 0 1 0 1 0 0 1 0 1 0 0 1 0 0 0 0 2 1 0 0 0 0 0 0 0 1 0 0 0 0 1 0 0 0 0 0 0 0 1 0 1 0 1 1 1 0 1 0 1 0 0 1 1 0 0 2 0 0 0 0 0 1 0 1 0 0 1 0 0 0 0 1 0 1 0 0 0 0 1 1 0 1 0 0 0 0 1 0 0 1 0 0 0 0 0 0 0 0 1 0 0 0 0 0 0 0 1 0 0 0 0 0 2 0 1 0 0 0 0 0 0 1 1 1 1 0 0 0 0 1 0 0 0 0 0 2 0 0 0 0 0 0 0 1 0 1 0 0 1 1 1 0 0 0 0 0 0 1 0 0 1 1 1 0 0 1 0 0 0 0 1 0 1 0 0 0 1 0 1 0 0 0 1 1 0 0 1 1 0 0 0 0 1 1 0 0 1 0 1 0 0 1 0 0 0 0 0 0 0 0 0 0 0 0 0 0 0 1 2 0 1 1 1 1 0 0 1 0 0 1 1 0 0 0 1 1 1 0 1 1 0 0 0 1 0 0 0 1 1 0 0 0 1 0 0 0 1 0 0 0 0 1 0 1 1 0 0 1 0 0 1 0 0 1 0 0 0 0 1 0 0 0 1 0 0 0 0 0 0 0 0 0 0 0 1 0 1 1 0 1 0 2 0 0 0 0 0 0 0 0 0 1 1 0 0 0 1 0 0 0 0 0 0 0 1 1 0 1 0 1 0 1 0 0 1 0 0 0 1 0 0 0 0 0 0 0 0 0 0 1 0 1 0 1 0 1 0 0 0 0 0 0 0 1 0 1 0 0 0 1 0 0 1 0 1 1 1 0 0 1 0 1 0 1 0 0 0 0 1 0 1 0 1 0 0 0 0 0 0 0 0 0 0 0 0 0 1 0 0 0 0 0 0 0 1 0 0 1 0 0 0 1 0 0 0 0 1 0 1 1 0 0 1 0 0 0 0 0 0 1 0 0 0 0 0 1 1 0 0 0 1 0 2 1 0 1 0 0 0 0 0 0 0 1 0 1 0 0 1 0 1 1 1 2 1 1 0 0 1 1 0 1 1 0 0 0 0 1 1 1 0 0 1 0 0 0 0 0 0 0 0 1 0 1 0 1 0 1 0 0 0 0 1 1 0 0 0 0 1 0 0 1 0 0 1 0 0 0 0 1 0 0 0 1 0 0 1 0 0 0 1 0 1 0 0 0 1 0 0 0 0 0 0 1 1 1 1 2 0 1 1 0 1 0 2 1 0 0 1 0 0 0 0 1 0 1 0 0 0 0 0 0 1 0 0 0 0 0 0 1 0 0 0 1 0 0 0 0 0 1 1 0 0 1 0 0 1 1 0 0 0 1 1 1 0 0 0 0 1 0 0 1 0 0 0 0 0 1 0 1 0 0 0 0 1 0 2 1 2 1 1 0 0 1 0 0 1 1 0 0 0 0 0 0 0 0 0 0 1 0 0 0 1 0 0 1 0 0 0 0 0 1 0 1 1 0 0 0 1 1 0 0 1 1 0 0 0 1 1 0 1 0 1 0 0 0 1 0 0 0 1 0 1 1 1 1 0 1 1 0 0 0 0 0 1 0 0 0 2 0 1 0 0 0 0 0 1 1 0 0 1 1 1 1 0 0 1 1 0 0 0 0 0 0 1 0 0 1 0 0 0 1 0 0 1 1 0 0 0 1 0 1 0 1 1 0 0 0 1 0 1 0 0 0 1 0 0 0 0 0 0 0 0 0 2 0 0 1 0 0 1 0 0 2 1 0 1 0 1 1 0 1 0 0 0 1 0 0 0 0 1 1 2 0 1 1 0 0 0 1 1 1 0 0 0 1 0 1 0 0 0 0 1 0 1 0 2 1 0 0 0 1 0 0 1 0 1 0 1 0 0 1 1 1 0 0 0 0 0 0 1 0 0 1 0 1 1 0 0 1 0 0 0 0 0 0 1 0 1 2 0 0 0 0 0 1 0 0 0 0 1 0 1 1 1 0 0 2 1 1 0 1 0 1 0 0 1 0 1 1 1 0 1 0 1 0 0 1 0 0 1 1 0 0 1 0 1 0 1 1 1 0 0 0 0 1 0 1 0 0 0 0 0 1 0 0 0 1 0 0 0 0 0 0 0 1 0 0 1 0 1 0 0 1 1 1 0 1 0 0 0 0 0 1 0 1 0 0 1 0 0 0 0 0 0 0 0 0 0 0 0 0 0 0 0 0 1 1 0 1 1 2 0 0 1 0 0 1 0 1 0 0 0 1 0 0 0 0 0 0 0 1 0 1 0 0 0 0 1 0 0 0 0 0 0 0 0 0 0 0 1 1 0 0 0 0 0 0 1 0 1 0 0 0 0 0 0 1 1 0 1 0 0 1 0 1 0 0 1 0 0 1 1 0 0 0 0 0 1 0 1 0 0 1 1 1 0 0 0 0 0 1 1 1 0 1 0 0 0 0 0 0 0 0 1 0 0 0 0 0 1 1 0 0 1 1 0 1 0 1 0 0 0 0 0 1 0 0 0 1 0 0 0 0 0 0 1 0 0 0 0 1 0 0 0 0 0 0 0 2 0 0 1 1 0 1 0 0 0 1 0 0 0 0 0 1 2 1 0 0 0 1 0 0 0 0 0 0 1 0 0 0 0 0 1 0 2 0 0 1 0 1 0 0 1 0 0 1 0 0 0 1 0 1 1 0 0 0 0 0 1 0 0 0 1 1 0 0 0 0 1 1 0 0 0 0 0 1 1 0 0 0 0 1 0 0 0 2 0 1 1 1 0 0 1 1 1 0 1 1 0 0 1 1 0 0 2 1 0 0 1 0 0 0 0 0 0 0 0 0 2 0 1 0 2 0 0 0 0 0 0 0 0 0 0 0 0 1 0 0 1 0 0 0 0 0 0 0 1 0 0 0 1 0 0 0 0 1 0 0 0 0 0 1 0 0 0 0 0 0 1 1 0 0 0 0 0 0 0 0 0 0 0 0 0 0 1 0 0 1 1 0 0 1 1 0 0 2 0 0 0 0 0 0 0 0 0 0 1 0 0 0 0 0 1 0 1 1 2 0 1 2 0 1 0 0 0 0 0 0 0 0 0 0 1 1 0 0 0 0 0 0 1 0 0 0 0 1 0 0 0 0 0 1 1 0 0 1 0 1 1 0 0 0 0 0 0 1 0 0 0 0 1 1 1 1 1 1 0 1 1 0 1 0 0 0 1 2 0 1 0 0 0 0 0 0 0 1 0 0 0 0 0 0 0 0 0 0 0 1 0 1 0 0 1 1 0 0 1 0 2 1 0 0 0 0 0 1 1 0 1 0 0 0 0 0 0 0 0 0 1 1 0 1 2 0 0 0 1 1 0 0 0 1 0 1 0 0 0 0 0 0 1 1 1 0 0 0 0 1 2 1 0 0 0 0 0 0 0 0 0 0 0 0 1 0 1 0 0 1 2 0 0 1 0 1 1 0 0 0 1 1 1 1 0 0 0 0 0 1 0 0 0 0 0 0 1 0 1 0 1 0 0 1 1 0 1 0 1 1 0 0 2 1 0 1 1 0 0 0 0 0 0 0 0 0 0 0 1 1 1 0 1 0 0 0 0 1 1 1 0 0 0 0 2 1 0 0 1 0 1 1 0 0 1 0 0 1 0 
0 1 1 0 0 0 0 0 0 0 1 2 1 1 1 0 0 1 1 0 0 0 0 0 0 0 0 0 1 1 0 0 0 1 0 0 0 0 1 0 1 0 1 0 0 0 0 0 0 0 0 1 0 0 2 0 0 2 1 0 0 1 0 0 0 0 0 1 0 0 0 0 0 1 0 1 1 0 2 1 1 0 1 0 1 2 0 0 1 0 1 2 1 0 0 1 0 0 0 0 0 2 0 0 2 0 0 2 0 1 0 0 0 1 0 0 0 0 0 1 0 1 0 0 0 0 0 0 1 1 0 0 0 1 0 0 0 0 0 0 0 0 1 1 0 1 0 1 0 0 0 0 0 1 1 0 1 1 0 2 0 1 0 0 0 0 0 1 1 0 0 0 0 0 0 0 0 0 1 0 0 0 1 1 0 1 0 0 0 1 0 0 0 0 0 0 0 0 0 0 0 1 1 0 1 0 0 0 1 0 0 0 0 1 0 0 1 0 0 1 0 1 0 0 0 0 0 0 0 0 2 1 0 0 2 0 0 0 0 0 0 0 1 0 1 1 0 0 1 1 1 0 1 0 0 0 0 1 1 0 0 0 0 0 1 1 0 0 1 0 0 0 0 1 0 0 1 0 0 0 0 1 0 0 0 1 1 0 0 0 0 0 1 0 0 0 0 2 0 0 0 0 1 0 0 1 0 0 0 1 0 0 1 0 1 0 0 0 1 0 0 1 0 1 1 0 0 0 0 1 0 0 1 0 1 0 1 0 0 0 0 0 0 0 2 1 1 1 0 1 0 1 1 0 1 0 0 1 1 0 0 1 0 0 0 0 0 1 2 1 0 0 1 1 1 1 2 0 2 0 0 2 0 0 0 1 0 1 0 0 0 0 1 0 0 0 1 0 1 0 1 0 0 0 2 0 0 0 0 1 0 0 0 0 1 1 1 0 1 1 1 1 0 1 0 0 0 0 0 0 0 0 1 0 0 0 1 0 0 0 2 1 0 0 0 0 1 0 0 0 0 0 1 0 1 1 0 1 0 0 1 1 0 0 1 1 1 0 1 0 0 0 2 0 0 0 1 0 1 1 0 1 1 0 1 1 0 1 0 0 0 0 1 2 0 0 0 1 1 0 0 0 1 1 0 0 0 2 0 0 0 0 2 2 1 0 1 0 1 0 0 1 2 0 1 1 1 2 1 0 2 0 1 1 0 1 0 1 1 0 0 2 0 1 2 0 1 0 1 1 0 0 0 2 0 1 0 2 1 2 0 0 0 1 2 1 0 0 2 1 0 0 0 0 0 0 0 0 1 2 2 1 0 2 1 0 0 0 1 1 0 0 1 0 0 0 0 0 0 1 0 0 0 0 1 0 1 1 1 0 0 0 0 1 0 1 1 0 2 0 1 1 0 1 0 1 0 0 2 0 0 0 0 0 1 1 1 0 0 0 0 0 0 0 0 0 0 0 1 1 0 0 0 0 0 0 0 0 0 0 0 0 1 0 2 2 0 0 0 0 0 0 0 1 0 0 0 1 1 0 0 0 0 1 0 1 0 0 0 2 2 1 1 2 0 0 0 1 0 1 1 0 0 0 0 1 0 0 0 1 1 0 0 0 0 0 2 1 0 1 0 0 1 0 0 1 1 0 1 0 0 1 0 1 1 0 0 1 1 0 1 1 1 0 1 1 1 0 0 1 1 1 1 1 1 2 2 1 1 1 0 0 0 0 1 0 0 0 0 0 1 0 0 1 2 0 0 1 0 0 0 0 0 0 0 0 1 0 0 0 1 0 0 0 0 0 1 0 2 0 0 2 0 0 0 0 0 0 0 2 0 0 0 0 0 1 1 1 1 1 0 0 0 0 1 0 0 0 0 1 0 1 0 0 0 0 1 0 0 0 0 1 0 0 0 1 0 0 1 0 0 1 1 1 0 0 0 0 1 1 1 0 0 1 0 0 0 0 1 0 0 0 1 0 0 0 0 1 0 1 2 1 0 1 0 1 0 0 1 1 0 0 1 0 1 2 1 0 1 0 0 0 2 0 0 0 0 0 0 0 0 1 1 0 0 0 1 1 0 0 0 0 1 0 1 2 0 0 0 1 0 0 0 1 0 1 0 0 1 0 0 0 0 0 0 0 1 0 0 1 1 0 0 1 0 0 1 0 0 1 1 0 0 2 0 1 0 0 0 0 0 1 0 0 0 0 0 0 0 1 0 0 2 0 0 1 1 0 0 2 1 0 1 0 1 0 0 0 1 0 0 0 0 0 0 0 0 1 1 0 1 1 0 0 1 0 0 0 0 1 0 0 0 1 0 1 0 0 0 0 0 0 0 0 0 0 1 0 1 1 0 1 0 0 1 0 0 2 1 1 1 1 1 1 1 0 0 0 0 0 0 1 1 1 0 0 0 1 0 0 0 0 0 0 0 1 1 0 1 1 0 0 1 0 0 0 1 1 0 0 0 0 0 0 0 0 0 1 0 1 1 0 1 0 1 0 0 1 2 1 0 0 1 1 0 1 0 0 1 0 0 1 0 0 0 1 1 2 0 0 0 0 0 0 1 0 0 0 0 0 0 0 0 0 0 1 0 0 0 0 0 0 0 2 0 0 0 1 0 0 0 1 0 2 1 2 0 1 1 1 1 0 1 0 0 0 0 0 2 0 1 1 0 0 0 0 0 0 0 0 0 0 1 2 0 0 0 1 0 0 1 0 0 0 0 0 0 0 1 0 0 0 0 1 1 1 0 1 0 1 0 1 0 1 0 1 0 0 0 1 0 0 0 0 1 1 2 0 1 0 0 2 1 0 0 0 0 1 1 0 1 0 0 0 0 0 0 0 2 1 1 1 2 1 0 0 1 0 0 1 0 0 0 0 0 0 0 0 0 1 0 1 0 1 0 0 1 0 0 1 1 0 1 1 2 2 1 0 0 0 0 2 1 0 1 0 0 2 0 1 1 0 0 0 0 0 0 1 0 0 1 0 0 1 1 0 1 0 0 1 0 0 1 0 0 1 1 1 0 0 0 0 0 0 1 0 1 0 0 0 0 1 0 0 1 1 0 0 0 0 1 1 0 0 1 1 0 0 0 0 1 1 0 0 0 1 1 0 1 0 0 0 0 2 0 1 0 2 0 1 0 0 0 0 1 0 0 0 0 0 0 0 0 0 0 0 1 1 1 1 1 0 1 2 1 0 0 0 0 0 0 2 1 0 0 0 0 0 0 1 2 0 0 0 0 1 0 1 0 0 1 2 1 0 1 0 1 1 0 0 0 0 0 1 0 1 1 1 0 0 0 0 1 1 0 0 1 0 0 0 0 0 0 0 0 0 1 0 1 0 0 0 0 0 0 0 1 1 0 1 1 1 0 0 0 1 0 0 0 0 1 0 0 1 1 0 1 0 0 2 1 2 0 0 0 0 0 0 0 1 1 1 0 0 0 0 0 0 0 0 2 0 0 1 0 2 0 0 1 0 0 0 0 0 1 0 0 0 0 1 2 2 1 0 0 1 0 1 0 0 1 0 0 0 0 1 1 0 0 0 2 1 0 1 0 0 0 0 0 0 2 1 0 0 1 0 0 1 0 1 0 0 1 1 0 1 0 2 1 2 0 0 1 0 1 0 1 0 1 1 0 0 0 1 1 1 2 1 1 1 0 1 0 0 0 0 0 0 0 2 1 1 0 0 1 2 1 0 1 2 0 0 0 0 2 0 0 0 2 2 0 1 1 0 0 1 0 0 0 2 0 1 0 0 0 2 0 0 0 1 0 0 0 1 0 0 0 1 0 1 0 1 0 0 1 1 0 0 0 0 0 0 1 1 1 0 0 0 0 0 0 1 2 0 0 0 2 2 0 0 0 1 1 0 0 1 1 0 0 0 1 1 1 1 0 0 0 1 0 1 0 0 0 1 0 1 0 0 0 0 0 1 1 0 0 1 0 0 0 0 0 0 0 0 0 0 1 1 0 0 0 0 0 0 0 1 0 0 0 0 2 1 1 0 0 1 0 0 1 1 0 0 0 0 1 2 1 1 0 2 0 0 1 0 1 0 1 1 0 1 1 2 0 1 0 0 1 0 1 0 1 0 0 0 0 0 0 1 0 1 1 0 0 0 0 0 0 1 1 1 1 1 0 1 0 0 1 0 0 0 1 0 0 0 1 1 0 0 1 0 0 0 0 1 0 0 0 0 0 1 0 0 1 1 0 0 1 1 1 0 0 1 0 1 1 1 0 0 0 0 0 0 1 0 0 0 2 2 0 0 0 1 0 0 1 1 0 1 0 1 0 0 1 0 0 0 0 0 0 0 0 0 0 1 0 1 1 1 1 0 0 2 1 1 1 0 0 0 1 0 0 0 0 0 0 1 1 0 2 1 0 0 0 1 0 0 1 1 0 0 0 0 0 0 0 0 0 1 0 0 1 1 0 0 1 0 0 0 1 0 0 0 0 0 0 1 0 0 1 0 1 0 0 0 0 1 0 0 0 0 0 1 0 0 0 1 0 0 0 1 
0 0 1 2 2 0 1 1 0 1 1 1 1 1 1 0 1 0 0 2 1 0 1 1 0 2 2 1 2 0 1 0 2 1 2 1 1 2 2 0 1 2 1 1 1 0 1 1 0 0 1 0 1 1 2 1 1 1 0 1 1 2 0 0 0 0 1 1 0 2 0 1 2 2 0 1 1 1 1 2 0 0 2 0 1 0 1 0 1 1 1 1 0 1 0 0 0 1 1 2 1 0 2 1 1 0 1 2 1 2 1 2 2 1 0 0 2 1 1 1 0 1 1 0 1 1 0 1 0 1 2 2 1 0 0 1 0 0 1 1 1 1 0 1 2 0 1 2 1 2 0 1 0 2 2 1 2 1 0 0 2 1 0 0 2 0 0 0 1 1 1 2 2 1 0 0 0 0 2 2 1 0 2 0 1 0 2 2 0 2 0 0 1 2 1 2 2 1 1 0 1 1 1 0 0 1 2 1 0 2 2 0 2 0 1 1 1 1 1 1 0 1 1 1 1 0 1 1 2 1 0 1 2 2 2 1 0 2 1 1 1 1 1 0 0 1 0 1 1 2 1 0 2 0 1 0 2 1 1 0 2 2 0 1 1 0 2 0 2 2 0 0 0 1 2 1 0 1 1 0 1 0 1 1 2 0 2 0 0 1 1 0 1 0 1 2 2 1 1 2 0 0 1 0 0 1 1 1 1 0 2 0 1 0 0 1 1 0 0 1 1 0 2 2 1 0 2 0 1 0 2 1 1 0 1 1 0 1 1 0 1 0 2 1 0 1 1 1 1 1 2 1 0 2 1 0 1 1 1 0 1 1 1 1 0 1 1 1 2 1 1 0 0 1 1 0 1 1 0 1 0 1 1 1 1 1 1 0 1 2 0 1 0 1 1 0 0 1 1 0 2 1 1 1 2 1 1 0 0 1 0 2 1 0 0 2 1 2 1 0 0 1 0 0 1 0 1 1 1 0 1 1 0 2 1 1 2 0 1 0 1 0 0 2 0 1 2 1 1 2 0 1 0 0 1 1 1 1 1 0 0 2 0 2 1 1 0 1 1 0 0 1 0 1 1 1 1 1 0 1 1 1 0 1 0 0 1 0 1 2 2 2 2 2 0 0 0 1 1 1 0 1 1 1 2 1 0 0 0 0 2 1 2 2 0 0 2 2 1 2 0 0 2 0 0 2 0 1 0 0 0 1 1 1 1 1 1 1 1 1 1 0 1 0 0 2 1 0 0 0 0 2 0 1 2 2 1 2 1 0 1 0 0 0 2 1 1 0 2 1 1 1 0 1 2 2 1 0 1 2 0 1 1 0 0 0 0 1 1 0 2 0 1 2 1 2 2 0 0 1 1 0 1 1 1 1 0 2 0 0 1 2 1 2 1 2 1 1 0 1 1 0 1 1 1 1 1 1 1 1 1 0 0 1 0 2 0 1 2 1 1 1 0 1 1 1 0 1 0 1 2 2 0 0 1 1 2 1 1 1 0 0 1 1 0 0 1 1 1 1 2 2 1 1 0 0 1 1 1 1 1 1 0 1 1 0 1 0 0 1 0 1 0 1 1 0 1 0 2 1 1 2 1 0 2 1 1 0 2 2 1 2 0 0 2 2 1 0 2 1 1 1 1 1 2 0 1 0 2 1 2 0 0 0 1 2 0 2 1 1 0 0 0 0 0 1 1 1 1 0 1 1 1 0 2 1 2 0 1 0 1 1 1 0 1 1 1 1 1 1 2 0 1 1 1 1 0 1 0 1 0 0 1 1 0 0 1 2 0 0 2 1 0 1 2 2 0 1 0 0 1 1 1 0 1 2 1 0 1 1 1 2 2 0 2 0 1 1 0 2 0 1 0 2 0 1 0 1 1 1 2 1 0 2 1 2 0 1 0 0 2 1 0 0 0 1 0 1 1 0 1 1 1 0 2 0 1 1 2 2 1 0 1 0 1 2 1 0 0 1 1 0 2 0 1 2 1 0 2 0 1 2 0 1 1 0 1 0 2 0 1 0 1 0 0 0 1 0 1 1 1 2 0 2 0 1 1 1 1 2 1 1 0 1 1 1 2 2 1 1 0 1 1 1 0 0 1 0 1 0 2 0 1 1 0 0 1 1 1 0 0 1 0 0 1 2 1 0 1 0 0 1 0 1 1 0 1 0 1 1 2 0 0 0 0 1 0 1 2 1 0 1 0 0 0 0 1 0 1 1 1 0 0 0 0 1 1 2 1 2 0 1 1 0 2 2 1 1 1 1 1 2 0 2 1 0 1 0 0 1 0 0 1 2 1 1 0 1 1 1 2 1 1 1 1 2 2 0 0 1 1 2 1 1 2 1 1 0 1 0 1 1 0 1 2 1 1 2 1 0 1 1 0 1 2 0 0 1 1 0 0 1 1 0 1 2 2 2 0 2 1 1 2 1 1 2 1 1 0 0 1 1 1 1 0 0 1 1 2 1 1 1 0 2 0 0 1 1 0 1 0 1 2 0 1 0 0 1 1 0 1 1 0 1 2 1 1 1 2 0 1 1 1 1 2 2 0 2 1 1 2 2 1 0 0 2 1 1 1 2 2 1 0 1 2 0 1 0 1 0 0 1 0 1 0 2 2 1 1 0 1 1 1 1 0 1 1 1 1 2 2 1 0 2 1 0 1 0 1 2 1 2 1 1 0 1 1 0 1 0 1 0 0 0 1 0 1 1 0 0 1 0 0 1 2 2 2 2 0 1 0 0 0 1 2 0 1 0 2 1 0 0 2 0 1 2 1 1 1 1 1 2 2 1 2 0 1 0 2 1 2 1 1 1 1 0 0 2 0 1 2 1 2 2 2 2 0 1 0 0 1 0 1 2 1 0 0 1 0 0 2 2 0 1 0 2 0 0 1 1 1 2 0 2 0 1 2 2 0 1 0 1 0 1 1 2 0 1 0 1 1 1 0 0 1 2 1 0 0 0 0 0 1 0 0 0 1 1 0 2 0 0 1 2 2 2 1 0 1 1 0 1 1 1 2 0 1 0 2 0 1 1 0 1 1 1 1 1 0 1 1 0 1 1 0 2 2 1 0 0 1 2 0 2 2 0 2 2 1 0 2 1 2 2 1 1 2 1 1 1 0 1 1 1 1 1 0 1 0 0 2 1 0 0 2 2 1 1 0 1 1 1 1 1 2 1 0 2 1 0 0 1 1 0 0 1 0 1 1 1 1 0 0 1 1 1 0 0 2 1 0 0 0 2 2 1 2 2 2 1 1 1 0 0 1 2 1 0 0 1 0 2 1 0 1 1 1 1 0 0 0 2 2 1 0 2 0 1 1 1 2 0 2 1 1 1 1 2 1 2 1 0 1 2 0 0 1 1 1 1 1 0 0 0 2 1 1 0 2 1 1 1 2 1 0 1 0 1 1 2 1 1 0 1 2 1 2 0 1 0 0 0 1 0 1 2 1 0 1 2 2 2 0 1 2 1 0 2 1 0 1 0 0 1 1 1 2 1 0 1 1 0 1 1 0 1 0 2 1 2 1 1 0 1 2 2 0 1 1 0 1 0 1 1 0 1 1 2 0 0 1 2 1 1 2 1 0 0 1 0 0 2 0 1 1 0 1 0 1 2 0 1 0 0 0 2 1 1 2 1 1 1 1 1 1 2 1 0 1 1 0 1 1 1 1 2 2 2 1 1 0 1 2 1 2 1 1 1 1 1 2 1 0 1 1 1 1 1 0 1 1 0 1 1 2 1 2 2 0 1 0 1 0 0 1 2 1 1 2 0 1 1 0 2 0 1 1 0 1 0 1 0 1 1 2 2 1 1 2 1 1 1 2 1 1 1 2 1 0 1 1 0 0 1 0 0 1 1 0 2 1 1 1 0 1 0 0 2 1 1 1 1 1 1 0 0 2 2 1 1 0 2 0 1 1 1 2 2 1 1 1 1 0 1 0 1 1 1 1 1 0 0 1 0 1 0 0 0 0 1 2 1 0 0 2 0 0 1 1 2 1 2 1 1 0 1 2 2 0 0 1 1 1 1 1 0 0 1 1 1 0 2 1 2 0 1 0 1 0 1 1 1 1 2 1 1 1 0 0 0 1 1 2 1 1 2 1 1 2 1 0 2 0 0 1 1 2 0 1 1 0 1 0 0 0 2 1 2 2 0 1 2 1 1 0 1 1 1 2 1 0 0 1 0 2 1 1 1 2 1 0 1 2 0 0 1 2 2 0 1 0 1 1 1 1 1 0 1 0 0 2 1 0 0 1 1 2 2 0 1 1 2 1 0 0 0 1 1 2 1 1 1 0 1 0 1 1 0 1 0 1 1 0 2 1 1 0 0 1 1 1 0 1 1 1 0 1 2 0 0 2 0 0 0 1 1 1 1 1 0 0 0 2 0 0 0 1 2 1 1 1 1 1 1 0 0 0 1 1 2 0 1 1 2 1 0 0 0 1 0 1 1 1 2 2 2 0 1 0 1 1 0 2 1 1 0 1 1 1 2 0 2 1 1 2 1 1 2 1 2 
0 2 0 0 0 1 1 1 1 0 0 1 1 1 0 1 0 1 1 2 0 1 0 1 0 1 0 1 0 1 0 2 0 2 0 1 2 1 2 0 1 1 1 2 0 2 1 0 0 1 0 1 1 1 2 1 0 0 0 1 1 1 1 1 0 1 1 1 1 0 1 0 0 0 1 1 1 0 0 0 0 0 0 0 1 0 0 1 0 0 1 0 2 0 0 1 1 0 0 1 0 1 1 2 0 0 2 1 0 1 2 0 0 1 0 1 2 1 1 0 0 1 1 1 1 1 0 2 1 2 1 0 1 0 0 2 1 0 0 1 0 1 1 0 1 0 0 1 0 1 0 0 1 1 0 1 0 1 0 1 1 2 1 0 0 2 1 1 0 1 1 0 0 0 1 0 0 0 2 0 1 0 1 0 1 0 1 0 1 0 1 1 1 0 0 1 1 1 1 0 0 1 1 1 0 2 1 2 1 1 0 0 1 2 1 2 0 1 0 0 0 0 1 0 1 0 0 1 0 0 0 0 1 0 0 1 0 1 0 1 2 1 0 1 0 1 2 1 1 0 1 0 0 2 0 0 1 1 0 0 0 1 1 0 1 1 0 0 2 1 1 0 0 2 0 0 2 1 1 0 1 1 0 1 0 2 1 0 0 0 1 0 1 2 1 1 0 1 0 0 0 0 0 0 1 1 1 0 0 0 1 1 1 0 0 0 1 0 0 0 1 1 1 1 1 0 0 0 2 1 0 2 1 0 0 1 0 1 2 0 2 1 2 0 0 0 0 0 1 0 2 0 0 0 1 1 1 1 0 1 1 0 1 2 0 0 1 0 0 1 2 0 1 1 0 2 0 2 0 0 0 0 1 1 1 0 0 1 0 0 0 0 2 0 1 1 0 0 1 1 1 1 1 0 1 0 1 0 0 1 2 0 2 2 1 1 1 1 1 1 0 0 0 0 0 0 0 0 2 1 1 0 0 1 0 2 0 0 1 1 1 1 1 1 1 0 1 0 0 0 0 2 2 2 1 1 1 1 1 1 0 2 0 0 0 2 0 1 0 1 0 2 2 1 1 1 0 1 1 0 0 0 0 0 1 1 0 0 1 1 1 1 0 1 2 0 2 0 0 0 0 1 2 0 2 0 1 0 0 0 1 0 1 0 0 0 1 0 0 0 0 0 0 0 1 0 1 0 0 1 0 1 1 0 1 0 0 1 1 1 1 0 1 1 1 1 0 1 1 0 0 0 0 0 1 0 1 1 0 1 2 2 1 0 1 0 0 0 1 0 0 1 0 0 1 1 2 0 1 0 2 0 2 2 0 0 2 0 1 1 1 1 1 1 0 1 0 2 0 0 0 1 1 0 0 0 1 2 1 0 1 2 1 0 1 0 1 0 1 0 0 0 1 0 0 0 0 0 0 2 1 2 0 0 1 1 2 1 0 0 0 1 1 2 1 1 1 1 0 1 1 1 1 1 0 1 1 0 1 1 1 0 1 1 1 0 0 0 1 0 0 1 1 0 0 0 2 0 1 0 0 1 1 0 1 0 1 1 1 0 1 1 1 0 0 0 0 2 0 1 2 0 0 0 1 1 1 2 1 0 0 0 0 2 0 0 0 1 1 1 1 0 0 1 1 0 0 0 2 0 0 0 2 0 0 0 1 0 0 1 2 0 2 0 0 1 2 1 0 0 1 0 1 0 1 0 2 0 1 0 2 0 2 0 1 1 0 2 1 0 1 1 0 1 1 1 0 0 0 1 0 0 0 0 1 1 1 1 1 0 0 1 1 1 0 2 1 0 1 1 1 0 1 0 1 1 0 0 1 1 2 1 2 1 1 0 0 2 0 0 0 1 1 0 0 2 0 1 1 0 1 0 2 1 1 0 0 0 1 2 0 1 0 0 2 0 2 1 1 0 1 0 1 0 0 2 0 1 1 0 0 1 0 0 0 0 0 1 0 1 0 1 0 0 1 1 0 1 1 2 1 0 0 0 1 0 0 0 0 0 1 0 0 0 0 0 0 0 1 0 0 0 0 1 1 1 0 0 0 0 0 0 0 1 0 1 1 0 0 0 2 1 1 1 0 2 1 0 0 1 2 0 1 1 0 0 1 0 1 0 1 1 1 0 2 0 0 0 0 0 0 0 1 0 1 0 0 1 0 1 1 1 0 1 0 1 1 1 0 0 0 2 1 1 1 0 1 0 0 1 2 0 0 1 0 1 1 0 0 1 0 1 1 1 0 1 0 2 0 1 1 1 1 1 1 0 1 1 2 0 0 1 2 1 2 0 1 0 0 0 1 0 2 1 1 1 1 1 1 0 1 1 0 0 0 0 1 0 0 0 0 0 1 0 0 2 0 1 0 1 1 0 0 0 0 0 0 0 1 1 0 0 2 0 0 0 1 2 0 0 1 0 1 1 1 1 2 2 0 0 0 0 0 0 0 0 0 0 0 0 0 0 1 0 1 0 0 0 0 1 1 2 0 2 1 1 0 0 1 2 2 1 2 1 0 0 0 1 1 1 1 1 2 1 0 1 0 1 0 1 0 1 0 0 1 2 0 0 0 2 0 1 0 1 2 1 0 1 1 1 0 0 1 1 2 0 0 0 0 0 0 0 1 0 1 1 0 0 0 1 1 1 0 1 0 0 1 1 0 0 1 0 0 0 1 0 1 0 0 0 2 0 0 1 0 2 1 0 1 0 1 0 1 0 1 1 0 1 1 0 2 0 1 0 0 0 1 1 0 0 0 0 1 1 1 1 1 0 0 0 0 1 1 2 1 1 0 1 0 1 0 1 2 1 1 1 0 0 1 2 1 0 1 0 0 1 0 1 0 1 0 1 1 0 0 0 0 0 1 2 1 0 2 2 0 1 1 1 1 2 0 1 0 0 1 1 0 1 0 1 1 1 0 1 0 1 1 1 0 0 0 0 2 1 0 0 1 1 1 0 1 1 0 1 0 0 0 1 1 0 1 0 1 1 0 0 1 1 1 2 0 1 0 1 0 0 1 1 1 1 1 1 1 1 0 1 0 0 1 2 2 1 0 0 2 2 1 0 0 0 0 0 0 0 0 0 0 1 1 1 1 0 1 2 0 2 1 2 1 1 2 0 1 0 1 0 1 1 0 1 1 0 2 0 1 0 2 0 1 1 0 0 1 0 1 0 1 1 1 2 0 0 1 2 1 1 1 0 0 1 1 0 1 0 1 1 0 0 0 1 2 1 0 0 0 0 1 1 0 0 1 0 1 0 0 1 1 0 0 2 1 0 0 2 1 1 1 0 0 1 1 1 1 0 1 1 1 0 0 2 1 1 0 1 0 0 1 1 1 1 0 0 2 0 2 0 2 2 0 1 2 1 1 1 0 0 1 1 1 0 0 1 1 1 0 0 1 0 0 1 2 0 0 0 1 0 0 0 0 1 1 0 0 2 2 2 0 2 1 1 1 1 0 2 1 0 0 0 1 1 0 2 0 0 0 0 0 1 0 1 1 0 1 0 0 1 0 0 1 1 1 0 0 1 1 2 0 1 2 0 0 0 0 0 0 0 0 1 2 1 1 1 1 0 1 0 2 0 0 0 1 0 1 0 2 2 1 0 2 1 0 2 0 0 0 1 1 1 1 0 0 2 0 1 0 1 1 0 0 0 2 1 1 0 0 1 0 1 0 1 1 0 1 0 1 0 1 1 0 0 0 1 1 0 2 0 0 0 1 0 2 1 1 0 1 0 1 0 1 1 0 2 2 0 1 1 0 0 2 0 1 0 2 0 1 0 0 1 1 1 1 0 0 0 1 0 0 0 0 1 1 1 0 1 0 0 0 1 1 0 0 0 0 1 1 1 0 1 0 1 0 0 0 1 0 1 1 0 1 2 0 0 0 1 0 1 0 0 0 0 1 0 1 1 0 0 1 2 1 1 1 1 1 0 0 0 0 2 0 2 1 1 0 0 1 1 1 0 1 1 2 0 0 1 1 1 1 1 1 2 0 0 1 1 0 0 0 2 0 0 0 0 0 0 0 1 2 2 1 1 1 1 2 1 1 1 1 2 2 1 1 1 0 1 1 0 1 0 0 1 1 0 0 2 0 0 0 0 1 0 0 0 0 0 1 0 0 0 0 2 2 1 0 1 1 1 1 2 0 1 1 1 1 1 0 0 1 2 1 0 1 0 0 0 2 0 0 0 1 1 2 0 0 1 0 2 1 0 0 1 0 0 0 1 0 0 0 0 0 0 0 1 0 1 0 0 1 0 1 1 0 1 0 1 1 1 1 0 1 0 2 0 0 0 1 0 1 0 1 0 1 0 1 0 0 2 0 0 0 0 1 1 2 1 1 0 1 1 0 2 0 1 0 1 1 0 1 1 2 1 1 1 1 1 0 1 0 0 2 1 1 0 0 2 1 0 2 2 0 1 0 0 0 2 1 2 0 0 0 1 0 2 1 0 1 1 1 0 1 1 1 0 0 0 0 1 1 1 1 0 0 0 0 1 0 1 1 0 1 0 
0 0 1 0 0 0 1 1 0 1 1 0 1 0 0 0 0 0 0 2 0 1 0 0 2 0 0 1 0 1 0 1 0 0 0 1 0 2 0 1 0 0 0 1 0 1 0 1 0 0 1 0 2 0 0 1 0 0 0 0 0 2 0 0 0 0 1 0 0 0 1 0 1 0 1 0 1 0 0 1 0 0 1 0 1 2 0 0 0 1 1 0 0 0 0 1 0 0 1 0 1 0 1 0 0 0 0 0 0 0 1 1 0 1 1 1 1 0 1 0 0 0 0 1 1 0 1 0 1 1 0 1 0 0 1 1 0 1 1 0 0 1 0 1 0 0 0 1 0 1 2 0 0 0 0 0 0 0 0 0 0 0 0 0 0 1 0 0 0 1 0 1 0 0 1 0 0 1 0 1 0 1 1 0 0 1 0 0 0 0 0 0 0 0 1 0 0 0 0 0 0 1 0 0 1 0 0 0 0 1 0 1 0 0 0 0 0 0 0 0 0 0 0 1 1 0 0 0 1 0 1 0 0 0 0 0 1 1 0 2 1 0 0 0 0 1 0 0 0 0 1 1 0 0 0 0 0 0 0 0 0 0 0 1 0 0 1 1 0 1 0 0 0 0 0 1 0 0 0 0 0 0 0 1 1 0 1 0 0 0 0 0 0 0 0 0 0 0 0 0 0 1 0 1 1 0 0 0 1 0 0 0 0 0 0 0 2 0 0 0 0 1 0 0 1 0 0 0 1 1 1 1 0 0 0 0 1 1 1 0 0 1 1 0 1 0 1 0 1 1 0 0 1 0 1 0 2 0 0 0 0 0 0 1 0 0 0 1 1 0 0 0 0 0 1 1 0 0 1 0 0 0 0 0 0 0 0 1 2 0 0 1 1 0 0 1 1 1 0 1 0 0 0 1 0 0 0 1 1 1 0 0 0 1 0 1 1 0 0 0 0 0 0 1 1 0 0 0 0 0 1 0 0 0 0 1 0 1 2 1 0 0 0 0 2 0 0 2 0 1 1 0 0 1 1 1 2 0 1 0 1 0 0 0 0 0 2 1 0 0 1 0 0 1 0 0 0 0 0 1 0 0 0 0 0 0 0 0 0 0 1 0 0 1 1 1 0 1 0 1 0 0 1 0 2 0 1 1 0 1 1 0 0 1 1 0 1 0 1 1 0 0 0 2 0 0 0 0 0 1 1 0 1 1 2 1 1 1 1 0 1 0 0 0 1 0 0 0 0 1 0 0 1 0 1 1 0 1 0 2 0 1 1 0 0 1 2 1 0 0 0 1 1 1 0 1 0 0 0 1 1 1 0 0 0 0 0 0 0 1 1 0 0 0 0 0 1 1 0 1 0 0 0 0 1 1 0 0 0 1 0 2 0 1 0 0 1 1 1 0 0 0 1 0 0 0 2 0 0 0 1 0 0 0 0 0 1 0 0 1 1 0 1 0 0 1 0 0 0 1 0 1 1 0 1 0 1 0 0 0 2 0 0 0 0 2 1 0 0 1 0 1 1 1 1 0 0 0 0 0 0 1 0 1 0 0 0 0 0 1 0 0 0 1 0 0 0 0 0 0 0 2 0 1 0 1 1 0 1 0 0 1 1 0 0 1 1 0 0 0 0 0 0 0 1 1 0 0 1 1 0 1 0 0 0 1 1 0 0 0 2 1 1 0 1 0 0 1 0 0 2 1 0 0 0 0 1 0 0 0 1 0 0 1 0 0 0 0 0 0 0 1 0 1 0 2 0 0 1 1 0 1 0 0 0 0 0 0 1 0 0 0 2 0 1 0 2 0 0 1 0 0 0 0 0 0 0 0 0 0 0 1 0 1 1 0 1 0 0 2 0 1 0 0 1 1 1 0 0 1 0 0 0 0 0 1 0 0 0 1 0 1 0 1 0 0 0 0 0 0 1 0 2 0 0 0 0 0 0 0 1 0 1 0 0 0 0 1 1 0 1 0 0 0 0 0 0 0 0 0 0 0 0 0 1 1 0 0 0 1 0 1 1 1 0 1 0 0 0 1 0 0 0 2 0 1 0 0 0 0 0 0 0 2 0 0 0 0 0 0 0 1 0 0 0 1 1 0 0 0 1 0 1 0 1 0 0 1 0 0 0 1 1 0 0 1 0 0 0 2 0 0 0 1 1 1 0 1 0 0 0 1 0 0 0 1 0 1 0 1 0 0 1 0 0 0 0 1 0 1 1 1 0 0 0 2 2 0 0 0 1 0 0 0 0 1 0 2 0 1 0 0 0 0 0 0 0 0 1 1 0 0 0 0 1 1 1 0 0 1 0 0 0 0 0 0 0 0 0 0 0 0 0 0 0 0 0 1 0 1 1 0 0 0 1 1 0 0 0 0 1 0 0 0 0 1 0 1 0 0 0 0 0 0 0 0 0 1 0 0 0 0 1 1 0 0 0 1 0 0 0 1 1 0 0 0 0 1 0 1 0 1 1 0 0 1 1 0 2 0 0 0 0 0 0 1 0 0 0 0 1 0 0 0 1 0 0 0 0 0 0 1 0 0 0 0 0 1 0 0 0 0 0 0 1 0 0 0 0 0 1 0 1 0 0 0 0 0 1 1 0 1 1 0 0 0 1 0 0 1 0 1 0 0 0 0 0 1 0 0 0 1 1 0 0 2 1 2 0 1 0 0 0 0 0 0 0 0 0 0 1 0 0 1 0 0 0 0 2 0 0 1 1 1 0 1 0 0 1 0 0 0 0 1 0 1 0 0 1 0 0 0 0 2 0 0 0 0 1 0 1 0 0 0 0 0 0 0 0 0 0 0 0 0 0 0 0 0 0 0 0 1 0 1 1 0 2 1 0 0 0 0 0 0 1 1 0 0 0 0 1 0 1 1 0 0 0 0 0 0 0 0 0 0 0 1 0 0 0 0 0 0 1 1 0 0 1 0 0 0 1 0 0 0 0 0 0 0 0 1 0 0 1 0 0 0 1 0 0 0 0 0 0 1 1 0 2 0 0 0 1 0 2 1 0 1 0 2 0 1 0 0 0 1 0 0 1 1 1 1 2 0 0 1 1 1 0 0 1 2 0 0 1 0 0 0 1 0 0 0 1 1 0 0 0 0 0 0 0 0 0 0 0 0 0 0 0 0 1 0 0 0 0 0 1 1 0 0 1 0 0 1 1 0 0 0 0 0 0 1 2 1 0 0 1 2 0 1 0 0 0 1 0 0 0 1 0 1 0 0 1 1 1 0 1 2 0 0 2 0 0 1 0 0 1 0 0 0 0 0 0 0 0 0 0 0 1 0 1 0 0 0 0 1 0 1 0 0 0 1 0 1 1 0 0 0 0 0 0 1 1 1 0 0 0 0 0 0 0 0 0 0 1 0 0 0 0 0 0 0 0 0 1 0 0 0 1 0 1 0 0 0 0 0 0 0 1 1 0 0 0 0 0 0 0 1 0 0 0 2 0 0 0 0 0 0 1 1 0 1 0 0 0 0 2 0 1 0 0 0 0 0 0 0 0 1 1 0 1 0 0 0 0 2 0 0 0 0 0 1 1 1 1 1 1 0 2 0 0 0 0 0 1 0 0 1 0 0 0 0 0 0 0 0 0 1 0 0 0 0 2 0 0 1 1 0 1 1 0 0 1 0 0 1 0 0 0 1 1 1 1 0 1 1 0 0 1 0 0 0 0 0 1 0 0 0 1 1 1 1 0 0 2 1 1 0 0 0 0 1 0 0 0 0 0 0 1 0 1 0 1 0 1 0 1 1 1 1 0 0 0 0 0 0 0 1 0 0 1 1 0 0 0 0 1 0 0 0 0 0 0 0 1 0 1 1 0 1 0 0 0 0 0 2 1 0 0 2 1 1 0 0 0 0 0 0 0 0 0 1 0 0 1 0 0 1 1 1 0 2 1 1 0 0 0 0 1 1 1 0 0 0 1 0 0 1 1 0 0 0 0 1 0 0 1 0 0 0 1 0 2 0 1 0 1 0 1 1 1 0 0 1 0 0 0 1 1 0 0 0 1 0 2 1 2 1 0 0 0 1 0 1 0 0 1 0 0 0 1 1 1 0 0 1 1 0 0 0 0 0 0 1 0 0 0 0 0 0 0 0 0 0 0 1 0 0 0 0 0 0 0 0 0 0 0 0 1 0 0 0 2 0 0 2 0 0 1 1 0 0 1 0 0 1 0 0 0 0 0 1 1 1 0 0 1 0 0 0 1 1 0 0 0 0 0 0 0 1 1 1 2 1 0 0 1 1 0 0 1 2 0 0 0 1 1 0 0 0 0 0 1 2 1 1 0 2 0 0 0 0 1 0 0 0 1 0 0 0 1 1 0 0 0 0 1 0 0 0 0 0 0 0 1 0 0 0 0 0 2 0 0 0 0 0 0 0 0 0 0 0 2 0 0 1 0 0 1 0 1 0 1 0 1 0 0 1 0 0 1 1 0 1 0 1 0 0 1 0 1 0 0 1 0 0 1 0 0 0 0 1 0 0 0 0 0 0 1 1 0 0 
1 1 0 2 0 0 1 1 1 0 1 0 1 1 0 0 1 0 2 0 1 0 1 0 1 2 0 1 0 2 0 0 0 2 1 0 1 0 1 0 0 1 0 1 0 1 1 0 0 1 0 1 0 2 0 0 0 0 0 2 0 0 1 0 1 0 0 1 1 1 0 1 1 0 0 1 0 2 0 1 1 1 0 1 1 0 0 1 1 1 1 2 1 1 1 1 1 1 1 1 1 0 0 0 1 1 1 2 1 2 2 0 1 1 1 0 0 2 2 0 0 1 1 1 0 0 1 2 0 0 1 0 0 0 1 0 0 1 0 0 0 0 1 1 2 1 1 1 1 0 2 0 1 2 0 1 0 1 1 1 0 0 1 1 1 0 1 1 0 0 0 0 1 1 1 0 0 2 1 0 0 1 0 1 2 1 1 0 1 1 0 0 0 1 2 1 0 0 0 1 0 1 1 1 1 0 0 0 1 1 1 0 0 0 0 2 0 1 1 0 0 0 1 0 0 1 2 0 0 1 1 1 1 2 1 2 0 0 1 0 0 1 0 1 1 1 1 1 0 0 2 0 1 1 0 1 2 1 1 0 0 0 1 0 1 0 1 0 0 1 1 2 1 1 1 0 0 1 0 0 0 0 2 1 0 0 0 2 0 1 1 1 2 2 1 1 0 2 1 0 1 1 2 0 0 0 0 1 0 2 1 0 0 0 1 1 1 0 0 1 2 1 0 0 0 0 2 0 1 1 0 0 2 0 0 1 0 2 2 0 2 1 2 1 0 0 0 2 1 1 0 1 2 2 0 0 1 0 1 2 1 1 1 2 0 0 0 2 0 1 1 0 1 2 1 0 2 1 1 0 1 1 1 1 0 1 2 1 1 0 1 0 0 0 0 1 1 1 0 0 1 0 0 0 0 0 0 0 0 2 1 2 1 1 1 0 0 0 0 2 0 2 1 1 0 2 2 1 2 2 0 0 0 0 1 1 0 0 1 1 0 1 0 1 1 2 0 0 0 0 0 1 1 0 1 0 1 1 0 2 0 2 0 0 0 0 0 0 1 0 2 1 1 1 0 1 1 1 0 0 0 0 0 1 1 2 0 1 2 1 0 0 1 0 0 0 2 1 0 0 0 1 2 0 0 1 1 1 0 1 2 0 0 2 2 1 0 1 1 0 1 0 2 1 0 0 0 1 1 0 1 1 0 1 1 1 0 1 2 1 2 0 0 0 0 1 0 1 1 1 1 0 2 0 0 1 1 0 0 0 0 1 0 1 0 0 1 2 2 1 2 0 1 0 0 0 1 0 2 0 1 1 1 2 1 0 1 0 0 0 1 2 1 1 1 1 1 1 2 0 1 1 1 0 1 2 2 1 0 0 2 1 2 2 1 2 0 1 0 1 0 1 0 0 1 1 0 1 1 0 1 0 1 2 1 1 1 1 0 1 1 1 0 1 0 0 1 1 0 0 1 1 1 0 0 1 1 1 1 1 0 1 0 0 0 0 1 2 0 0 0 1 1 0 1 2 2 1 0 2 1 0 0 0 1 0 0 0 0 0 2 0 1 0 1 1 0 0 0 0 1 1 2 1 1 1 0 0 0 0 1 1 0 1 1 1 0 2 0 1 0 0 1 1 0 0 1 1 0 2 0 2 0 1 1 1 0 0 0 1 0 1 0 0 1 1 1 1 0 0 0 0 0 1 0 0 0 0 0 0 0 1 0 2 1 1 0 1 0 0 1 1 1 0 1 0 0 0 1 0 1 1 0 2 1 1 0 0 1 1 0 0 0 1 0 2 1 1 1 1 2 0 1 0 1 0 0 0 1 1 1 1 1 1 1 0 0 0 1 2 0 0 1 0 1 1 0 0 0 0 1 0 0 1 2 0 1 0 0 0 0 0 2 2 0 1 1 1 1 1 1 2 1 2 1 1 1 0 1 1 0 2 0 1 0 0 1 0 0 1 0 2 1 0 0 1 0 1 1 0 1 0 1 1 2 2 1 1 1 1 1 0 0 1 0 0 0 0 0 0 2 1 0 2 2 0 0 0 0 2 1 1 1 2 0 0 1 0 0 1 1 1 1 0 1 1 0 1 1 0 1 2 1 0 0 0 1 1 0 1 1 2 1 0 0 0 0 0 0 1 0 1 0 1 0 2 0 0 0 0 2 2 2 0 1 1 1 0 0 0 1 2 1 1 2 2 0 0 2 0 1 2 0 0 1 1 1 1 1 0 1 0 1 0 0 0 0 1 2 1 1 0 1 0 1 1 1 2 1 1 0 0 1 1 2 0 0 0 1 1 2 1 0 1 0 1 0 0 1 0 1 1 0 1 0 0 1 0 0 0 0 1 1 1 0 0 1 1 1 0 0 0 1 2 1 0 0 1 1 0 1 0 0 1 0 1 1 0 1 0 0 0 0 0 1 1 1 0 0 1 1 0 0 1 0 0 0 2 1 0 0 2 2 0 1 1 0 2 0 0 0 0 1 1 1 2 0 0 2 2 1 0 1 0 0 0 0 0 0 1 0 0 1 1 0 2 1 0 1 2 0 1 0 0 1 2 0 2 1 0 2 0 0 1 0 2 2 0 1 0 1 2 0 0 1 0 1 2 1 0 0 0 1 0 0 1 1 1 2 0 2 0 2 1 0 0 0 1 1 1 1 1 1 0 1 0 1 0 0 1 0 0 0 0 2 1 1 1 1 0 1 1 1 1 0 1 1 0 1 1 1 1 0 0 0 0 1 1 1 1 1 0 0 2 1 0 1 1 1 1 1 1 0 1 1 0 0 0 0 2 0 1 0 0 2 1 1 2 1 0 0 1 0 1 1 0 1 1 1 1 0 0 1 2 1 1 0 0 1 1 0 1 1 1 0 0 1 2 2 1 2 1 0 1 0 1 1 1 0 1 0 1 0 1 1 2 1 1 0 0 0 1 2 1 1 1 2 0 1 0 2 0 2 2 0 0 2 2 1 0 2 0 0 1 2 1 1 0 1 2 1 1 0 1 0 0 0 1 2 0 1 1 0 2 0 1 1 1 1 0 0 1 0 1 1 1 1 0 0 0 0 1 2 2 1 0 0 0 0 0 0 0 0 0 1 0 2 2 0 0 1 2 2 0 1 1 1 1 2 2 1 2 1 1 0 1 2 1 0 1 0 0 0 1 0 1 0 2 0 1 0 2 0 0 1 0 1 2 1 1 1 1 0 0 2 2 1 1 0 0 2 1 1 1 0 1 0 1 0 1 1 1 1 1 0 1 1 1 1 2 0 0 1 0 1 1 0 1 0 0 1 1 2 1 0 0 1 1 1 1 1 0 1 0 1 0 0 0 2 1 2 1 0 0 0 2 1 0 0 0 0 0 1 0 0 0 0 0 0 0 1 0 1 1 0 0 0 1 2 0 0 2 0 1 1 1 2 1 0 0 0 1 1 1 1 0 0 1 1 1 1 0 2 2 0 0 0 0 1 1 0 0 1 1 1 1 2 0 1 1 1 0 1 0 1 0 1 1 1 0 0 1 0 1 0 0 1 0 1 0 2 1 0 1 0 1 0 1 0 0 0 1 1 1 2 1 1 0 0 1 2 1 0 1 1 1 0 1 1 1 2 1 2 2 0 1 0 0 0 2 1 1 1 0 1 0 0 0 1 0 1 2 0 2 0 0 0 0 1 1 1 1 0 2 0 0 0 1 0 0 1 1 2 0 1 0 1 1 2 1 0 1 0 0 1 0 1 1 0 0 0 0 0 1 0 1 0 0 0 2 2 0 2 1 1 1 1 1 0 0 1 1 0 1 1 1 0 0 1 1 2 2 0 1 2 1 0 2 1 1 1 0 1 1 0 0 2 0 0 2 1 2 0 0 0 0 0 1 0 0 1 0 0 2 1 1 1 1 0 0 0 0 0 0 2 1 0 0 1 1 0 0 0 2 1 0 1 1 1 0 0 1 0 1 0 1 1 1 1 1 0 0 1 2 0 1 2 2 0 1 0 1 1 2 1 1 1 0 0 1 1 0 2 1 2 0 1 1 0 1 2 0 1 0 0 1 2 0 1 0 1 0 0 0 0 1 1 1 0 0 0 0 0 0 0 1 0 1 1 2 0 1 1 1 0 1 0 0 0 2 0 2 0 0 0 2 1 1 0 1 1 1 1 1 1 0 2 1 0 0 1 0 0 1 1 1 0 1 0 0 0 0 0 0 0 1 0 0 0 1 1 0 2 1 1 1 0 2 0 0 0 1 2 1 1 2 1 0 1 2 0 1 1 0 0 1 0 1 1 1 1 0 1 0 1 1 1 0 0 1 0 0 1 0 1 0 1 1 2 0 0 1 0 1 0 1 0 0 2 0 0 0 0 1 1 1 1 1 0 0 1 0 2 1 1 0 0 1 1 0 1 0 1 0 1 1 2 0 1 0 0 1 1 2 0 0 0 0 0 1 1 0 0 1 0 0 1 0 1 0 1 0 1 1 0 2 0 1 0 1 0 1 0 0 0 2 0 0 1 1 
0 0 0 0 0 0 0 1 0 1 1 0 0 0 1 1 0 0 1 1 2 1 0 0 1 1 1 1 0 0 2 0 1 0 0 0 0 0 1 1 0 0 0 0 0 0 0 1 2 0 0 1 1 0 1 1 1 2 0 0 0 0 0 2 1 1 1 0 0 0 0 0 0 1 0 1 0 0 0 0 0 0 1 0 0 0 1 0 0 0 1 0 0 1 0 1 0 1 1 0 0 1 1 2 0 1 2 1 0 1 0 0 0 0 0 0 1 0 0 1 0 0 0 2 0 0 0 0 0 1 1 0 1 0 0 1 0 2 0 0 1 1 0 1 0 1 0 0 1 0 0 1 0 1 0 0 0 0 0 0 1 1 1 1 1 0 1 0 1 0 0 1 0 0 1 0 0 1 0 0 0 1 0 0 0 0 2 0 1 1 0 1 0 0 1 1 0 2 0 0 0 0 1 1 0 0 1 1 0 1 1 1 0 2 2 0 2 1 0 1 0 2 1 2 2 0 0 0 0 0 0 1 0 0 0 0 1 1 1 1 0 2 0 0 0 1 1 0 2 0 1 1 0 0 2 0 1 0 0 1 1 1 1 1 0 1 0 1 1 2 0 0 1 0 0 1 0 1 0 0 0 0 0 0 2 0 0 1 0 0 1 1 1 1 1 0 0 1 0 0 1 1 1 1 1 0 1 0 0 0 1 1 1 2 0 0 0 0 2 0 1 0 0 0 1 1 1 1 1 0 0 1 1 0 0 1 0 1 1 1 1 2 1 0 0 1 0 0 0 0 1 0 0 0 0 1 0 2 0 1 1 1 0 0 0 0 1 1 0 0 1 0 1 0 0 0 0 1 1 1 0 0 0 0 2 1 1 0 0 0 0 0 0 0 0 1 1 0 0 0 0 0 0 0 0 0 0 1 0 0 0 1 1 1 1 0 0 2 0 0 0 0 0 0 0 1 1 0 0 0 1 0 0 1 0 1 1 1 2 1 0 0 0 1 2 0 0 1 1 0 0 0 1 0 1 0 0 1 0 0 1 0 2 0 1 2 0 0 2 1 1 0 1 0 1 1 0 1 0 1 2 0 1 0 0 0 1 1 0 0 2 1 1 1 1 1 1 0 0 0 1 0 0 0 0 2 1 0 0 1 1 0 0 1 1 2 0 0 0 0 1 0 1 1 1 2 2 2 0 0 0 1 0 0 0 1 0 0 1 1 1 1 2 0 0 0 0 0 0 0 1 0 1 0 0 0 0 0 0 0 0 1 0 0 1 1 0 0 0 0 1 0 0 2 0 1 0 0 0 2 2 0 1 1 1 1 0 0 1 0 0 1 0 1 0 0 0 0 0 0 1 1 1 1 1 0 1 0 0 1 1 2 0 0 2 1 1 0 0 0 1 0 0 2 0 1 0 2 0 0 0 0 1 0 0 0 0 2 1 0 0 2 0 0 0 1 0 1 0 1 0 0 0 0 1 1 2 1 0 0 0 0 0 0 1 1 0 0 2 1 1 0 1 1 2 0 0 1 1 0 0 1 0 0 1 1 1 0 1 1 0 2 0 0 1 1 1 0 1 0 2 1 0 2 1 2 1 1 2 1 0 2 1 0 0 0 1 0 1 1 2 1 0 0 1 1 0 1 0 0 0 0 1 0 1 0 0 1 0 2 0 0 0 0 0 0 1 0 1 2 1 0 0 1 0 0 1 0 1 1 0 0 0 1 1 0 1 0 0 2 0 0 1 2 2 2 1 0 0 1 0 0 0 0 0 0 1 1 2 2 1 1 1 0 1 1 1 1 0 0 0 1 1 1 0 0 0 0 0 0 0 1 0 1 0 1 1 0 0 1 1 1 0 0 0 1 0 0 1 0 0 1 1 1 0 0 2 2 0 0 1 0 0 1 0 0 0 1 0 1 0 0 1 0 1 0 0 0 0 1 1 1 1 1 0 0 1 1 0 1 1 1 1 0 0 1 0 0 1 1 0 0 0 1 0 0 1 1 0 0 0 0 1 1 0 1 2 2 1 0 0 0 0 0 1 2 2 1 0 0 0 2 0 0 0 0 1 2 2 0 2 0 0 0 0 2 1 0 2 0 0 0 0 0 1 2 0 0 0 0 1 1 0 0 0 0 2 1 1 0 1 0 0 2 1 0 0 1 1 0 1 1 1 1 1 0 1 1 1 0 0 0 1 0 0 1 0 0 1 0 1 1 1 1 1 2 0 0 0 0 0 1 0 1 0 0 0 2 1 1 0 0 1 0 1 0 1 1 1 1 0 1 1 0 0 0 0 1 0 0 0 0 0 0 1 0 2 1 1 0 0 1 0 0 1 1 1 1 1 2 0 1 1 1 1 2 0 1 0 1 1 1 0 0 1 0 0 2 2 0 0 1 1 1 1 1 0 0 1 1 1 1 2 0 1 0 1 1 0 0 0 0 1 0 0 0 0 0 1 0 0 1 0 0 0 0 1 1 1 0 1 0 0 1 0 1 1 1 0 1 1 0 2 0 1 0 1 0 1 1 1 0 1 0 1 0 1 0 1 0 1 0 1 0 2 1 0 1 0 0 0 1 1 1 1 0 0 1 1 1 1 0 0 1 1 2 0 1 0 0 0 1 1 1 0 0 1 0 0 0 1 0 1 1 0 1 1 2 1 1 0 0 2 0 1 0 0 1 1 1 0 0 0 2 1 1 0 0 0 1 0 1 0 1 0 0 0 0 1 0 1 0 1 1 2 0 0 0 0 1 0 0 1 0 0 1 0 0 0 0 2 0 1 1 0 1 1 0 1 1 1 0 0 1 0 0 1 1 0 1 0 1 1 0 0 2 1 1 1 0 2 1 0 0 1 1 0 0 1 0 2 0 0 2 0 1 0 1 0 1 1 0 1 0 0 0 0 0 0 1 1 0 0 0 0 1 0 0 0 2 1 1 1 2 0 0 0 0 0 1 0 2 0 0 1 0 1 0 0 0 1 1 0 0 1 0 0 1 0 1 0 0 0 1 1 1 1 1 0 2 1 0 0 0 1 1 0 0 2 0 0 1 1 2 0 1 1 1 0 0 0 0 0 0 0 1 0 2 0 2 0 1 2 0 1 2 1 1 1 1 0 0 0 0 0 0 1 1 0 0 2 1 0 2 0 1 0 0 0 0 2 0 1 0 1 0 2 0 0 0 0 1 0 1 0 2 1 0 1 0 1 0 1 0 1 1 0 0 1 1 0 2 0 1 0 0 1 1 0 2 1 1 0 0 2 0 0 0 0 1 0 0 2 2 0 0 0 1 0 0 1 0 1 1 0 1 2 1 2 2 2 1 0 0 0 1 0 0 1 0 1 0 0 1 1 1 1 2 1 0 1 0 0 1 1 0 0 0 1 1 2 0 0 0 2 0 1 0 1 0 1 0 0 0 0 0 0 0 1 1 0 0 1 0 0 1 2 1 1 1 0 1 0 1 0 0 1 1 1 1 1 1 0 1 0 2 0 0 0 0 0 2 1 1 0 1 2 0 0 1 0 0 0 0 0 0 0 0 0 0 0 1 0 1 2 2 0 1 2 0 1 0 0 0 1 0 1 1 2 0 1 0 0 0 0 1 1 1 0 0 0 1 0 1 0 0 0 0 0 1 0 0 1 0 1 0 1 1 0 1 1 1 1 1 0 0 0 0 2 0 1 0 0 1 0 1 1 2 0 1 0 0 0 1 0 1 2 0 0 0 1 2 1 0 0 0 0 0 0 1 2 0 0 1 2 0 1 1 1 1 0 0 1 1 0 0 0 0 1 0 0 0 0 1 0 1 0 0 1 1 0 0 1 0 1 0 2 0 0 1 2 1 1 0 0 0 0 0 1 0 1 1 1 0 0 1 0 0 0 0 1 1 2 0 0 0 1 1 1 0 0 1 1 0 1 0 0 1 0 0 1 0 1 0 0 0 0 1 2 0 1 0 0 0 0 1 0 0 0 0 0 2 0 0 1 0 0 1 0 0 0 0 2 1 0 0 0 1 0 2 1 2 0 0 0 1 0 0 0 0 0 1 0 0 0 0 0 0 1 1 0 1 1 0 1 0 0 2 2 1 1 0 0 2 1 0 1 0 2 1 0 1 0 0 2 1 1 0 0 0 1 0 0 0 0 1 2 1 0 0 1 1 1 0 1 1 1 1 0 0 0 0 0 0 2 0 1 0 1 0 1 2 1 1 0 0 0 2 1 0 0 0 0 0 1 1 0 0 0 1 1 1 1 0 0 0 0 0 1 1 1 0 0 1 1 0 0 0 2 1 0 0 1 1 0 0 1 1 0 1 1 1 0 1 1 1 0 0 1 2 0 1 0 0 0 1 0 1 0 2 0 0 1 0 1 0 1 1 0 1 0 0 0 0 0 1 0 0 0 1 1 2 0 0 0 1 1 0 0 1 0 0 0 0 1 0 0 2 0 1 0 0 0 1 0 1 0 0 2 0 2 0 0 0 2 0 1 0 1 1 1 1 1 1 1 1 0 1 0 0 
0 0 1 2 1 2 1 1 1 0 1 1 0 1 2 1 0 0 2 0 1 0 0 1 1 1 1 0 2 1 0 2 0 1 0 0 1 1 2 0 1 0 0 0 1 0 0 1 1 1 1 2 1 2 1 0 1 0 0 1 1 1 0 1 1 0 2 0 0 0 0 0 1 0 0 2 0 0 2 1 0 0 1 1 0 0 1 0 1 1 1 1 0 2 1 0 0 1 1 0 1 2 0 1 1 2 0 2 0 1 0 2 0 0 1 1 0 1 1 0 2 1 1 1 0 1 1 0 0 0 1 0 2 1 0 1 1 1 1 1 0 1 0 0 0 1 0 1 1 0 1 1 1 1 2 1 0 0 1 0 2 1 1 0 1 0 1 1 0 2 1 1 0 1 1 1 0 2 0 0 0 2 1 1 0 1 1 2 1 1 1 1 1 1 0 1 2 0 1 1 2 0 0 0 1 1 0 0 1 0 1 1 2 0 0 0 0 0 1 0 1 0 0 2 1 1 0 1 0 1 1 1 0 1 0 1 0 1 1 0 1 0 0 1 0 0 0 1 1 2 2 0 1 0 1 0 0 1 0 1 1 0 2 1 0 0 0 0 2 1 0 1 1 0 0 0 0 1 0 1 0 0 1 1 1 0 0 0 2 1 1 1 0 2 0 0 0 0 1 1 1 1 1 1 0 1 1 0 2 0 2 1 0 0 1 1 1 1 2 1 0 0 0 0 2 0 1 1 1 1 0 0 0 1 2 1 1 0 0 0 0 0 1 0 0 1 0 1 0 0 0 1 2 1 1 1 0 0 0 1 0 1 2 1 1 0 1 0 0 1 2 1 1 1 1 1 0 1 1 2 1 0 0 0 0 1 1 1 1 1 0 1 1 2 0 1 1 0 0 0 0 0 1 1 1 1 1 1 0 2 0 2 1 0 1 2 0 0 1 1 1 1 1 0 0 0 1 1 1 1 0 1 0 0 1 2 1 0 0 1 2 0 0 0 1 1 0 0 0 0 1 0 1 1 2 2 1 1 1 2 0 1 1 1 1 1 1 1 1 0 0 1 0 1 1 1 2 0 0 0 1 0 0 1 0 1 0 0 1 0 0 0 0 1 0 0 1 0 1 0 0 1 1 0 1 0 2 0 0 1 0 1 1 1 1 1 1 1 1 0 2 1 1 0 0 1 1 1 0 2 1 1 0 0 1 1 2 0 1 2 0 1 2 1 0 0 1 1 1 0 0 0 0 2 2 0 0 1 0 0 0 1 1 0 0 1 0 0 0 0 0 0 0 1 1 0 1 1 1 0 0 2 1 0 1 2 1 0 0 1 2 0 0 1 0 0 1 0 2 0 0 1 0 0 2 1 0 0 0 1 0 0 1 1 1 0 0 1 2 0 0 0 0 0 1 0 1 0 2 1 1 1 1 1 0 1 1 0 0 1 1 1 2 1 2 1 0 1 1 0 0 1 1 0 1 0 1 1 0 0 1 0 1 1 0 2 0 1 1 1 1 0 0 0 1 1 0 1 2 0 0 0 0 1 0 0 2 2 2 1 2 2 1 1 0 0 0 1 0 0 1 1 1 0 1 0 2 0 2 0 1 1 1 0 1 0 0 1 1 1 1 1 0 1 1 0 0 0 2 1 1 1 0 1 2 1 0 2 1 0 0 1 1 0 0 1 1 0 1 0 1 2 0 0 0 0 1 0 1 0 1 1 1 1 0 2 0 1 1 0 0 0 1 1 1 1 1 0 0 0 0 1 1 1 0 0 1 1 1 1 1 0 2 0 1 0 1 1 1 2 1 0 1 1 0 1 0 2 1 0 2 1 0 1 0 1 1 0 0 0 2 1 0 2 0 0 1 0 0 1 1 1 1 0 1 0 1 1 1 1 0 1 1 0 1 1 1 0 1 1 1 2 2 1 1 0 1 1 0 1 0 0 0 1 0 0 0 1 0 1 0 0 0 2 2 1 1 0 0 1 0 0 0 2 1 1 2 0 0 0 0 0 2 1 0 2 2 1 1 2 0 1 0 1 0 0 0 0 1 1 0 0 0 0 0 2 0 0 1 1 1 0 0 1 0 0 0 1 0 0 0 1 1 0 0 1 0 1 0 0 2 1 0 2 0 1 0 0 0 0 1 1 0 0 1 1 1 0 0 1 0 0 1 1 1 1 1 0 1 0 2 2 1 0 0 1 1 1 1 2 0 0 0 2 1 1 1 0 1 2 1 1 1 1 0 0 1 1 0 0 1 1 1 2 0 0 0 0 0 0 0 1 2 0 0 1 1 0 1 0 0 1 0 0 1 1 1 1 1 0 2 1 1 0 0 0 1 0 1 1 1 1 1 2 1 2 0 1 0 1 0 1 0 2 1 1 0 0 0 1 0 1 1 2 1 2 0 0 2 0 0 1 1 1 1 1 2 0 2 1 1 2 0 0 0 1 2 1 0 0 1 0 1 1 0 1 0 0 0 2 0 2 0 1 1 1 0 1 1 1 1 0 0 2 0 0 0 1 0 1 0 1 0 0 0 1 0 0 1 0 0 1 0 2 0 0 0 1 1 1 1 0 1 1 1 1 2 1 0 1 1 0 1 2 1 0 2 1 0 1 2 1 0 1 1 1 1 0 0 1 0 1 1 1 0 1 1 1 1 1 1 0 1 0 1 1 0 0 0 0 2 1 1 0 1 0 0 2 0 1 1 0 0 1 2 1 0 1 1 0 1 1 0 0 0 1 0 0 1 0 1 0 1 1 1 0 1 2 2 0 0 0 0 0 1 1 1 0 0 1 0 0 0 0 1 0 0 0 0 0 0 2 1 1 1 1 2 0 2 1 1 0 0 1 1 1 2 2 1 0 0 0 1 0 1 1 0 0 0 1 0 0 2 1 1 0 0 0 2 0 1 0 0 0 0 0 0 0 1 0 1 1 0 0 1 0 1 0 0 2 2 2 1 1 0 2 1 1 0 1 0 0 0 0 1 1 0 1 0 1 1 1 0 1 1 0 1 1 2 1 0 0 1 0 2 2 1 1 0 1 0 1 1 0 1 0 1 0 0 1 2 0 2 0 0 2 0 0 1 1 2 1 1 0 0 1 1 1 0 0 0 1 1 0 1 1 0 1 1 0 0 1 0 0 1 1 0 0 1 0 2 2 1 0 1 0 1 2 2 0 1 0 0 2 2 0 1 1 0 1 0 0 1 1 1 0 1 1 2 0 1 0 0 2 0 0 1 1 1 1 2 1 0 0 1 1 1 0 1 0 1 0 0 1 0 0 0 0 1 1 2 0 1 1 2 2 1 0 0 0 1 0 1 2 0 0 1 0 0 0 0 1 1 0 1 1 0 1 0 1 1 1 2 1 0 0 0 2 1 1 1 0 1 1 1 1 1 1 2 1 1 1 0 0 1 1 1 0 1 1 2 1 0 1 2 0 1 1 0 0 2 2 1 1 1 2 2 2 1 0 2 2 1 1 1 1 0 1 0 0 0 0 0 0 1 1 1 1 0 1 1 0 1 1 0 1 1 2 0 1 0 0 1 1 1 0 1 1 1 1 1 0 1 0 0 0 1 1 1 0 0 1 0 1 1 1 1 1 1 1 1 2 1 1 1 0 1 1 1 1 1 2 0 0 2 1 1 1 0 2 0 1 0 0 2 1 1 1 1 1 2 2 0 0 1 1 1 0 0 0 1 0 1 1 1 1 0 0 0 1 2 1 1 2 0 1 1 0 0 1 0 0 1 1 1 1 0 0 1 2 2 1 1 0 1 2 1 1 1 0 1 1 0 1 0 1 1 2 1 1 1 0 0 1 1 1 0 1 1 1 1 1 1 0 0 1 1 0 0 0 2 0 1 1 2 1 1 1 1 1 0 1 1 2 0 2 2 2 0 2 0 1 1 1 1 1 1 1 2 0 2 0 2 2 0 0 0 1 0 0 2 0 0 0 0 0 1 0 1 1 1 1 2 0 0 1 0 1 0 0 0 1 0 0 0 0 1 1 0 0 0 0 1 1 1 0 0 1 0 0 1 1 0 1 1 0 1 0 1 0 1 1 0 2 1 0 0 0 1 1 0 0 2 1 0 0 1 0 0 1 0 1 1 1 2 0 0 0 2 2 1 1 1 1 0 1 0 0 0 1 2 0 1 0 0 0 0 1 1 1 0 0 0 0 1 0 1 0 0 1 1 1 0 0 1 0 0 0 1 1 1 1 1 0 1 1 1 1 2 1 2 1 0 0 0 0 0 1 1 0 2 1 0 1 1 1 1 0 1 0 0 1 1 1 0 0 1 1 1 2 1 2 0 0 1 2 0 0 1 0 1 2 2 1 0 1 2 1 1 1 1 1 0 0 1 1 0 2 0 1 0 1 2 1 0 0 2 0 0 0 0 2 0 1 0 1 0 0 0 0 2 0 0 1 1 1 1 1 1 1 1 1 1 1 1 1 0 1 1 2 1 0 1 0 0 2 1 1 1 2 1 1 0 1 0 1 1 1 0 1 
1 1 0 0 1 0 1 0 0 0 1 0 1 1 1 1 1 1 1 1 2 0 1 0 0 2 1 1 0 2 0 0 1 1 0 1 1 1 1 0 0 0 1 0 1 1 0 0 0 0 0 1 2 0 0 1 1 0 1 1 2 0 1 1 1 1 1 0 1 1 0 1 1 2 1 0 2 0 0 0 0 0 0 0 0 0 0 1 0 0 0 0 2 1 1 0 0 0 1 0 1 0 0 1 1 0 1 1 2 0 1 2 0 0 1 1 0 0 0 0 1 1 1 1 0 0 0 2 1 0 1 0 0 0 1 0 1 0 0 1 1 1 0 0 2 0 0 1 1 2 0 0 1 1 2 0 0 1 0 1 1 0 1 1 0 0 1 0 1 1 0 0 0 1 1 0 0 2 2 0 0 1 0 1 1 1 1 0 1 1 0 1 2 0 1 0 0 1 0 1 0 1 0 0 0 0 1 0 0 1 0 0 2 1 2 2 0 0 0 0 1 1 0 1 1 0 2 1 0 0 1 1 1 0 1 1 1 0 1 1 2 0 1 0 1 2 2 1 1 1 0 1 1 0 2 0 0 0 0 2 1 0 0 0 0 1 0 1 1 0 0 0 1 0 0 2 1 1 1 1 0 2 1 1 0 1 2 0 1 1 1 0 2 0 1 2 0 0 0 0 1 0 1 2 0 1 2 0 0 1 0 0 0 0 2 1 1 1 1 1 2 1 1 0 0 1 1 0 0 2 1 2 1 1 0 0 1 1 0 1 1 1 2 0 0 2 0 1 1 0 1 2 1 1 0 1 0 1 1 2 0 1 1 0 0 0 1 1 1 0 0 2 0 0 1 0 2 1 1 1 1 0 1 1 1 2 0 1 1 0 0 0 0 0 0 0 1 0 1 2 0 1 1 1 2 1 1 0 1 0 0 1 2 0 1 0 0 1 0 0 1 1 2 1 1 2 2 0 1 0 1 1 1 0 1 1 0 0 1 0 1 1 1 2 0 0 2 1 1 0 0 0 1 1 1 1 1 1 1 0 0 0 1 1 0 1 1 1 0 2 0 1 1 1 1 1 2 1 1 1 2 0 1 1 1 1 1 0 2 0 1 2 0 1 0 0 0 0 1 0 0 1 1 0 0 0 0 0 1 1 0 1 2 2 0 1 0 0 1 2 2 1 0 1 0 1 1 0 1 0 2 2 1 0 2 0 1 0 0 1 0 0 0 0 1 0 0 0 1 0 0 0 0 1 1 1 0 0 2 0 1 1 0 1 1 2 0 1 1 2 1 1 0 0 0 0 0 0 2 1 1 2 0 0 0 0 1 0 0 0 1 1 1 0 1 2 1 0 0 2 0 0 0 2 1 2 0 1 1 1 0 0 0 0 0 1 0 2 1 1 1 1 1 2 1 2 0 0 1 2 1 1 0 0 0 0 1 1 0 2 0 0 1 1 1 0 2 1 1 1 1 1 2 1 1 1 1 1 1 0 0 1 1 0 2 2 0 2 1 0 1 0 1 0 0 1 0 2 0 1 0 2 1 1 0 1 2 1 0 1 1 1 2 0 1 0 0 0 1 1 1 2 0 0 1 1 0 1 0 0 0 0 1 1 0 1 1 0 0 1 1 0 0 0 1 0 1 0 0 0 0 0 0 1 0 0 1 1 0 1 1 2 1 1 0 1 0 0 2 1 1 0 2 0 1 1 1 1 1 0 1 1 1 1 0 0 1 0 1 0 1 1 1 1 0 1 2 2 0 1 1 1 2 1 2 0 1 0 0 2 1 1 1 0 0 0 0 0 2 2 2 1 0 2 1 1 2 1 1 1 0 1 0 0 0 1 0 0 1 1 1 1 1 1 1 1 1 1 0 0 0 0 0 1 2 0 1 0 1 1 1 1 1 0 1 0 0 1 0 1 0 1 0 0 1 1 0 2 0 1 1 2 2 0 2 1 1 1 1 1 0 1 1 1 0 1 0 0 0 2 1 0 1 1 0 0 1 0 0 1 1 1 1 1 0 0 1 1 0 0 0 1 0 1 0 1 1 1 2 0 0 1 0 1 1 1 0 1 1 1 1 2 1 1 0 1 0 0 1 1 0 1 0 1 1 0 0 0 0 1 0 0 2 1 0 1 0 1 1 0 0 0 1 1 0 1 1 1 1 0 2 0 0 2 0 1 1 1 1 1 0 1 0 1 1 0 1 2 1 0 1 0 1 1 0 0 0 1 0 0 0 0 1 0 1 1 1 1 1 1 1 0 1 0 1 1 1 1 0 1 1 1 0 0 1 0 1 1 1 1 1 1 1 2 0 1 2 1 0 0 1 2 2 1 1 0 1 1 0 2 2 1 0 1 0 2 1 1 2 1 1 1 2 1 1 1 1 0 0 0 0 1 1 0 0 0 0 0 0 1 0 1 1 1 1 1 0 0 1 1 0 0 1 1 0 1 1 1 0 0 0 1 1 1 0 0 2 0 0 1 1 0 1 2 2 2 1 0 1 0 1 0 0 1 0 0 0 0 1 1 0 1 0 0 1 0 0 0 2 1 1 1 1 1 1 1 2 0 1 1 1 0 1 0 2 0 1 0 1 0 0 1 0 0 0 1 2 1 1 1 1 0 0 2 1 1 1 0 0 1 1 1 1 2 0 2 1 1 2 1 1 2 2 0 1 0 2 1 0 1 1 1 0 0 1 2 1 1 0 0 0 0 1 0 2 1 0 1 0 0 1 0 1 0 1 0 1 1 1 1 0 1 1 2 0 1 0 0 0 0 1 0 0 2 1 1 0 0 1 1 1 2 1 1 0 1 1 1 1 0 1 1 1 1 0 2 2 1 0 1 1 0 1 0 0 1 0 1 0 1 0 1 1 0 0 0 1 0 2 1 1 0 1 0 0 2 0 1 0 0 0 1 2 1 1 1 1 0 0 0 0 1 0 0 1 0 1 0 1 0 0 1 1 0 0 0 0 0 1 1 1 1 1 0 1 0 1 0 1 2 0 0 0 1 0 0 1 0 0 2 1 1 2 0 0 1 2 1 1 1 0 0 0 1 1 0 1 1 0 1 0 1 1 1 2 0 0 0 1 1 1 0 1 0 0 1 2 1 1 1 1 1 1 0 1 0 0 0 0 0 1 2 0 0 1 0 2 1 1 0 1 0 1 1 0 1 1 1 0 0 0 0 1 0 0 0 1 1 1 1 1 0 0 0 0 0 0 0 1 1 1 0 0 1 0 1 1 1 0 2 0 1 1 0 1 1 1 1 0 0 1 0 0 0 1 1 0 0 1 0 1 1 1 0 0 2 0 0 1 2 0 0 1 1 0 0 1 0 1 0 1 0 1 2 1 0 1 1 0 1 1 0 0 1 1 0 0 1 0 1 0 1 1 0 0 1 1 0 1 0 0 1 1 0 1 0 2 1 0 0 0 1 2 0 1 1 1 0 0 1 0 0 0 1 2 1 2 0 0 0 1 0 1 1 1 1 0 1 0 1 1 0 2 0 2 1 0 0 1 0 0 0 1 1 1 0 0 1 0 0 1 0 1 1 1 1 0 0 0 1 0 0 0 1 0 1 2 1 0 0 1 0 1 0 0 1 1 1 1 1 1 1 1 1 0 0 1 0 1 1 2 1 0 1 1 1 0 0 0 0 0 1 0 1 1 0 0 0 1 0 1 0 0 0 1 1 1 1 1 0 1 1 2 0 1 1 2 0 0 1 2 0 2 1 2 1 1 1 0 1 0 2 1 1 1 1 1 1 0 0 1 0 1 1 0 1 0 0 1 1 1 0 1 0 1 0 0 0 0 1 0 1 1 2 1 1 1 0 1 0 1 1 2 1 1 1 0 1 1 1 0 0 1 1 1 1 2 0 1 0 0 0 1 0 0 1 2 0 0 0 0 0 0 1 1 0 1 0 1 0 0 1 2 1 1 1 1 0 1 0 0 1 0 1 0 1 2 0 1 0 0 0 0 1 1 0 2 0 2 1 1 0 1 2 1 0 1 0 2 0 1 1 0 1 2 1 1 0 1 0 0 2 1 0 0 0 0 2 0 0 0 0 0 0 2 0 1 0 2 1 1 1 2 0 0 0 2 1 1 1 0 1 0 0 1 0 1 1 1 0 1 0 1 0 1 1 0 1 0 0 0 1 1 2 1 2 1 1 1 1 1 0 2 0 2 2 0 1 1 0 1 1 1 1 0 0 1 0 1 1 0 0 0 1 1 0 1 1 0 1 1 1 1 0 2 1 0 1 1 0 0 1 0 1 1 1 1 0 1 0 0 0 0 0 1 1 0 1 1 0 0 0 1 0 0 0 0 0 0 0 0 1 0 0 0 1 0 1 0 1 1 2 2 0 1 0 0 1 1 1 0 0 1 0 1 0 0 0 1 0 1 1 0 0 0 1 1 0 0 2 1 1 0 0 2 1 0 0 1 1 0 1 0 1 0 1 1 1 1 1 1 1 0 0 2 0 0 1 1 1 1 1 0 1 1 0 1 1 0 1 
1 0 1 0 0 0 1 1 0 1 0 0 0 1 2 0 0 0 1 1 1 1 0 2 1 1 0 0 0 0 0 0 1 1 0 1 0 1 2 2 1 1 2 0 0 0 0 0 1 1 0 2 0 0 1 1 1 0 0 0 1 1 1 0 0 1 0 1 0 0 0 2 1 1 0 0 1 1 2 0 1 1 1 1 1 0 1 0 2 1 1 0 0 1 2 1 1 1 0 2 0 2 0 0 1 2 1 0 0 1 1 1 1 0 1 1 2 1 1 1 0 2 0 0 2 1 0 1 0 1 1 0 1 1 0 0 0 0 0 0 1 0 1 0 0 0 0 1 1 0 0 0 1 1 0 0 1 0 1 0 1 0 0 1 1 0 1 0 1 2 0 1 0 1 0 0 0 1 0 2 0 0 0 1 0 1 1 1 1 0 0 0 0 0 2 0 0 2 1 2 1 1 2 1 0 0 1 1 1 1 1 0 1 0 1 1 1 0 1 0 0 0 2 0 1 0 0 1 0 0 0 1 2 0 1 1 0 0 1 1 0 0 0 2 0 1 1 0 1 0 0 1 1 1 1 0 1 1 0 1 0 1 0 0 0 1 0 0 1 2 1 0 0 1 0 0 0 1 1 1 0 0 1 0 1 0 0 0 0 0 1 0 0 1 0 1 2 1 2 1 0 0 1 0 1 0 1 0 0 0 1 1 1 1 1 1 0 0 1 0 0 0 2 1 1 1 1 1 1 1 1 2 1 1 1 1 2 0 1 1 0 1 1 2 0 1 0 0 0 0 0 1 0 0 0 1 1 0 1 1 2 1 0 0 0 0 1 1 0 0 0 1 2 0 0 0 1 1 0 0 1 0 1 2 0 0 0 0 1 2 0 0 2 0 0 0 1 0 0 1 1 0 0 1 1 1 1 1 0 1 0 1 1 2 1 1 1 0 1 1 1 2 0 0 2 0 0 1 1 0 0 1 1 2 1 1 0 0 0 0 1 1 1 1 1 0 1 1 1 0 1 0 0 1 1 0 1 1 0 1 0 0 0 1 0 0 1 0 0 1 1 0 1 0 1 0 1 0 0 2 0 1 0 1 1 0 0 1 1 0 2 0 0 1 1 1 1 0 1 1 0 0 0 1 1 1 1 1 1 1 1 1 0 1 1 0 1 2 0 0 1 1 0 1 0 1 1 1 0 0 1 1 1 1 0 1 2 1 0 1 2 2 0 0 1 0 0 1 1 0 1 1 0 0 1 0 1 2 0 0 0 0 0 0 1 0 0 0 1 1 0 0 1 1 2 0 0 1 1 1 0 0 1 0 0 1 0 0 1 1 1 1 1 1 0 0 1 1 0 1 0 0 0 1 1 1 2 1 1 1 1 2 1 0 1 1 0 0 0 1 0 1 0 0 1 1 0 0 0 1 0 0 1 1 1 2 0 0 0 0 2 1 0 1 0 0 1 1 1 0 1 0 1 1 0 0 0 0 1 1 1 0 0 1 0 1 0 0 1 0 1 1 1 0 1 1 1 0 0 0 1 1 1 1 0 1 0 0 0 0 1 0 1 1 0 0 0 0 1 0 0 1 2 2 0 0 0 0 0 1 0 0 0 1 2 1 2 1 1 0 1 0 1 1 0 0 1 0 1 1 1 0 2 0 2 0 1 1 1 0 0 0 1 0 1 1 1 1 0 1 1 0 0 2 1 0 0 0 0 1 2 0 1 1 0 0 0 2 1 0 0 2 0 0 0 1 0 0 0 1 1 0 0 1 1 1 1 1 0 1 1 0 2 0 0 2 0 1 1 1 1 0 0 1 1 0 1 0 1 0 1 0 0 1 1 0 1 0 0 0 2 0 0 0 1 0 0 1 0 2 0 0 1 0 1 1 1 2 2 0 1 0 0 1 1 0 0 0 1 0 1 1 0 1 0 0 1 0 0 1 1 2 0 0 0 1 1 2 0 2 0 1 0 1 1 1 0 1 1 0 0 1 0 1 1 0 1 1 1 1 1 1 1 1 1 0 1 1 1 1 1 1 1 0 1 2 2 0 0 1 1 1 0 1 1 1 1 1 1 0 1 0 0 0 1 0 0 1 0 0 1 2 0 0 0 1 0 1 1 0 1 1 0 0 0 0 1 2 1 2 1 0 1 1 1 1 0 1 0 1 0 1 1 1 0 0 0 2 2 0 0 1 2 0 0 0 0 1 0 1 0 1 0 0 2 2 0 1 1 1 1 1 0 1 0 1 1 0 1 1 0 0 0 0 1 0 1 1 1 0 0 1 0 0 0 0 1 1 0 0 0 0 1 0 0 0 1 0 0 1 1 1 0 0 1 2 1 0 0 1 1 1 0 0 1 0 0 1 1 1 1 1 1 0 0 0 2 0 1 0 0 1 0 1 1 0 1 0 0 0 0 1 1 0 0 1 0 1 0 0 1 0 1 2 0 1 0 0 1 0 1 0 1 1 1 2 1 0 1 1 0 0 0 0 1 0 1 0 1 1 1 1 1 2 0 1 1 0 0 1 1 0 1 1 0 1 2 1 1 1 0 0 2 0 0 0 0 0 0 2 1 1 1 1 0 0 1 0 2 1 1 2 0 0 0 0 0 1 0 1 0 0 0 0 1 0 1 0 0 0 0 0 1 0 0 1 1 1 1 0 1 0 0 1 0 0 2 1 0 0 2 0 0 1 1 0 0 2 0 0 0 1 1 0 1 0 1 1 0 0 1 0 0 0 0 0 1 1 1 1 0 1 2 0 0 0 0 0 0 0 1 0 2 0 1 2 1 0 2 0 1 0 1 1 1 2 1 0 0 2 0 0 2 0 1 0 0 1 1 0 1 1 1 1 2 0 1 1 1 0 1 1 0 1 0 0 1 0 0 2 0 1 0 0 1 1 0 1 1 0 2 0 1 0 1 1 1 1 0 1 0 1 0 0 1 0 0 0 1 1 0 0 0 0 1 0 0 0 0 1 1 0 1 0 1 1 0 0 1 1 0 2 0 0 0 1 0 2 2 1 0 1 0 1 0 1 1 0 1 0 0 0 0 0 0 0 0 0 0 1 0 2 0 1 0 0 0 0 2 0 0 0 1 1 0 0 0 1 1 1 1 1 0 1 0 1 0 0 0 1 0 0 0 0 2 0 0 0 1 0 1 2 1 1 0 0 2 1 0 1 1 0 1 0 0 1 0 0 1 0 0 0 0 1 0 0 0 0 1 0 1 0 0 0 1 2 1 1 1 1 1 0 0 0 1 0 1 2 1 1 1 1 1 0 1 1 0 0 1 0 0 1 0 1 0 0 0 2 0 1 2 0 1 1 0 0 1 1 0 0 1 0 1 1 0 1 0 0 0 2 0 0 1 0 0 1 0 1 0 0 0 1 2 0 2 0 0 1 0 0 2 1 1 0 0 1 2 2 1 1 1 1 0 0 1 0 0 0 0 1 1 0 0 0 0 0 1 0 1 0 0 1 1 0 1 1 1 0 1 0 2 0 0 1 0 0 1 1 0 0 1 1 1 1 1 0 0 1 1 0 0 1 0 0 0 0 0 0 1 1 0 1 1 0 1 0 0 0 0 0 2 0 1 0 1 1 1 0 0 0 0 0 0 1 0 1 0 0 1 1 1 0 1 0 0 0 1 1 1 2 0 1 0 0 0 0 0 0 1 1 0 1 0 1 2 0 0 0 0 0 0 0 0 1 0 0 1 0 1 1 0 1 1 0 1 1 1 1 1 1 1 1 1 2 0 1 1 1 0 0 1 2 0 1 0 0 0 0 0 1 0 2 1 0 0 0 0 0 0 2 1 0 1 2 0 0 2 1 1 2 1 1 1 0 0 0 1 0 0 1 0 0 1 1 1 1 1 1 2 2 1 0 0 2 0 1 1 0 0 0 0 1 0 1 1 1 0 1 1 1 1 0 0 1 0 0 2 0 1 1 0 0 1 0 0 2 2 1 2 2 0 1 1 2 2 0 1 2 1 0 0 1 0 0 1 0 0 1 0 1 1 0 1 1 1 0 1 1 2 0 1 0 1 0 1 1 1 0 1 1 0 0 0 0 0 1 0 0 0 0 1 1 0 2 2 0 1 1 0 1 1 0 0 1 1 2 2 2 2 0 0 0 2 1 2 2 1 1 1 0 0 1 2 1 0 0 0 0 0 1 2 2 0 2 2 1 1 0 0 0 0 0 1 0 0 0 1 1 0 1 1 0 0 0 1 0 1 0 1 0 1 1 0 0 1 1 1 1 2 1 1 1 0 1 2 0 1 2 0 0 1 1 0 0 1 2 1 1 1 0 0 2 0 1 0 1 1 1 1 1 0 0 0 0 0 2 0 0 0 0 1 0 0 1 0 0 0 0 1 1 1 0 2 1 1 1 1 0 1 1 1 0 1 0 0 0 1 1 1 0 0 0 1 1 2 1 1 1 1 1 0 0 0 0 0 0 0 0 0 1 1 1 1 0 1 0 1 0 0 1 0 1 1 1 1 0 0 1 0 0 
0 1 0 0 2 1 1 0 1 2 0 0 2 0 0 1 2 1 1 2 2 1 2 2 1 0 1 0 2 0 0 0 0 1 0 1 0 0 1 2 1 2 0 1 0 2 2 2 1 1 1 2 2 2 1 1 0 2 1 0 0 0 0 1 1 1 2 0 1 1 0 2 0 0 2 1 0 0 0 2 0 1 1 2 1 0 0 1 0 2 1 2 2 1 2 2 1 0 0 0 1 0 1 1 1 0 1 1 1 0 0 0 0 2 1 0 0 1 1 2 1 0 0 0 1 1 0 1 1 2 0 0 2 1 0 2 1 0 1 1 1 1 0 1 1 2 1 0 0 1 0 2 0 0 1 2 1 1 1 1 0 1 1 1 0 2 1 1 1 0 0 2 2 1 0 2 2 1 1 2 0 0 2 0 0 1 0 1 1 0 0 1 1 1 0 1 1 0 1 0 2 1 2 0 1 0 1 0 2 1 1 1 0 1 1 2 0 2 0 1 1 1 0 1 1 1 1 1 0 1 1 2 2 1 1 0 2 1 0 1 1 0 1 2 1 1 2 1 1 1 0 1 1 0 0 1 1 1 1 2 2 0 1 2 0 1 1 1 0 0 2 1 0 0 0 1 0 0 0 2 1 1 1 1 1 2 2 0 1 0 1 1 1 2 1 2 2 1 2 2 2 2 2 0 1 1 0 1 1 1 2 1 2 0 0 1 2 1 1 0 1 2 2 0 1 2 1 2 1 0 0 0 2 2 0 0 2 0 0 2 0 1 1 2 2 0 2 0 2 1 1 0 2 1 1 1 0 1 0 1 2 0 0 1 1 1 0 2 2 2 2 0 2 2 0 2 1 1 1 0 1 1 2 2 1 1 2 1 1 2 1 0 2 1 1 1 1 1 0 1 2 1 0 1 1 2 0 0 0 2 2 2 1 1 2 0 2 1 2 1 2 0 1 0 2 0 0 1 0 2 1 1 0 2 1 1 2 0 1 0 0 0 1 0 0 0 0 0 0 1 0 0 1 0 0 0 2 1 2 1 1 1 2 0 1 2 0 0 2 0 1 0 1 1 2 0 2 2 2 0 2 0 1 2 0 1 2 1 1 1 0 2 0 0 1 1 0 1 0 1 1 1 1 1 2 1 0 1 1 1 1 0 2 1 1 0 2 0 0 1 1 1 2 2 2 1 2 0 0 1 1 2 1 2 0 2 1 2 2 1 0 2 2 1 1 0 0 2 1 1 1 1 0 1 0 2 1 0 1 1 1 1 2 2 1 1 1 1 0 1 1 2 0 0 2 1 2 2 1 1 0 1 1 1 1 1 0 0 0 1 1 1 1 1 2 0 1 0 1 1 1 1 2 2 1 0 2 1 1 2 0 1 2 1 1 0 2 1 1 1 1 1 0 1 0 0 2 0 1 2 1 1 1 0 0 2 1 0 0 1 1 2 1 1 1 2 0 0 1 2 0 1 2 0 0 2 1 2 0 1 1 1 2 1 1 0 2 0 1 2 1 1 1 2 1 0 1 1 1 1 0 1 0 0 1 1 2 2 1 1 1 0 1 1 2 0 2 1 1 1 1 2 2 0 2 1 1 0 1 2 1 2 1 1 0 0 0 0 1 0 0 1 0 2 1 1 0 0 1 2 1 2 0 2 2 0 1 0 1 1 1 2 0 1 1 1 1 1 2 0 2 2 1 0 1 1 1 2 1 2 0 0 2 1 0 0 0 0 2 1 2 0 2 0 1 2 1 1 1 0 1 1 0 1 0 0 0 0 2 1 2 1 2 1 2 0 1 0 1 1 1 1 1 1 2 0 1 1 1 1 1 2 1 1 1 1 1 2 0 2 0 2 0 1 1 1 1 0 1 0 0 1 1 2 1 2 0 1 1 2 1 2 1 2 1 1 0 0 0 0 2 1 1 1 0 2 1 1 1 1 1 2 0 1 0 1 0 0 2 0 2 0 2 1 2 0 2 0 1 1 0 0 1 0 1 0 1 1 1 0 1 0 1 0 1 2 0 0 0 1 0 1 1 0 1 2 2 1 1 0 1 1 1 0 1 1 0 0 0 2 2 2 1 2 1 1 1 1 2 1 0 1 2 2 2 1 0 0 2 0 2 1 1 2 2 0 1 0 0 0 2 2 1 1 1 1 1 2 2 1 2 1 2 1 0 1 0 1 1 2 2 1 2 2 1 0 1 1 1 1 2 1 0 1 0 0 2 1 2 0 0 1 2 0 1 1 0 1 1 0 0 2 1 1 1 0 0 1 1 0 2 0 2 1 1 1 1 2 1 1 1 2 0 2 1 1 1 1 2 0 1 2 2 1 1 0 0 1 0 1 1 1 0 0 0 1 2 1 2 1 1 1 1 1 1 1 2 1 1 0 2 1 2 2 1 1 0 2 1 0 0 2 1 2 1 0 1 2 2 1 2 2 2 1 1 1 1 1 2 2 1 1 1 0 1 2 1 2 1 1 2 2 0 2 0 1 1 1 1 0 0 1 0 2 2 1 1 0 2 1 1 1 1 0 1 0 1 1 1 2 2 2 0 1 0 1 1 2 2 0 0 0 0 2 0 1 0 1 2 1 1 2 1 1 1 1 2 0 0 1 1 1 1 2 1 2 1 1 1 2 1 1 0 0 1 1 0 1 0 1 1 2 0 1 1 1 1 0 0 1 0 2 1 2 1 2 1 2 1 1 0 0 1 1 2 2 1 0 0 1 1 1 0 1 1 0 1 0 0 2 1 1 2 1 1 0 1 1 0 1 0 1 0 0 1 1 0 2 0 1 0 1 0 1 0 1 1 1 2 2 1 2 0 1 1 2 0 1 0 1 0 1 0 0 0 1 2 1 2 0 0 1 1 1 2 0 0 2 2 2 2 0 2 2 2 0 0 2 1 0 0 0 0 0 2 0 1 1 0 1 2 2 1 1 0 0 1 0 0 2 2 0 1 1 2 1 1 1 2 1 0 1 1 1 1 0 0 0 1 0 2 0 0 2 1 0 2 2 0 1 1 0 2 1 1 1 1 1 2 0 1 0 2 1 1 1 1 2 1 0 1 0 2 2 1 1 2 2 0 1 0 1 0 1 1 0 0 2 0 2 1 1 1 2 1 0 1 1 0 1 1 1 1 1 0 2 0 2 1 2 0 1 2 2 2 0 1 1 0 1 2 1 1 1 1 2 2 2 1 1 1 1 0 0 1 2 0 2 2 2 1 1 0 2 1 0 2 2 2 1 1 1 1 2 2 2 1 0 1 0 1 1 1 2 0 1 2 2 0 1 0 0 1 1 2 0 2 2 2 1 0 1 1 1 2 0 1 1 2 2 0 0 2 0 2 1 2 1 1 1 1 1 2 0 2 2 1 2 1 0 2 1 2 0 0 0 2 0 1 2 0 1 0 2 0 0 2 2 2 1 1 1 0 1 2 0 2 0 0 1 1 1 2 2 2 1 2 2 0 0 2 0 0 1 1 1 1 1 0 0 2 0 0 1 1 0 2 0 0 0 0 1 1 1 1 2 1 1 0 1 1 1 2 1 1 1 0 2 1 0 2 1 1 0 1 0 1 2 1 1 0 0 0 0 0 0 0 2 2 0 1 1 0 0 2 1 1 0 1 0 0 1 0 2 1 1 0 1 1 2 0 1 0 2 1 1 1 2 1 0 0 1 2 2 1 0 2 2 0 1 0 0 1 0 1 1 0 1 1 0 2 1 0 1 0 0 2 0 1 0 0 2 0 2 2 1 0 1 1 2 0 0 1 1 1 0 2 1 1 1 1 2 1 1 1 2 1 2 0 2 2 0 1 2 0 1 2 1 2 2 2 1 0 0 2 1 1 1 0 2 2 2 1 1 0 0 2 1 1 1 1 0 2 2 1 1 0 2 0 0 1 1 1 0 0 1 1 1 1 0 2 1 2 0 1 1 0 2 0 2 1 1 1 1 1 0 0 2 0 2 1 0 1 0 2 1 2 0 0 0 1 2 1 2 1 1 0 1 1 1 1 0 2 1 1 1 0 0 2 2 0 2 1 1 1 0 0 0 0 0 0 1 1 0 0 0 1 1 0 1 1 2 2 0 2 0 1 0 2 0 1 0 0 0 0 0 0 1 2 0 2 1 0 1 2 2 2 0 1 2 1 0 2 1 1 1 2 2 0 0 2 0 0 1 2 1 1 0 1 2 2 0 2 2 2 0 2 1 2 2 1 1 1 1 2 0 0 2 2 1 1 1 2 1 1 1 1 0 1 1 1 1 1 1 2 2 2 0 0 1 0 2 1 1 1 2 2 0 0 1 1 2 1 1 0 2 1 2 1 2 1 2 0 2 1 0 0 1 2 1 1 0 2 1 1 2 0 2 0 2 0 2 2 2 1 1 1 1 0 1 2 1 0 2 0 1 2 1 0 0 1 2 1 1 0 2 0 2 1 2 1 2 0 0 0 1 2 1 0 1 1 1 1 0 1 2 1 1 2 2 1 0 2 2 2 1 0 2 0 0 
0 0 0 1 0 0 0 1 0 0 0 1 1 0 0 0 0 0 0 0 0 0 0 0 0 0 0 0 0 0 0 0 1 0 0 0 0 0 0 0 0 0 0 0 0 0 1 0 0 0 0 0 0 1 0 0 0 0 0 0 2 0 0 0 0 0 0 0 0 0 0 0 0 0 0 0 0 0 0 0 0 1 0 0 0 0 0 0 0 1 0 0 0 0 0 0 0 0 2 0 0 0 0 0 0 0 0 0 0 1 0 0 0 0 0 0 0 1 1 0 0 1 1 0 0 1 0 0 1 0 0 0 0 1 0 0 0 1 0 0 0 0 0 0 0 0 0 0 0 0 0 0 0 0 1 0 0 1 1 0 0 0 2 0 1 0 0 1 0 0 0 2 0 0 0 0 0 0 0 0 1 0 0 0 0 0 0 0 0 0 0 0 0 0 0 0 0 0 0 0 0 0 0 0 1 0 0 0 0 0 0 0 0 0 0 0 0 0 0 1 0 0 0 0 0 0 0 0 0 0 0 0 0 0 0 0 0 0 0 1 0 0 0 0 0 0 0 0 0 1 0 0 0 0 0 0 0 1 1 0 0 1 0 0 0 0 0 0 0 0 0 0 0 0 0 0 0 0 0 0 0 0 1 0 0 0 0 0 0 0 0 0 0 0 0 0 0 0 0 1 0 0 0 1 0 0 0 0 0 0 0 0 0 0 0 0 1 0 0 0 0 0 0 0 0 0 0 0 0 0 0 0 1 0 0 0 0 0 0 0 0 0 0 0 0 1 0 0 0 0 0 0 0 0 0 0 0 0 0 0 0 0 0 0 0 0 1 0 0 0 0 0 0 0 1 0 0 0 0 0 0 0 0 0 1 1 0 0 0 0 1 0 0 0 0 1 1 0 0 0 0 0 0 0 0 0 0 0 0 0 1 0 0 0 0 1 0 0 0 1 0 0 0 1 0 1 0 0 0 0 2 0 0 0 0 0 0 0 0 0 0 0 0 0 1 1 0 0 0 0 0 0 0 0 0 0 0 0 0 0 0 0 0 0 0 0 0 0 0 1 0 0 0 0 0 1 0 0 0 0 0 0 0 0 1 1 0 0 0 0 0 0 0 0 0 0 1 1 0 0 0 1 0 0 0 0 0 0 0 0 0 1 0 0 0 1 0 0 0 0 0 0 0 0 0 0 0 0 1 0 0 0 0 0 1 0 0 0 0 0 0 0 0 0 1 1 0 0 0 0 0 0 0 0 0 0 0 0 0 1 0 0 0 1 0 0 0 1 0 0 0 2 0 0 0 1 0 0 0 1 0 0 0 0 0 0 1 0 0 0 0 0 0 1 0 0 0 0 0 0 0 0 1 0 1 0 0 0 0 1 0 1 1 0 0 0 0 0 0 1 0 0 0 0 0 0 0 0 0 0 0 0 0 1 1 0 1 0 0 0 0 1 0 0 0 0 0 1 0 0 1 0 0 1 1 1 0 0 0 0 0 0 0 0 0 0 0 0 0 0 0 0 0 1 1 0 0 0 0 1 0 0 0 0 0 0 0 0 0 0 0 0 0 1 0 0 0 0 0 0 0 0 1 0 1 0 0 0 1 0 0 0 0 0 0 0 0 1 1 0 1 0 0 1 1 1 1 0 0 0 0 1 0 0 1 0 0 0 0 0 0 1 0 0 0 0 0 0 1 0 0 0 1 0 0 0 1 0 0 0 0 0 0 1 0 1 0 0 0 0 1 0 0 1 0 0 1 0 0 0 0 0 0 0 0 0 0 0 0 0 0 0 0 0 0 0 0 0 0 1 0 0 0 0 0 0 1 0 0 0 0 0 0 0 0 1 0 0 1 0 0 0 0 0 0 0 0 1 2 0 0 0 0 0 0 0 0 0 1 0 1 0 0 0 0 1 0 0 0 1 0 0 0 0 0 0 1 0 2 0 0 0 1 0 0 0 0 0 0 1 0 0 0 0 0 0 0 0 0 0 0 0 0 0 0 0 0 0 0 0 0 0 0 1 1 1 1 0 0 0 0 0 0 0 0 0 0 0 0 0 0 0 0 0 0 0 0 0 0 1 1 0 0 0 0 0 0 0 0 0 0 0 0 0 0 0 0 0 0 0 0 0 0 0 0 0 0 0 1 0 0 0 0 1 1 0 0 0 0 0 0 1 1 0 0 0 0 0 0 0 0 0 0 1 1 0 0 0 1 0 0 1 2 0 0 0 1 0 1 0 2 0 0 0 0 0 0 0 0 0 0 0 0 0 0 0 0 0 0 2 0 0 0 0 0 0 0 0 1 0 0 0 0 0 0 0 0 0 0 0 0 0 0 0 0 0 0 0 0 0 0 0 0 1 0 0 0 1 0 1 0 0 0 0 0 0 0 0 0 0 0 0 0 0 0 0 1 0 0 2 0 0 0 0 0 1 0 0 0 1 0 0 1 0 0 1 0 0 0 0 0 0 0 0 0 0 1 1 0 0 1 1 0 0 0 0 0 0 0 0 0 0 0 0 0 0 1 0 0 0 0 0 0 0 0 0 0 0 0 0 0 0 0 0 0 0 0 0 1 0 0 0 1 0 0 0 0 0 1 0 0 0 1 0 0 0 0 0 0 0 0 0 0 0 1 0 0 0 1 0 0 0 0 0 0 0 0 0 0 1 0 0 0 0 2 0 0 0 0 1 0 1 0 0 0 0 0 0 0 0 0 0 0 1 0 0 0 0 0 0 0 0 1 0 0 0 0 1 0 0 0 0 0 0 0 0 0 1 0 0 0 0 0 0 0 0 0 0 1 0 0 0 0 0 0 0 1 0 0 1 0 0 0 0 0 1 0 0 0 0 1 0 0 0 0 0 0 1 0 0 1 0 0 0 0 0 0 0 0 0 0 0 0 0 0 0 1 0 1 1 0 0 0 1 0 0 0 1 0 0 0 0 0 0 0 0 0 0 0 0 0 0 0 0 0 1 0 0 0 0 1 0 0 0 0 0 0 0 0 0 0 0 0 0 0 0 0 0 0 0 0 0 0 0 1 0 0 0 0 0 1 0 1 1 0 0 0 0 0 0 0 0 0 1 0 0 0 0 0 0 0 1 0 0 0 0 0 0 0 0 0 0 0 0 1 0 0 0 0 0 0 0 0 0 0 0 1 0 0 0 0 0 0 0 0 0 0 0 0 0 0 0 0 0 0 0 1 0 0 0 0 0 0 0 0 0 0 0 0 0 1 0 0 0 0 0 0 0 0 0 0 0 0 0 0 0 1 0 0 1 0 0 0 0 0 0 1 1 0 0 0 0 0 0 2 0 0 1 0 0 0 0 0 1 0 1 0 0 0 0 0 0 0 0 0 0 0 1 1 0 1 1 0 0 0 1 0 0 1 0 0 0 0 0 0 0 0 0 0 1 0 0 0 0 0 0 0 0 0 0 0 0 0 0 0 0 0 0 0 0 1 0 0 0 0 0 0 0 0 0 1 1 0 0 0 0 0 0 0 0 0 0 0 0 0 0 0 0 0 0 1 0 0 0 0 0 0 0 0 0 0 0 0 1 1 0 0 0 0 0 0 0 0 1 0 0 0 0 0 0 0 0 0 0 0 0 0 1 0 0 0 0 1 0 1 0 0 0 0 2 0 0 1 0 0 0 0 0 0 0 0 0 0 0 0 0 0 0 0 0 0 0 0 1 0 0 0 0 0 0 0 0 1 1 0 0 0 0 0 0 0 1 0 0 0 0 0 0 0 0 0 0 1 0 0 0 1 0 0 0 0 0 1 0 0 1 0 0 0 0 0 1 0 0 0 0 0 0 1 0 0 0 0 1 0 0 0 1 0 0 0 0 1 0 0 0 0 0 0 0 0 0 0 0 0 1 0 0 0 0 0 0 0 0 0 0 0 0 0 1 0 1 0 0 0 0 0 0 0 0 1 0 0 0 0 0 0 0 1 0 0 0 0 0 0 0 0 0 0 0 0 1 0 0 0 0 0 0 0 0 1 0 0 0 1 0 1 0 0 1 0 1 0 0 0 0 0 1 0 0 0 0 0 0 1 1 0 0 0 0 0 0 0 0 0 0 0 0 0 1 0 0 1 1 0 1 0 0 0 0 0 0 0 1 0 1 0 0 0 0 0 0 0 0 0 0 0 0 1 0 0 0 0 0 0 1 0 1 0 0 0 0 0 0 0 0 0 0 1 1 1 0 0 0 0 0 0 0 0 0 0 0 0 0 0 0 0 0 1 0 0 0 0 0 0 0 0 0 1 0 0 0 0 0 0 0 0 0 0 0 0 0 1 0 0 0 0 0 0 0 0 0 0 1 0 0 0 0 1 0 0 0 0 0 0 0 0 0 0 0 0 0 1 0 1 1 0 0 0 0 0 1 0 0 0 0 0 0 0 0 1 0 0 0 0 0 0 0 1 0 0 0 0 0 0 0 0 0 0 0 2 0 0 0 0 0 0 0 0 0 0 0 0 1 0 0 0 0 0 0 0 0 0 1 0 0 0 0 0 0 
0 1 0 0 0 1 0 1 0 0 0 0 0 0 0 1 0 0 0 0 0 0 0 1 0 1 1 0 0 1 0 1 1 0 1 0 0 1 0 1 1 1 0 1 0 0 0 0 1 0 1 0 1 0 0 0 0 0 0 0 2 0 0 0 0 0 0 2 0 1 0 0 1 0 0 0 0 0 0 0 0 0 0 0 0 0 1 0 1 1 0 1 0 0 1 0 0 0 0 0 0 0 0 0 1 0 1 0 0 0 0 1 1 0 1 0 0 0 0 0 0 0 0 1 0 1 0 1 0 1 1 1 0 1 1 0 1 0 0 0 1 0 0 0 0 0 0 0 1 0 0 0 1 0 1 0 1 0 0 1 0 0 0 0 1 1 0 1 1 0 0 2 0 1 0 1 0 1 0 0 1 0 0 1 1 0 0 1 0 0 0 1 1 0 0 0 1 1 1 0 0 0 0 0 0 0 0 1 0 1 0 0 1 0 1 0 2 2 0 0 1 1 0 0 0 0 0 0 1 1 1 0 1 0 1 1 2 0 1 0 0 1 0 0 1 0 0 0 0 0 0 0 1 0 0 1 1 1 1 0 1 0 0 1 1 1 0 1 1 1 0 0 0 1 0 0 0 1 0 0 0 0 0 1 1 0 1 0 0 0 0 0 1 0 0 1 2 1 0 1 0 0 0 0 1 0 1 1 0 1 0 1 0 0 0 1 0 1 0 0 2 0 1 0 1 1 0 0 0 0 0 0 1 1 0 0 1 0 0 1 0 0 0 0 0 0 1 0 0 0 0 0 0 0 0 1 1 1 1 1 1 1 1 1 1 1 1 0 1 1 0 0 1 0 1 0 1 0 0 0 0 0 0 0 0 1 0 0 0 0 1 1 0 1 0 0 0 1 0 0 2 0 1 0 1 1 0 1 1 0 0 0 0 1 0 0 0 1 0 0 0 0 0 1 0 1 0 0 0 1 2 0 0 0 0 0 1 0 1 0 0 0 0 1 0 1 1 1 0 0 2 0 0 0 0 0 0 1 0 0 0 1 0 1 0 0 0 1 0 1 0 1 0 0 0 0 1 0 0 1 0 0 0 0 0 0 0 0 1 2 0 1 0 1 1 0 0 0 0 0 1 1 0 0 0 0 0 1 0 1 0 0 1 0 0 1 0 0 1 1 1 0 0 1 0 1 0 0 0 0 0 0 1 0 1 1 0 0 1 0 0 0 0 1 0 0 1 0 0 0 1 1 0 1 0 0 0 0 0 0 0 1 0 1 0 1 0 0 0 0 0 0 0 0 0 0 1 0 1 1 1 1 0 1 1 0 1 0 0 0 0 0 0 1 1 1 0 0 0 1 0 1 0 1 0 1 0 1 0 0 0 1 1 1 0 1 0 1 0 1 0 0 0 0 1 1 0 2 0 0 1 1 1 0 1 1 1 0 0 1 0 1 0 0 1 1 0 1 1 0 0 0 1 0 1 0 1 0 1 0 0 0 0 2 0 0 1 1 0 0 1 1 0 0 0 0 1 0 0 0 1 1 1 1 0 0 1 2 0 0 0 0 0 1 1 0 1 0 0 0 1 0 0 0 1 1 1 0 0 0 0 0 1 1 0 1 1 1 1 0 1 1 0 1 0 0 0 0 1 0 0 1 0 1 0 0 1 0 0 0 0 0 0 0 1 1 0 0 0 0 0 1 1 0 0 1 1 1 0 1 0 0 0 0 0 1 0 0 0 0 1 1 0 0 0 1 1 0 0 1 1 0 1 0 0 1 1 0 1 0 1 1 0 0 0 0 1 1 0 1 0 1 1 2 0 1 0 0 0 0 0 1 1 0 1 0 1 1 0 0 0 0 1 2 0 0 0 0 0 0 0 1 0 0 1 0 1 1 0 0 0 0 0 1 1 1 1 0 1 0 0 1 0 0 0 0 0 0 2 0 0 0 0 0 0 0 0 0 0 1 0 0 0 0 0 0 0 0 0 0 0 0 0 1 0 0 0 0 0 1 0 0 0 1 0 0 0 2 1 0 0 0 0 2 0 1 0 0 1 0 1 1 1 0 0 0 0 1 0 0 1 1 1 0 1 0 0 1 0 0 0 0 0 0 1 1 1 1 0 0 1 0 0 0 0 1 0 0 1 1 0 1 1 1 0 2 0 0 1 0 0 0 1 1 0 1 1 1 1 0 1 0 0 0 0 1 1 1 0 1 1 1 0 0 0 0 0 0 0 0 2 0 1 1 0 0 0 2 0 0 1 0 1 0 1 0 0 1 0 2 0 2 0 0 1 1 0 0 0 0 0 0 1 1 0 1 1 0 1 0 0 0 0 0 0 0 0 1 1 1 0 1 1 0 1 0 1 0 0 1 0 1 1 1 0 0 1 0 0 1 0 0 0 0 0 0 0 1 0 2 0 0 1 0 0 0 0 0 1 0 0 0 0 0 1 0 0 0 2 0 2 1 0 0 0 0 0 1 1 0 1 1 1 0 0 0 0 0 0 0 0 0 0 0 0 0 0 0 1 0 1 0 0 1 1 2 1 0 0 1 1 2 0 1 0 1 0 0 1 0 1 2 1 1 1 0 1 1 1 1 0 2 0 1 0 1 0 0 0 0 0 0 0 1 0 1 0 0 1 0 1 0 1 1 0 0 0 0 1 1 1 0 0 1 0 0 0 0 0 0 0 1 0 0 1 0 0 1 2 0 1 0 1 1 1 0 0 0 0 0 0 2 0 1 1 0 0 1 0 0 0 1 0 1 1 1 0 0 0 1 0 1 0 0 1 1 0 1 1 0 0 0 0 1 0 0 0 0 0 1 0 1 1 0 1 0 0 1 1 0 0 0 0 0 0 0 0 1 0 0 0 0 1 0 0 1 0 0 1 0 0 2 1 2 1 0 0 0 0 1 1 0 0 0 0 1 0 0 0 1 0 0 0 0 0 0 1 1 1 0 1 0 0 1 1 0 0 1 1 1 1 0 0 0 0 0 0 1 1 0 0 1 0 1 1 0 0 1 1 0 0 1 0 0 1 0 1 1 0 0 0 1 1 1 1 0 1 1 1 0 1 1 0 0 0 0 1 0 0 1 1 0 1 0 1 1 0 0 0 0 0 0 1 0 1 0 1 0 0 0 1 0 1 0 0 0 0 0 0 1 0 0 1 0 0 0 0 0 1 1 0 0 1 0 0 0 1 0 0 0 1 0 0 0 1 0 1 1 1 0 1 0 2 0 0 0 0 0 0 0 0 0 1 0 0 0 0 1 0 0 1 0 0 0 0 1 1 1 0 1 1 0 0 0 0 0 0 0 0 0 0 1 0 0 2 0 0 0 0 1 0 0 1 0 0 0 2 0 0 0 0 0 0 1 1 0 0 0 0 0 0 1 1 0 0 0 0 1 1 0 0 1 1 0 0 1 0 1 1 1 1 0 0 1 0 1 0 0 0 0 0 0 0 1 0 0 0 1 0 0 0 0 1 1 1 1 1 2 1 0 0 2 1 1 0 0 0 1 0 0 0 0 1 0 1 1 0 0 0 0 0 0 0 1 1 0 2 0 1 0 0 0 0 1 1 0 1 0 0 0 0 0 1 1 0 1 1 1 0 1 1 0 0 1 0 0 0 1 0 2 1 0 0 0 0 0 0 0 1 0 0 0 1 1 1 0 0 0 0 0 0 1 0 0 0 2 2 1 0 0 2 1 1 0 0 0 0 0 1 1 0 0 0 0 1 1 0 1 0 1 1 0 0 0 1 0 0 0 0 0 1 0 0 1 0 0 0 0 0 1 0 1 1 1 0 0 2 1 0 0 1 1 0 1 0 0 0 1 1 0 1 1 1 1 1 1 0 0 0 0 0 1 0 1 1 0 0 0 0 1 1 0 1 0 0 1 1 0 0 0 0 1 1 0 1 0 0 0 1 1 0 1 1 0 1 0 0 0 0 0 0 0 0 1 2 0 0 1 0 1 1 1 1 0 1 0 1 0 0 0 0 1 1 0 0 0 0 0 1 1 0 0 0 0 0 0 0 1 0 0 0 0 0 1 0 0 2 0 0 1 1 0 0 0 1 0 1 1 0 1 0 0 1 0 0 0 0 1 2 0 0 0 0 0 0 0 0 0 0 0 0 0 0 0 0 0 0 1 1 1 0 0 0 0 1 1 0 0 0 1 0 0 1 0 0 0 0 1 0 1 1 0 0 0 0 1 0 1 0 0 1 1 1 0 0 1 0 1 0 1 0 0 0 0 0 1 1 0 1 0 1 1 1 0 1 0 1 0 0 1 1 0 0 1 0 1 0 1 0 0 0 0 1 0 0 0 1 0 0 0 1 1 1 0 1 0 0 2 0 0 1 1 1 1 0 1 0 0 1 0 1 0 0 0 0 2 0 1 1 0 0 0 0 1 0 0 1 0 1 0 1 0 0 1 1 0 0 0 1 0 0 0 1 0 1 0 0 1 0 0 1 1 1 0 0 1 2 0 1 2 0 1 0 0 2 1 1 1 1 0 
1 1 0 0 0 1 0 0 0 0 0 0 0 0 0 0 0 0 0 0 0 0 0 0 0 0 0 0 0 1 0 0 0 0 0 0 0 0 0 0 0 0 0 0 0 0 0 1 0 0 0 0 0 0 0 0 0 0 0 0 0 0 0 0 0 0 0 0 0 0 0 0 0 0 0 0 0 0 0 0 0 0 0 0 0 0 1 0 0 0 0 0 0 0 1 0 0 0 0 1 0 0 0 0 0 0 0 0 0 0 0 0 1 0 0 0 0 0 0 1 1 0 0 0 0 0 0 0 0 0 1 0 0 0 0 0 1 0 0 0 0 0 0 0 0 0 0 1 0 0 0 0 0 0 0 0 0 0 0 1 0 0 0 0 0 0 0 1 0 1 0 0 0 0 0 0 1 0 0 1 0 0 0 0 0 0 0 0 0 0 0 0 0 0 1 0 0 0 0 0 0 1 0 0 0 0 0 0 0 0 0 0 1 0 0 0 0 0 0 0 0 0 1 0 0 0 0 0 0 0 0 0 1 0 0 0 0 0 0 0 1 0 0 0 0 0 0 1 0 0 0 1 0 0 1 0 0 0 0 0 0 0 0 0 0 0 0 0 0 0 0 0 0 0 0 0 1 1 1 0 0 0 0 0 0 0 0 0 0 0 0 0 0 0 0 0 0 0 0 0 1 0 0 0 1 0 0 1 0 0 0 0 0 0 0 0 0 0 0 0 0 0 1 0 0 1 0 0 0 0 0 0 0 0 0 0 0 0 0 0 0 0 0 0 0 0 0 0 0 0 0 0 0 0 1 0 0 0 0 0 1 0 2 0 0 0 0 0 0 1 0 0 0 0 0 0 0 0 0 0 0 0 0 0 0 1 0 0 0 0 0 1 0 0 0 0 0 0 0 0 0 0 0 0 0 0 0 0 0 0 0 1 0 0 0 0 0 0 0 0 1 1 0 0 0 1 0 0 0 0 0 0 0 0 0 0 1 1 0 0 0 0 0 0 0 1 0 0 0 0 0 0 1 0 0 0 0 0 0 0 0 0 0 0 0 0 0 0 0 0 0 0 0 0 0 0 0 0 0 0 1 0 0 0 0 0 0 0 0 0 0 0 0 0 0 0 0 0 0 0 0 1 0 0 0 1 0 1 0 0 1 0 0 0 0 0 0 0 0 0 0 0 0 0 0 0 0 0 0 0 0 1 0 0 0 0 1 0 0 0 0 0 0 0 0 0 0 0 0 0 0 0 0 0 0 0 0 0 0 0 0 0 0 1 0 0 0 0 1 0 0 0 0 0 0 0 0 0 1 0 0 0 0 0 0 0 0 0 0 0 0 0 0 0 0 0 1 0 0 0 0 1 0 0 0 0 0 0 0 0 0 0 0 0 0 1 0 1 0 1 0 0 0 0 0 0 0 0 0 0 0 0 0 0 1 0 0 0 0 1 0 0 1 1 0 0 0 0 0 0 0 0 0 0 0 0 0 0 2 1 0 0 0 0 0 0 0 0 0 0 0 0 0 0 0 0 1 1 0 0 0 0 0 0 0 0 0 0 1 0 0 1 0 0 0 1 0 0 1 0 0 0 0 0 0 0 0 0 0 0 0 1 0 1 0 1 0 0 0 0 0 0 1 0 0 0 0 0 0 0 0 1 0 1 0 0 1 0 1 1 0 0 0 0 1 0 0 1 0 0 0 0 0 0 1 0 0 0 0 0 0 0 0 0 0 0 0 0 0 1 0 0 0 0 0 0 0 0 0 1 0 0 1 0 0 0 0 1 0 0 0 1 0 0 1 0 0 0 0 0 1 0 0 0 0 0 0 1 0 0 0 2 0 0 0 0 1 0 0 0 0 0 0 0 0 1 0 0 0 0 0 1 0 0 0 0 0 0 0 0 0 0 0 0 0 0 0 0 0 0 0 0 1 0 0 0 0 0 0 0 0 0 0 0 0 0 0 1 0 0 0 0 0 0 0 0 1 0 1 0 0 0 0 0 0 0 0 0 0 0 0 0 0 0 0 0 0 0 0 0 0 0 0 0 0 0 0 0 0 0 1 0 0 0 0 0 0 1 0 0 0 0 0 0 0 0 1 0 0 0 0 0 0 0 0 0 0 0 0 0 0 0 0 0 0 0 0 0 0 0 0 0 0 0 0 0 0 0 0 0 0 0 0 0 0 0 1 1 0 0 0 0 0 0 0 0 0 0 0 0 0 0 0 0 1 0 0 0 0 0 0 0 0 1 0 0 0 0 0 0 0 0 0 0 0 0 0 0 0 0 1 0 0 0 0 0 0 0 0 0 0 1 0 0 0 1 0 0 0 0 1 0 1 0 0 0 1 0 0 0 0 1 0 0 0 0 0 0 0 0 0 0 0 1 0 0 0 0 0 0 0 0 0 0 1 0 0 0 0 0 0 0 0 0 0 0 0 0 0 0 0 0 0 0 1 0 0 0 0 0 0 0 0 0 0 0 0 0 0 0 0 0 0 0 0 0 0 0 0 0 0 0 1 0 0 1 0 0 0 0 0 0 0 0 0 0 0 0 0 0 1 0 0 0 1 0 0 0 0 0 0 0 0 1 0 0 0 0 0 0 0 0 0 0 0 0 0 0 0 0 0 0 0 0 0 1 0 0 0 0 0 0 0 0 0 0 0 0 0 0 0 0 1 0 0 0 0 0 0 0 0 0 0 0 0 0 0 0 0 0 1 0 0 0 1 0 0 0 0 0 0 0 0 0 1 0 0 0 0 0 0 0 0 0 0 0 0 0 0 0 1 0 1 0 0 0 0 0 0 0 0 0 0 1 0 0 0 0 0 0 0 1 0 0 0 0 0 0 0 0 0 0 0 0 0 1 0 0 0 0 0 0 1 0 0 0 0 0 0 0 0 0 0 0 0 0 0 0 0 0 0 0 0 0 0 0 0 0 0 0 1 0 0 1 1 0 1 0 0 1 0 0 0 1 0 0 0 0 0 0 0 0 0 0 0 1 0 0 0 0 0 0 1 0 0 0 0 0 0 0 1 1 0 0 1 0 0 0 0 0 0 0 0 1 0 0 0 0 1 0 0 0 0 0 0 0 0 0 0 0 0 0 0 0 0 0 0 0 0 1 0 0 0 0 0 0 0 0 0 0 0 0 1 0 0 0 0 0 0 1 1 0 0 1 0 0 0 0 0 0 0 0 0 1 0 0 0 0 0 0 0 0 0 0 1 1 0 0 0 0 0 0 0 0 1 0 0 0 0 0 0 1 0 0 0 0 0 0 0 0 2 0 0 0 0 0 0 0 0 0 0 0 0 0 0 0 0 0 0 0 0 0 0 0 0 0 0 0 0 0 1 0 0 0 0 0 0 0 0 1 0 0 1 0 0 0 0 0 0 0 0 0 0 1 0 0 0 0 0 0 0 0 1 0 0 0 0 0 0 0 0 0 0 0 1 0 0 0 0 0 0 0 0 0 0 0 0 0 0 0 0 0 0 0 0 0 0 0 0 0 0 0 0 0 0 1 1 0 0 0 0 0 0 0 0 0 0 1 0 1 0 0 0 1 0 0 0 0 1 0 0 0 0 0 0 0 0 0 0 0 0 0 0 0 0 0 0 0 0 0 0 0 0 1 0 0 1 0 0 0 0 0 0 0 0 0 0 0 0 0 0 0 0 0 1 1 0 0 0 0 0 0 0 0 0 0 0 2 0 0 0 0 0 0 0 1 0 0 0 1 0 0 0 0 0 0 0 0 0 0 0 0 0 0 0 0 0 0 0 0 0 1 0 0 0 0 0 1 0 0 0 1 0 1 0 0 0 1 0 0 1 0 1 0 0 0 0 0 0 0 0 1 0 0 0 0 0 0 0 0 0 0 0 0 0 0 1 0 1 0 1 0 0 0 0 1 0 0 0 0 0 0 0 0 0 0 0 0 0 0 0 0 0 0 1 0 0 1 0 1 0 0 0 0 0 1 0 0 0 0 0 0 0 0 0 0 0 0 0 0 0 0 0 0 0 0 0 0 0 0 0 0 0 0 0 0 1 0 0 0 0 0 0 0 0 0 0 0 0 0 0 0 0 0 0 0 1 0 0 0 1 0 0 0 0 0 0 0 0 0 0 1 0 0 0 0 0 0 0 0 0 0 0 0 0 0 1 0 0 0 0 1 1 0 0 0 1 0 0 0 1 0 0 0 0 0 0 0 0 0 0 0 0 0 0 0 0 0 0 0 0 0 0 0 0 0 0 0 0 0 0 1 0 0 0 0 0 0 0 0 0 0 0 0 0 0 0 0 0 0 0 0 0 0 0 0 1 0 0 0 1 0 0 0 0 1 0 0 0 0 1 0 0 0 0 0 0 0 0 0 0 0 0 0 0 0 0 0 0 0 0 0 0 0 1 0 0 0 2 0 0 0 1 0 1 0 0 0 0 0 0 0 0 0 0 0 1 0 0 0 0 0 0 1 0 0 0 0 0 0 1 0 1 0 0 1 0 0 0 0 0 0 1 0 0 0 0 1 0 0 
1 1 0 1 1 2 2 0 1 0 0 1 1 1 1 2 0 1 0 1 1 0 0 1 0 0 1 2 2 0 0 1 1 2 0 1 2 1 0 2 0 1 0 1 1 0 1 0 1 1 1 1 0 1 2 0 1 2 2 0 1 0 1 1 1 0 1 0 1 2 0 1 1 1 1 0 0 2 1 1 0 0 0 2 1 1 1 0 2 1 1 0 1 1 2 1 0 0 1 1 0 0 0 1 2 0 0 2 2 0 0 1 2 1 1 1 0 0 1 0 1 1 1 1 1 2 0 0 0 1 2 0 1 0 1 1 1 0 2 0 0 2 0 0 1 0 0 0 1 2 0 0 0 1 0 1 1 1 1 1 1 1 1 0 0 0 0 1 0 2 1 1 2 0 0 1 2 1 1 1 0 0 1 1 0 0 1 1 1 2 0 0 0 0 1 2 1 1 0 0 1 1 1 0 1 0 0 1 1 0 1 0 1 0 0 1 2 0 1 0 1 0 1 0 1 1 0 1 0 1 0 1 1 2 0 0 1 2 0 0 1 0 2 0 0 1 2 0 0 1 2 0 0 1 1 0 1 1 0 1 0 1 2 2 0 0 0 1 1 0 1 2 2 0 2 1 1 1 0 0 0 0 1 2 2 0 1 0 0 1 2 0 0 2 1 0 0 0 1 2 0 0 0 0 1 2 0 2 0 1 1 1 1 0 1 1 1 0 2 1 2 2 0 1 2 2 0 1 0 1 0 1 1 0 0 1 1 1 0 1 1 0 0 2 0 0 0 1 0 1 1 1 0 1 1 1 0 2 2 0 2 0 1 1 1 1 0 0 1 0 2 1 1 1 0 0 1 0 0 0 0 1 1 0 1 1 1 1 2 0 1 1 0 0 0 1 1 1 0 0 2 1 2 0 2 0 1 0 1 1 0 1 1 1 1 1 0 1 1 0 0 0 0 0 0 1 1 1 0 0 1 1 2 0 0 0 0 1 1 1 0 1 2 2 0 1 2 1 1 2 1 0 1 1 0 2 1 1 1 1 0 0 0 0 1 0 0 1 0 1 0 0 0 0 0 1 0 0 0 1 1 0 0 0 0 1 1 0 1 2 0 0 0 0 1 0 0 0 0 1 1 1 0 0 0 1 1 1 2 1 0 1 0 0 1 2 0 0 0 1 1 0 0 0 0 1 0 1 1 0 2 2 2 1 1 0 1 1 1 1 2 0 2 0 1 1 1 2 0 2 0 0 1 1 2 1 2 2 1 1 0 0 1 1 1 1 1 0 2 1 1 1 0 2 1 1 1 1 1 0 1 0 0 2 1 0 0 2 0 1 0 0 0 0 0 0 1 0 1 2 1 0 1 1 1 1 0 1 1 1 0 0 2 1 0 0 1 0 0 1 1 2 1 1 1 1 1 1 0 1 0 0 0 0 1 0 2 1 1 1 0 0 1 0 1 2 1 0 0 1 0 0 1 0 2 1 1 1 1 2 1 0 1 2 0 2 0 1 1 1 0 0 1 1 1 1 1 1 1 1 0 0 0 2 0 2 0 0 1 0 1 0 2 0 1 1 2 0 1 1 0 0 0 0 0 0 2 2 1 0 0 0 1 2 0 1 1 0 0 0 2 1 1 1 1 1 1 0 1 1 1 1 0 1 1 0 2 0 0 0 1 1 1 0 0 1 1 0 0 1 1 1 0 2 0 0 0 0 0 2 0 1 0 0 1 2 0 1 1 1 0 1 1 0 1 0 0 0 0 0 0 1 2 0 0 1 1 1 1 0 1 2 1 1 1 0 0 1 2 0 1 1 1 2 0 0 1 0 1 1 0 1 0 2 0 1 2 2 1 2 2 0 2 2 0 0 2 0 1 0 0 0 0 2 2 1 0 2 0 1 1 1 1 1 0 0 1 0 1 1 0 1 0 1 1 2 1 0 1 0 1 1 1 0 1 1 0 1 0 0 1 0 1 0 2 1 0 0 0 1 0 0 0 1 1 0 1 0 0 2 1 0 0 2 0 1 0 2 0 0 0 2 0 1 0 0 0 0 1 0 1 1 1 0 1 1 0 1 2 0 1 1 0 1 0 2 0 0 2 1 2 2 0 1 0 1 1 0 0 0 0 1 0 0 1 2 0 1 0 1 0 1 0 0 0 0 0 1 1 0 1 1 0 1 0 1 1 0 1 0 1 0 1 1 1 0 0 1 1 0 1 0 1 0 1 0 1 0 1 1 1 1 2 1 0 2 0 1 1 0 0 0 0 1 0 1 0 1 1 1 0 2 0 1 1 1 1 1 1 0 1 1 1 2 1 0 0 1 1 0 0 0 1 0 2 2 0 0 0 0 0 2 2 1 2 1 1 1 1 0 1 1 0 2 1 2 0 0 0 1 0 1 0 1 0 1 1 2 0 1 1 2 1 2 0 1 2 0 2 1 0 1 1 0 0 1 1 1 1 0 2 0 2 1 2 0 0 1 1 0 0 0 0 1 2 2 1 1 1 2 0 0 1 1 1 0 0 0 2 0 1 1 1 1 0 1 1 1 2 0 1 1 2 1 2 0 0 2 2 1 1 0 0 1 0 1 2 0 0 0 0 1 0 1 0 0 1 1 1 0 1 2 1 1 0 1 0 2 0 1 1 0 0 1 2 0 1 2 1 2 1 1 1 0 1 1 2 0 1 1 1 0 1 0 1 0 2 1 1 0 1 0 0 0 1 2 0 0 2 1 2 1 0 1 1 1 1 2 0 0 1 0 2 0 0 1 0 0 0 0 2 0 1 1 1 0 1 0 0 2 0 0 0 1 0 2 1 0 0 0 1 1 0 0 1 1 0 0 0 1 0 2 0 1 0 1 0 2 0 0 0 1 0 0 2 0 1 1 0 0 0 0 0 2 1 0 1 1 1 2 1 1 0 1 1 1 0 1 1 0 2 0 0 0 0 1 0 1 0 1 0 0 0 0 0 0 0 1 0 1 2 1 2 0 2 1 0 0 1 2 0 2 1 1 1 1 2 2 0 0 1 1 0 1 1 0 0 1 2 0 1 1 0 1 1 0 0 2 1 1 2 1 1 0 1 0 1 0 0 1 1 1 1 1 0 1 0 1 1 2 2 0 0 1 0 1 1 1 2 0 1 0 1 1 1 0 0 2 0 1 0 0 2 0 0 0 0 2 1 0 1 0 0 1 1 0 2 0 2 1 0 1 0 2 1 2 0 2 1 0 0 1 1 2 0 1 0 0 0 0 2 1 2 0 0 1 1 1 0 0 1 0 1 0 0 1 1 0 0 1 0 0 0 0 1 1 1 1 0 1 2 0 1 1 2 1 1 2 0 0 1 1 0 0 2 0 0 1 1 1 1 1 2 0 1 1 1 0 1 0 1 0 1 0 1 1 1 2 1 0 0 0 2 1 1 2 0 0 0 1 1 0 0 0 0 1 1 0 1 2 0 0 0 0 2 0 2 2 0 1 0 0 1 1 1 1 0 1 2 0 0 2 1 1 1 0 1 0 0 0 1 0 1 0 2 0 0 0 1 2 0 0 0 1 0 0 0 0 1 1 2 2 0 0 0 0 1 1 2 1 2 0 1 1 1 0 0 1 1 1 1 0 1 0 0 1 0 2 0 1 1 1 1 1 2 1 0 1 1 0 0 1 1 1 0 1 1 0 0 2 1 0 1 1 1 1 1 1 1 1 1 0 0 1 0 0 0 1 1 1 0 0 1 0 2 0 1 1 0 0 0 1 0 0 2 1 1 0 0 1 0 1 1 0 0 1 0 1 2 0 2 1 1 1 1 0 0 2 1 0 1 2 1 0 0 0 1 0 2 1 1 2 0 2 0 0 1 0 1 1 0 2 2 2 1 0 2 1 1 0 1 0 0 0 2 1 0 0 0 1 1 2 0 0 1 1 2 1 1 0 1 1 1 1 1 2 2 2 0 1 0 1 2 0 1 2 1 0 2 1 1 0 0 2 1 0 0 0 0 1 0 0 0 0 1 0 0 2 1 1 0 0 0 0 1 2 1 0 1 0 0 0 2 1 1 0 0 1 0 0 0 0 2 0 2 0 0 2 1 0 1 1 0 1 0 1 0 2 0 0 1 2 0 1 1 1 1 0 1 0 0 0 0 1 1 2 1 0 1 0 0 1 0 0 1 0 0 1 0 0 1 0 1 0 0 1 1 2 1 1 0 0 0 1 1 1 2 1 0 0 1 2 1 0 1 1 1 1 1 1 1 1 0 0 2 1 0 1 2 0 1 0 0 1 1 0 2 1 0 1 0 0 1 0 1 0 1 0 0 2 1 1 2 0 0 2 0 2 1 0 2 0 0 0 0 1 2 1 1 0 0 2 0 1 0 0 0 0 0 1 0 0 0 1 1 0 1 1 1 0 1 0 0 2 0 1 2 0 0 0 0 1 1 1 0 0 2 0 1 0 1 0 1 0 1 0 1 0 0 0 0 0 1 1 1 1 0 1 1 0 1 1 2 1 2 2 0 0 0 0 
1 0 0 0 1 0 0 0 0 0 0 0 0 0 1 0 0 0 0 0 0 0 0 0 0 1 0 0 0 0 1 0 0 0 1 0 0 0 1 0 0 0 0 0 1 0 0 0 0 0 0 1 0 0 0 0 0 1 1 0 0 1 1 1 0 0 2 0 1 0 0 1 2 1 0 1 1 0 0 0 0 1 0 1 2 0 0 1 0 0 0 1 0 0 0 1 0 0 0 1 1 1 0 0 0 0 0 0 0 0 0 0 0 1 0 1 0 1 0 0 0 0 0 0 0 0 1 0 0 0 0 1 1 0 0 0 0 0 0 0 1 0 0 0 1 0 0 0 0 1 0 1 1 0 0 1 0 0 0 0 1 1 0 0 0 0 1 0 0 0 0 0 0 1 0 2 0 0 1 0 1 1 0 0 0 0 0 1 1 0 1 1 1 0 2 0 0 2 1 0 1 0 1 0 0 0 1 0 1 0 0 0 0 1 0 1 0 0 2 0 1 0 1 0 1 1 0 0 0 0 1 0 0 1 0 1 0 0 0 0 1 0 0 0 0 0 0 0 2 0 1 1 0 1 1 1 0 1 0 1 0 0 0 0 1 0 0 0 0 1 1 0 0 1 0 0 2 0 0 1 0 0 0 0 0 0 0 0 0 0 0 1 0 0 1 1 0 0 0 0 0 2 1 0 0 0 1 0 1 0 0 0 1 0 0 0 0 1 0 0 0 1 1 1 0 0 0 1 0 0 2 0 0 0 0 0 0 1 0 0 1 1 0 0 0 0 0 1 0 0 0 1 0 1 1 0 1 0 0 0 0 0 0 0 0 0 0 0 1 1 0 1 0 0 1 0 0 0 0 1 0 0 1 0 0 0 1 0 0 0 1 0 0 1 0 1 0 1 0 0 0 0 0 1 0 0 1 0 0 1 0 0 0 0 1 0 0 0 2 0 1 1 0 0 1 0 1 0 1 0 0 1 0 1 1 1 0 0 1 0 0 1 0 0 0 0 0 0 0 0 1 0 0 1 0 1 0 0 0 1 0 0 1 1 0 0 1 1 0 1 1 0 0 1 1 0 0 0 0 1 1 0 1 1 0 1 0 1 0 0 0 0 0 0 0 0 1 0 0 1 2 0 0 1 1 2 1 0 1 0 0 0 1 0 1 2 0 1 0 0 0 0 0 0 0 2 0 0 0 1 0 0 0 0 0 0 1 0 1 0 0 1 0 1 0 1 0 0 1 0 0 0 0 0 0 1 0 0 1 0 0 0 0 0 1 0 1 0 0 1 1 0 0 0 1 0 0 0 0 1 0 1 1 0 0 1 0 0 2 0 1 1 0 0 0 0 0 1 1 0 0 0 0 0 0 0 1 0 1 0 0 0 0 1 0 1 0 0 1 0 1 1 0 1 0 0 0 1 0 1 0 1 0 0 0 0 0 0 0 0 0 0 1 1 0 0 0 1 1 2 1 0 0 0 0 0 0 1 0 0 0 0 0 0 0 0 0 0 1 0 0 1 0 0 0 2 0 0 1 0 1 1 1 0 0 0 0 0 2 0 1 0 0 0 0 2 0 0 0 0 0 1 0 0 0 0 0 1 0 1 0 1 1 0 0 0 0 0 0 0 0 0 1 1 0 0 0 0 0 1 0 0 1 0 1 0 0 1 0 0 2 0 1 0 1 0 1 1 0 0 1 0 1 0 1 1 0 0 1 0 0 1 1 1 1 0 0 1 0 0 0 0 1 0 0 0 1 0 0 0 1 1 0 0 1 0 1 0 1 1 0 0 0 0 1 1 1 0 0 0 0 0 0 0 0 1 0 1 1 0 1 0 1 0 1 0 0 0 0 1 0 0 0 0 0 0 0 0 0 0 0 0 0 1 0 1 0 0 0 1 0 2 0 0 0 0 0 0 0 0 0 0 1 0 0 0 1 0 0 0 0 0 0 0 1 1 1 1 1 0 1 1 1 1 0 1 0 0 1 0 2 0 1 0 1 0 0 0 0 0 2 0 1 0 0 0 1 0 0 0 1 0 0 1 1 0 1 0 0 0 0 2 0 0 2 0 0 0 0 0 1 0 1 0 1 0 0 0 1 1 1 1 0 0 0 0 1 0 1 2 0 1 0 1 1 0 0 1 0 1 0 0 0 0 0 0 0 0 0 0 0 0 0 0 1 0 0 1 0 1 0 0 1 0 0 1 1 0 0 0 0 0 0 0 1 0 0 0 0 0 0 1 0 0 0 0 1 0 1 0 0 1 1 1 1 1 0 0 1 0 1 0 0 1 0 0 1 0 0 0 0 0 0 0 0 0 1 0 1 0 0 1 2 0 1 0 0 1 0 0 1 0 0 0 0 2 1 0 1 0 1 0 1 0 1 0 0 0 0 0 0 0 0 1 1 1 0 0 0 0 1 0 0 1 0 0 0 0 0 0 0 0 0 0 1 0 1 0 1 0 0 0 1 1 0 1 0 0 0 1 0 0 0 1 1 0 1 0 1 1 0 1 0 0 0 1 1 0 0 0 0 1 0 0 1 1 1 1 1 0 0 1 1 0 0 1 0 1 0 0 0 0 1 0 1 1 0 0 0 0 0 1 1 0 0 0 0 0 1 0 0 0 0 0 0 0 0 0 0 0 0 0 0 0 0 1 1 0 0 2 0 0 1 1 0 0 1 1 0 0 1 0 1 1 0 0 1 0 1 0 0 1 0 0 0 0 1 0 0 0 0 1 1 0 0 1 0 0 1 0 0 0 1 1 0 0 1 0 1 0 0 0 0 0 0 1 0 0 0 1 0 0 0 0 1 1 0 0 0 0 1 0 1 1 0 0 1 0 0 1 1 1 1 1 0 0 1 0 0 0 0 0 1 0 0 0 0 0 0 0 0 0 0 0 0 0 1 0 0 0 1 0 0 0 1 1 0 0 1 0 0 0 1 1 0 1 0 0 0 2 0 1 0 1 0 0 0 0 0 0 2 0 0 0 0 0 0 0 0 1 1 0 0 0 0 0 1 0 0 0 0 0 0 1 0 0 1 0 1 0 0 0 0 0 0 0 1 0 0 0 0 0 1 1 1 0 0 0 0 0 1 0 0 0 0 0 0 1 0 0 0 0 0 1 0 0 0 0 1 1 1 0 0 0 1 2 1 0 1 0 1 0 0 0 0 0 0 0 0 0 1 0 1 1 1 0 2 1 0 0 1 0 1 1 0 0 0 0 0 0 0 0 1 1 0 0 0 0 0 0 0 0 0 0 0 0 0 1 1 1 0 0 1 0 0 0 1 0 0 1 1 0 1 0 0 0 1 0 1 1 0 0 0 0 0 1 1 0 0 1 2 1 1 0 1 1 0 0 0 0 0 0 0 0 0 0 0 1 0 2 1 0 0 0 0 1 0 0 0 0 0 1 0 0 0 0 1 1 0 0 0 2 0 0 1 0 0 0 0 0 0 1 0 0 0 1 1 0 1 1 1 0 0 0 0 0 0 0 0 0 1 0 0 1 0 0 0 0 0 0 1 0 0 0 0 0 0 1 0 0 0 0 0 0 0 1 0 0 0 0 1 0 0 0 0 1 0 0 0 1 0 1 0 0 1 0 1 1 2 1 2 0 0 0 0 1 0 0 0 0 0 0 0 1 0 0 1 0 0 1 0 0 0 0 0 1 0 0 0 0 0 0 1 0 0 1 0 0 0 0 1 0 0 0 0 0 0 1 0 0 0 1 1 0 0 0 0 0 0 1 1 0 1 0 0 0 0 0 0 1 0 0 0 0 0 0 0 0 0 0 0 0 0 0 0 0 0 0 0 0 0 0 0 0 0 0 1 0 0 1 0 0 0 0 1 1 0 0 1 0 0 0 0 0 0 1 0 0 1 0 0 1 0 1 1 0 0 0 0 0 0 0 0 1 1 1 0 1 0 0 0 0 1 0 0 0 1 0 0 0 0 0 0 1 1 0 0 0 0 0 0 1 0 1 2 1 0 0 0 1 0 1 0 1 0 0 1 1 0 0 0 0 0 1 0 1 0 1 0 0 1 1 0 0 0 0 0 0 1 1 1 0 0 0 0 1 0 0 0 0 0 1 0 0 1 1 1 0 0 0 2 0 0 0 1 1 1 0 0 0 0 0 0 2 1 0 0 1 1 1 0 1 1 0 0 0 1 0 0 1 0 1 0 0 2 1 1 0 0 0 0 1 1 1 1 0 0 0 0 0 0 0 1 0 1 0 1 0 1 0 1 0 0 0 0 0 1 0 2 0 0 1 1 1 0 0 0 2 1 0 0 0 0 0 0 1 2 0 1 1 2 1 0 0 1 0 0 0 0 1 0 0 0 1 0 2 0 1 1 0 0 0 1 0 0 0 1 0 0 0 0 0 1 0 1 0 0 0 0 0 0 0 0 0 0 1 0 0 0 0 0 0 1 1 0 1 0 0 0 1 0 0 1 1 0 0 1 0 0 1 0 0 0 0 1 0 0 1 1 0 0 0 0 0 0 0 0 0 0 0 
0 0 1 0 0 0 0 0 0 0 0 0 0 0 0 0 0 1 0 0 0 0 1 0 0 0 0 0 0 0 0 0 0 1 0 0 0 0 0 1 0 0 0 0 0 1 0 0 0 0 0 0 0 1 0 0 0 0 0 0 0 0 0 0 0 0 0 0 0 0 0 0 0 0 0 1 0 0 0 0 0 0 1 0 0 0 0 0 0 0 0 0 0 1 0 0 1 0 0 0 0 0 0 0 0 0 0 0 0 0 1 0 0 0 1 0 0 0 0 0 0 0 0 0 0 0 0 0 0 0 0 0 0 0 0 1 0 0 0 1 0 0 0 1 1 0 0 0 0 0 0 1 0 0 0 0 0 0 0 0 0 0 0 0 0 0 0 0 0 0 0 0 0 0 0 0 0 0 0 0 0 0 0 0 0 0 0 0 0 0 0 0 0 0 0 0 0 0 0 0 0 0 1 0 1 0 1 0 0 0 0 0 0 0 0 0 0 0 1 0 0 1 0 0 0 0 0 0 0 1 0 0 0 0 0 0 0 0 0 1 0 0 0 1 0 0 0 0 0 0 0 0 0 0 0 0 0 0 0 0 0 1 0 0 0 0 0 0 0 0 0 0 0 0 0 0 0 0 0 0 0 0 0 0 0 0 1 0 0 0 0 0 0 0 0 0 0 0 0 0 0 0 0 0 0 0 0 0 0 0 0 0 0 0 0 0 0 0 0 0 0 0 0 1 0 1 0 0 0 0 0 0 0 0 0 0 0 0 0 0 1 1 0 0 0 0 0 0 1 0 0 0 0 0 0 0 0 0 0 0 0 0 0 0 0 0 1 0 0 0 0 0 0 0 0 0 0 0 0 0 0 0 0 0 0 0 0 0 0 0 0 0 1 0 0 0 0 1 0 0 0 0 0 0 0 0 0 0 0 0 1 0 0 0 0 0 0 0 0 0 0 0 0 0 0 0 0 0 0 0 0 0 0 0 1 0 0 0 0 0 0 0 0 0 0 0 0 1 0 1 0 0 0 0 0 0 0 0 0 0 1 0 1 0 0 0 0 0 0 0 0 0 0 0 0 0 0 1 0 0 0 0 0 0 0 0 0 1 0 0 0 0 0 0 1 0 0 0 0 0 0 0 0 0 0 0 0 0 0 0 0 0 0 1 0 0 0 0 0 0 0 0 0 0 0 0 0 1 0 0 0 0 0 0 0 1 0 0 0 0 0 0 0 0 0 0 0 0 0 0 0 0 0 0 0 0 0 0 0 0 0 1 1 1 0 0 0 0 0 0 1 1 0 0 0 0 0 0 0 0 0 0 1 0 0 0 0 0 0 0 0 0 0 0 0 0 0 0 0 0 1 0 0 0 0 0 0 0 0 0 0 0 0 0 0 0 1 0 0 0 0 0 0 0 1 0 0 0 1 0 1 0 1 0 0 0 1 0 0 1 0 0 0 0 0 1 1 0 0 0 0 0 0 0 0 0 0 0 1 0 0 0 0 0 0 0 0 0 0 0 1 0 0 0 0 1 0 0 1 0 0 0 0 0 0 0 0 0 0 0 1 0 0 0 0 0 0 0 0 0 0 0 0 0 0 0 0 0 0 0 0 0 1 0 0 0 0 0 0 0 1 0 0 0 0 0 0 1 0 0 0 0 0 0 0 0 0 0 0 0 0 0 0 0 1 0 0 0 0 0 0 0 0 0 0 0 1 0 0 1 0 0 0 0 0 0 0 0 0 1 0 0 0 0 0 0 0 0 0 0 0 0 0 0 0 0 0 0 0 0 0 1 0 0 0 0 0 0 0 1 0 1 0 1 0 0 0 0 0 1 0 0 0 0 0 0 0 1 1 0 0 1 0 1 0 0 0 0 0 0 0 0 0 0 0 0 0 0 0 0 0 1 0 0 0 0 0 0 0 1 0 0 0 0 0 0 0 0 1 0 0 0 0 0 0 0 0 0 0 0 0 0 0 1 0 0 0 0 0 0 0 0 0 0 0 0 0 0 0 0 0 0 0 0 1 1 0 1 0 0 0 0 0 0 0 0 0 0 0 0 0 0 0 0 0 0 0 0 1 0 1 0 0 0 0 0 0 0 0 0 0 1 0 0 0 0 0 0 0 0 0 0 0 0 0 0 0 0 0 0 0 0 0 0 0 0 0 1 0 0 0 0 1 0 0 0 0 0 0 1 0 0 0 1 0 0 0 0 0 0 0 0 0 0 0 0 0 0 0 0 0 0 0 0 0 0 0 0 0 0 0 0 1 0 0 0 0 0 1 0 0 0 0 0 0 0 0 0 0 0 0 0 0 0 0 0 0 0 0 0 1 0 1 0 0 0 0 0 1 0 0 1 0 0 0 0 0 0 0 0 0 0 0 0 0 0 0 0 0 0 0 0 0 0 0 0 0 0 0 0 0 0 0 0 1 0 0 1 0 0 0 0 0 0 0 0 1 0 0 0 0 0 0 0 0 0 0 0 0 0 0 0 0 1 0 0 0 0 1 0 0 0 0 0 0 0 0 0 0 0 1 0 0 0 0 0 0 0 0 0 0 0 0 0 0 0 0 1 0 0 0 0 0 0 0 0 0 0 0 0 0 0 0 0 0 0 0 0 0 0 0 0 0 0 0 1 0 0 0 0 0 0 0 0 1 1 0 0 0 0 0 0 0 0 0 0 0 0 0 0 0 0 0 0 0 0 0 0 1 0 0 0 0 0 0 0 0 0 0 0 0 0 0 0 1 0 0 0 0 0 0 0 0 0 0 0 0 0 0 0 0 0 0 0 0 0 0 0 0 1 0 0 0 0 0 0 0 0 0 0 0 0 0 0 0 0 0 0 0 1 0 1 0 0 1 0 0 0 0 0 0 0 0 0 0 0 0 0 0 0 0 0 0 0 0 0 0 0 0 0 0 0 0 0 0 0 0 0 0 0 0 0 0 0 0 0 0 0 0 1 0 0 0 0 0 0 0 1 0 0 0 0 0 1 0 0 0 0 0 0 1 1 0 0 0 0 0 0 0 0 0 0 0 0 0 0 0 0 0 0 0 0 0 1 0 1 0 0 0 0 0 0 0 0 0 0 0 0 1 0 0 0 0 1 0 0 0 0 0 0 0 0 0 0 0 0 0 0 0 0 1 0 1 0 0 0 0 1 0 0 0 0 0 0 0 0 0 1 0 0 0 0 0 0 0 0 0 1 0 0 0 0 0 0 0 0 0 0 0 0 0 0 0 0 0 0 0 0 0 0 0 0 0 0 0 0 0 0 0 1 0 0 0 0 0 0 0 0 0 0 0 0 0 0 0 0 0 0 0 0 0 1 1 0 1 0 0 0 0 0 1 0 0 0 0 0 1 0 0 0 0 0 0 0 0 0 1 0 0 0 0 0 0 0 0 0 0 0 0 0 0 0 0 0 1 0 0 0 0 0 1 0 0 1 0 1 0 0 0 0 0 0 0 0 0 0 0 0 0 0 1 0 0 0 0 1 0 0 0 0 0 0 0 0 0 0 0 0 0 1 0 0 0 0 1 0 0 0 0 0 0 0 0 0 0 0 0 0 0 0 0 0 0 1 0 0 0 0 0 0 0 0 0 0 0 0 0 0 0 0 0 0 1 0 0 0 0 0 0 0 0 0 1 0 0 0 0 0 0 0 0 0 0 0 0 0 0 0 0 1 0 0 0 0 0 0 0 0 0 1 0 0 0 0 0 0 0 0 0 0 0 0 0 0 0 0 0 0 0 0 1 0 0 0 1 0 0 0 0 0 0 0 0 0 0 0 0 0 1 0 1 0 0 0 0 0 0 0 1 0 0 1 0 0 0 0 0 0 0 0 0 0 0 0 0 0 0 0 0 0 0 0 0 1 0 0 0 0 0 0 1 0 1 0 0 0 0 0 0 0 0 0 1 0 0 0 0 0 0 1 0 1 0 0 0 0 0 0 0 0 0 0 0 0 0 0 0 0 0 0 0 0 0 0 0 0 0 0 1 0 0 0 0 0 1 0 0 0 0 0 0 0 0 0 0 0 0 1 0 0 1 1 0 0 0 0 0 0 0 0 0 0 0 0 0 0 0 0 1 0 1 0 0 0 0 1 0 0 0 0 0 0 0 0 0 0 0 0 0 0 0 0 0 0 0 1 0 0 1 0 0 0 0 0 0 0 0 0 0 0 0 0 0 1 0 0 0 0 0 0 0 0 0 0 0 0 1 0 0 0 0 0 0 0 0 0 0 0 0 1 0 0 0 0 0 0 0 0 0 0 0 0 0 0 0 0 0 0 0 1 0 0 0 1 0 0 0 0 0 0 0 0 0 1 0 0 0 0 0 0 0 0 0 0 0 0 0 0 0 0 0 0 1 0 1 0 0 0 0 0 0 0 0 0 0 0 0 0 0 0 0 1 0 0 0 0 0 0 0 0 0 0 0 0 0 1 0 0 0 0 0 0 0 0 0 0 0 1 0 0 0 0 0 0 0 0 0 0 0 0 0 0 0 0 0 1 0 0 0 0 
0 1 0 0 0 0 0 1 1 1 1 0 0 0 1 1 0 0 0 1 0 0 0 0 0 1 0 0 0 0 0 1 0 1 0 0 0 0 0 0 0 0 1 1 1 0 0 1 0 0 1 0 0 0 1 0 1 0 0 0 1 0 0 0 0 0 0 1 0 1 0 0 1 1 0 0 1 0 0 0 0 0 0 0 0 0 1 1 1 1 0 1 1 0 0 1 0 1 1 2 0 0 0 0 0 0 1 1 0 1 1 0 1 0 0 1 0 1 0 0 0 0 0 0 1 1 0 1 1 1 0 0 0 0 0 0 1 2 1 0 0 0 0 0 1 2 1 0 1 1 0 1 0 0 0 0 0 1 1 0 0 0 0 1 1 1 0 1 2 0 0 0 0 0 1 0 0 1 0 1 1 0 1 1 0 1 0 1 1 0 1 0 1 0 0 0 1 0 0 0 0 0 0 2 0 0 0 0 0 1 1 0 1 1 0 1 2 0 0 2 0 1 0 1 1 1 0 0 0 0 0 0 2 1 0 1 0 0 1 0 1 0 0 1 1 2 0 0 0 1 0 1 0 1 1 0 0 0 2 1 1 0 1 0 1 0 0 1 1 0 0 1 1 0 0 0 0 1 0 1 0 1 0 0 1 0 0 0 0 0 0 1 0 1 2 1 1 0 0 0 0 0 2 1 1 0 1 1 0 1 2 0 1 0 0 2 2 1 1 1 0 2 1 0 0 1 0 1 1 1 0 1 0 1 0 0 1 1 0 0 0 0 0 1 1 1 1 1 0 2 0 1 1 0 0 0 0 1 2 2 1 1 1 1 0 1 1 0 0 1 1 0 0 1 1 1 1 1 1 1 1 0 0 0 0 0 1 0 1 0 0 0 0 1 0 1 0 0 0 0 0 2 0 0 0 1 1 1 0 1 0 1 1 0 0 1 0 0 0 0 0 2 0 1 0 0 1 1 1 0 0 0 0 2 0 0 0 2 0 0 1 1 1 0 0 0 0 0 1 1 0 1 0 0 0 0 0 0 1 0 0 0 0 1 1 1 1 0 0 1 2 1 0 1 0 2 0 0 0 0 0 0 1 0 2 2 0 0 0 1 1 1 1 0 0 0 0 1 0 0 0 0 0 1 1 1 1 1 0 1 0 1 1 0 0 0 0 0 0 0 1 0 1 1 1 1 0 0 0 0 0 0 0 0 0 1 1 1 1 0 0 0 0 0 0 1 0 2 1 0 0 0 0 0 0 0 0 0 0 0 1 1 1 0 1 2 1 0 0 0 0 0 1 1 1 0 0 0 1 1 0 0 0 1 0 0 1 0 1 0 1 1 0 0 0 1 1 0 0 0 0 0 1 0 1 1 0 0 0 0 0 0 0 0 0 0 0 1 1 1 1 0 1 0 0 0 1 1 0 1 0 0 0 1 0 0 0 2 0 0 1 0 0 0 1 1 1 0 0 0 0 1 0 0 0 0 1 0 1 0 1 1 0 0 0 0 1 1 1 1 0 0 1 1 0 0 0 1 0 0 1 1 0 0 0 0 1 1 0 0 1 1 0 0 0 0 0 0 0 1 0 2 0 0 1 1 2 2 1 0 0 0 1 0 1 1 0 0 1 0 0 0 1 0 0 0 0 0 1 0 0 0 0 0 0 0 0 1 0 0 0 0 0 1 0 2 1 0 0 0 0 0 1 1 0 0 1 0 0 0 1 1 0 1 2 1 0 1 0 0 1 0 1 0 0 1 1 0 2 0 0 0 1 2 0 1 1 1 0 1 0 0 1 0 1 0 0 0 1 1 0 0 0 1 0 1 1 0 1 0 1 1 0 0 1 0 0 1 0 0 2 1 0 0 0 0 0 0 1 0 0 0 0 0 0 2 1 1 1 1 0 0 1 0 1 0 1 0 0 0 0 2 1 0 1 0 1 1 0 1 0 1 0 0 2 0 2 0 0 1 2 1 0 0 1 0 1 1 1 0 2 1 0 0 1 0 0 0 0 1 0 0 0 1 0 0 0 0 0 0 1 1 0 1 0 0 0 1 0 1 0 0 0 0 2 0 0 1 0 0 0 0 0 0 1 2 0 0 0 0 0 0 0 1 0 0 0 2 2 0 1 1 1 0 1 0 1 0 1 1 0 0 0 1 0 1 1 0 1 2 1 0 0 0 1 1 0 1 0 1 2 0 1 1 1 0 0 1 0 2 0 1 1 0 0 1 1 1 0 1 0 1 1 0 0 0 0 0 0 1 0 0 0 1 0 0 0 1 0 0 0 1 1 0 0 0 0 0 0 1 0 2 1 0 0 0 0 1 1 0 0 0 0 1 0 0 1 0 0 0 0 0 0 0 1 1 0 0 0 0 0 1 1 0 0 0 0 1 0 0 1 0 0 0 0 1 1 1 0 1 0 0 1 0 0 0 0 0 1 0 0 0 1 0 0 0 0 1 1 0 1 1 0 1 1 2 0 0 2 0 0 0 0 0 0 0 1 0 0 1 0 1 1 0 0 0 1 1 1 0 0 2 0 0 0 0 0 0 0 0 1 1 1 0 0 0 1 0 1 2 1 1 0 0 0 1 1 0 1 0 0 0 1 1 1 1 1 0 0 0 0 1 2 1 0 0 0 0 0 0 0 1 0 0 0 0 0 0 1 0 0 0 0 0 0 1 0 1 0 1 0 1 0 0 0 0 0 0 1 0 0 1 0 1 0 0 0 1 0 2 1 0 0 1 1 1 0 0 0 1 0 0 0 1 1 0 0 1 0 0 0 0 0 0 0 0 0 1 0 0 0 0 1 0 1 1 2 0 0 0 0 0 0 1 0 0 1 1 1 1 0 1 1 1 0 1 0 1 1 0 0 0 0 0 0 0 0 1 0 1 0 1 1 0 0 0 0 0 1 1 1 1 1 1 0 1 1 0 2 0 1 0 2 1 0 1 1 0 1 0 0 1 1 0 1 0 0 0 1 1 0 0 0 0 0 1 1 0 0 0 0 0 1 1 0 0 0 1 0 2 0 1 1 0 0 1 0 2 0 1 1 0 0 0 0 0 1 0 0 0 0 0 1 0 0 1 0 1 1 1 2 0 0 0 0 1 0 0 0 1 0 1 0 2 1 1 1 0 0 0 0 0 0 0 1 0 1 0 1 0 0 0 0 0 0 0 1 0 2 0 1 0 1 1 0 1 0 0 1 1 1 0 0 0 0 1 2 1 1 0 0 2 1 1 0 1 0 1 0 0 0 1 1 1 0 0 2 0 1 1 0 1 0 0 2 0 1 0 1 0 0 0 1 1 0 0 1 2 0 0 0 1 0 1 0 0 2 0 1 1 0 0 1 0 1 1 0 0 0 0 1 1 0 0 0 0 0 0 1 1 1 1 1 2 1 0 0 0 0 1 1 0 1 0 0 0 0 2 0 1 0 0 0 0 0 0 0 1 0 0 2 0 1 1 1 1 1 0 0 0 0 1 0 1 0 0 1 0 0 1 0 1 0 0 0 1 0 0 0 0 0 1 0 0 0 0 0 0 1 0 1 1 0 1 1 0 1 0 0 0 1 1 0 0 1 1 0 1 1 1 1 0 0 1 0 1 1 0 1 0 1 1 0 2 0 0 0 1 2 1 0 0 0 0 0 0 0 0 0 0 0 1 1 0 0 0 0 1 1 0 1 0 0 0 0 0 2 1 0 0 1 1 1 0 1 0 0 0 0 2 0 0 0 1 1 0 0 1 1 0 0 0 1 2 1 1 1 1 1 0 0 1 0 0 0 0 0 0 0 0 0 1 1 0 0 0 0 0 0 1 0 0 0 2 0 0 1 0 0 1 1 0 0 0 0 0 0 1 1 1 0 1 0 0 0 0 1 0 0 0 0 0 1 0 1 0 0 0 1 1 1 1 0 1 1 0 0 0 0 0 0 1 0 0 1 1 1 1 0 1 1 1 1 1 1 0 0 0 0 1 0 0 0 0 0 0 0 0 1 0 2 1 0 0 0 0 0 1 0 0 0 1 0 1 0 0 1 1 1 1 0 0 0 2 0 0 0 2 1 0 0 0 0 1 0 1 1 0 0 1 1 0 1 0 0 0 0 2 0 1 1 1 0 1 0 0 0 1 0 1 0 0 1 0 0 0 0 0 0 0 0 1 0 0 1 0 1 1 0 0 1 0 0 1 0 0 0 1 0 0 2 1 0 0 1 0 0 1 0 1 0 0 1 2 0 0 0 0 0 0 0 0 1 0 0 1 1 0 0 1 0 0 1 1 0 1 0 1 1 0 0 0 0 0 1 0 0 0 0 0 0 1 1 1 0 0 0 0 1 1 0 1 0 0 0 0 0 1 1 0 1 0 0 0 1 2 1 0 2 1 0 1 0 0 0 0 1 0 1 0 1 0 1 0 0 1 0 0 0 1 0 0 0 1 2 1 2 0 1 0 1 0 0 1 1 1 0 0 0 0 1 0 1 1 1 0 0 0 0 1 1 0 0 1 1 1 1 1 1 0 
0 1 0 0 0 0 0 0 0 1 1 0 1 0 1 1 0 1 0 0 0 0 0 0 2 1 0 1 0 0 0 0 1 0 0 0 0 0 0 0 0 0 0 0 0 0 0 0 0 0 0 0 0 0 0 0 1 0 0 1 1 0 0 0 0 0 0 0 0 0 0 0 2 0 0 0 1 0 0 0 0 0 0 1 0 0 0 0 0 0 1 0 0 1 1 1 0 0 0 1 1 1 1 1 0 0 0 0 0 0 0 1 0 0 0 0 0 0 0 0 1 0 0 0 0 1 0 0 0 0 0 0 0 0 0 0 0 0 0 0 0 1 0 0 0 0 0 1 0 0 0 1 0 1 0 0 0 0 0 0 0 0 0 0 0 0 0 1 0 0 0 2 0 0 0 0 1 1 0 0 0 0 0 0 0 0 0 2 1 0 0 0 1 0 0 0 0 0 0 0 0 0 0 1 0 1 0 1 0 0 0 1 1 1 0 0 0 0 1 0 0 0 0 0 0 0 1 0 2 0 0 0 1 0 0 0 0 0 1 0 0 1 1 0 0 0 0 0 0 0 1 1 0 0 0 1 0 0 0 0 0 0 0 0 0 0 0 1 0 0 1 1 0 0 0 1 0 1 0 0 1 1 0 0 0 0 0 0 0 0 1 0 0 0 0 0 0 1 0 0 0 0 0 0 0 0 0 0 1 0 1 0 0 0 1 0 1 0 0 0 1 0 0 0 0 0 0 2 0 0 1 0 1 0 0 0 0 0 1 0 1 0 0 0 0 0 0 0 0 0 0 0 1 1 0 0 0 1 1 0 0 0 0 0 0 0 0 0 0 0 0 0 0 0 0 1 2 0 0 0 1 0 0 0 0 0 1 0 0 0 1 0 0 0 0 1 0 0 0 1 0 1 0 0 1 0 0 0 0 0 0 0 0 0 0 0 1 0 1 0 0 0 0 0 0 0 0 0 1 0 0 1 1 0 0 1 0 0 0 0 0 0 1 0 0 0 0 0 0 0 1 0 0 0 0 0 0 0 1 0 0 0 0 1 0 0 0 0 1 0 0 0 0 0 0 0 0 0 0 1 1 0 0 1 0 1 0 0 0 0 0 0 0 0 0 0 0 0 0 0 0 0 0 0 0 1 0 0 0 0 0 0 0 0 0 0 0 0 0 2 0 0 0 0 0 0 1 0 0 0 0 0 1 0 0 0 1 0 0 0 0 0 0 0 0 1 0 0 0 0 0 0 0 1 0 0 0 0 1 0 0 0 0 0 0 0 0 0 1 0 0 0 0 0 1 0 1 0 1 0 0 0 1 0 1 0 0 0 0 1 0 0 0 0 0 0 0 1 0 0 0 0 1 1 0 0 0 1 0 0 0 0 1 0 1 0 0 1 0 0 0 0 0 0 0 2 0 0 0 0 1 0 0 0 0 0 0 1 0 0 0 0 0 0 0 0 1 0 0 1 0 0 0 0 0 1 0 0 1 0 2 0 0 0 0 0 0 0 0 0 0 0 0 0 0 0 0 0 0 1 0 0 0 0 0 1 0 0 0 1 0 0 0 0 0 0 0 0 0 0 0 0 0 1 1 0 0 0 2 0 0 0 0 0 0 0 1 0 0 0 0 0 0 0 0 0 0 0 0 0 0 1 0 0 0 0 0 0 0 0 0 0 0 0 0 0 0 0 0 0 1 0 0 0 0 0 0 1 0 1 0 0 1 0 0 0 0 1 0 1 0 0 0 1 0 0 0 0 0 1 1 0 0 0 0 0 0 1 0 0 0 1 1 1 0 1 0 0 0 1 0 0 0 1 0 0 0 0 0 0 2 0 0 0 0 1 2 1 0 0 0 0 0 0 0 1 0 2 0 0 0 0 0 0 0 1 0 0 1 0 0 0 1 0 0 1 0 0 0 0 0 1 0 0 0 0 0 0 0 0 0 0 0 0 0 0 0 0 1 0 0 0 1 0 0 0 1 0 1 0 0 0 1 0 0 0 0 0 1 0 0 0 0 0 0 0 0 0 0 0 1 1 0 0 1 0 0 0 0 2 0 0 0 0 1 0 0 0 0 0 0 0 0 0 0 1 0 0 0 1 1 0 0 0 0 0 1 1 0 0 0 0 0 0 0 0 0 0 0 1 0 1 0 1 0 0 0 0 0 0 0 0 1 0 0 0 1 0 0 0 0 0 0 1 0 0 0 0 0 0 0 0 0 0 0 0 1 0 0 0 0 0 0 0 0 1 1 0 0 0 0 0 0 0 1 0 0 0 0 1 0 1 0 0 0 0 0 0 0 0 1 0 0 0 0 0 0 0 0 0 0 0 0 0 0 1 0 0 0 0 0 0 0 0 0 1 0 1 0 2 0 1 0 0 0 1 0 0 1 1 0 0 0 0 0 0 0 0 0 1 0 1 0 0 0 1 0 0 0 0 0 0 0 0 0 0 0 0 0 1 0 0 1 0 0 0 0 0 0 0 0 0 1 0 0 0 0 1 0 0 0 0 0 0 0 0 0 0 0 0 0 0 0 0 1 0 0 0 1 1 0 1 1 0 0 0 1 1 0 0 0 0 0 0 0 1 0 0 0 0 0 0 0 0 0 0 0 0 1 0 0 1 0 2 0 0 0 1 1 0 0 0 0 0 0 1 0 1 0 0 0 0 0 2 0 1 1 0 0 0 0 0 0 0 0 0 0 0 0 0 0 1 0 0 0 0 0 0 0 0 1 0 0 0 0 0 0 0 0 0 0 1 1 0 0 0 0 0 1 1 1 0 0 0 0 0 1 0 1 0 0 0 0 0 1 0 0 0 0 0 0 0 0 0 0 0 0 0 0 0 1 0 0 0 0 0 0 0 1 1 0 0 0 0 0 0 0 0 1 0 0 0 1 0 1 0 0 0 0 0 0 0 0 0 0 0 0 0 0 0 0 0 0 0 0 0 0 0 0 0 0 0 1 0 0 0 0 0 0 0 0 0 0 0 1 1 0 0 0 0 1 0 1 0 1 0 0 0 0 1 0 0 0 0 0 0 0 0 1 0 0 0 0 0 1 0 0 1 0 0 0 0 0 0 0 0 1 0 0 0 0 0 0 0 0 0 1 1 1 0 0 0 0 0 0 0 0 0 0 0 1 1 0 0 0 1 0 0 0 0 0 0 0 2 0 0 0 1 0 0 0 1 0 0 0 1 0 0 0 1 0 2 0 0 1 0 0 0 1 0 0 0 1 0 0 0 0 0 1 0 1 0 0 0 0 1 0 1 0 0 0 0 0 0 0 0 0 0 0 0 0 2 0 0 0 0 1 0 0 0 0 0 0 0 0 0 0 0 0 0 0 0 1 0 0 0 0 0 0 0 0 0 0 0 0 0 0 1 0 0 1 0 0 0 0 0 1 0 0 0 0 0 0 0 0 0 1 0 0 0 0 0 1 0 0 0 0 0 0 0 1 0 0 1 0 0 0 1 0 0 0 1 0 0 1 0 0 0 0 0 0 0 1 0 0 0 0 0 0 0 0 0 0 0 1 0 0 1 1 0 1 0 0 0 1 1 0 0 0 1 0 1 0 0 0 0 0 0 0 1 0 0 0 0 0 0 0 0 0 0 0 0 0 1 0 0 0 0 0 0 0 0 0 0 0 0 0 1 0 0 0 0 0 0 0 0 0 1 0 1 0 0 0 0 0 0 0 0 0 0 0 0 0 2 0 0 0 0 0 0 1 2 0 0 0 0 1 0 0 0 0 0 0 0 0 0 0 0 0 0 1 0 0 0 0 0 0 0 0 0 0 1 0 0 0 0 0 0 0 2 0 0 0 0 0 1 0 2 0 0 0 0 0 0 0 0 0 0 1 0 0 0 0 0 0 0 0 0 0 1 0 0 1 0 0 0 0 0 0 0 0 1 0 0 0 0 0 0 0 0 0 0 0 0 0 0 0 0 0 0 0 0 0 0 0 0 0 0 0 0 0 0 0 0 2 1 0 1 0 0 0 0 1 0 0 1 0 0 0 0 0 1 1 0 0 0 0 0 1 0 0 0 0 0 0 0 0 0 0 0 0 0 0 0 1 0 1 1 0 0 0 1 0 0 1 0 0 0 0 0 0 0 0 0 0 0 0 0 0 0 0 0 0 1 0 0 0 0 0 0 0 1 0 0 0 0 0 0 0 2 0 0 0 1 0 0 2 1 0 0 0 0 0 2 0 1 0 0 0 0 0 0 1 1 0 0 0 0 1 0 0 0 1 2 1 0 0 0 0 1 0 1 0 0 0 0 1 0 1 0 0 0 1 0 0 1 0 0 0 0 0 1 0 0 0 0 0 0 0 0 0 0 0 0 0 0 0 0 1 0 0 0 0 0 0 0 0 0 0 0 0 0 0 0 0 0 0 0 0 0 0 1 0 0 0 0 0 0 0 0 1 1 0 1 0 0 1 0 0 0 0 0 0 0 1 0 1 0 0 0 1 0 0 0 0 1 0 0 0 0 0 0 0 1 0 0 0 0 1 0 
0 1 0 2 1 2 1 2 1 0 0 1 1 1 1 1 1 1 1 0 2 0 0 1 1 1 1 0 1 1 2 1 0 2 1 1 0 0 0 0 1 0 2 0 2 1 2 1 1 1 1 0 1 0 1 1 0 0 2 1 1 0 1 0 0 0 0 1 1 0 1 1 1 1 0 0 1 1 1 1 1 1 1 1 1 1 2 0 2 0 0 0 1 2 1 0 1 2 1 1 0 1 1 1 1 0 2 1 2 1 2 1 2 0 2 0 1 1 1 0 1 0 0 1 2 2 1 0 1 1 0 1 1 0 0 1 2 1 0 1 0 0 1 2 0 0 1 0 0 1 1 1 0 1 2 1 1 1 0 2 1 0 0 1 1 0 0 0 1 1 2 0 1 0 1 0 0 2 0 1 1 2 0 0 0 1 1 1 0 0 1 2 1 0 1 0 1 1 0 0 1 0 0 1 0 1 0 1 2 0 0 1 1 1 0 1 0 1 2 0 1 1 1 0 0 1 1 0 0 1 0 0 0 0 1 0 1 0 1 1 1 0 1 0 2 1 1 1 0 1 1 0 0 1 0 0 2 1 2 0 0 0 0 1 1 1 1 1 0 2 1 1 2 0 1 1 0 0 1 0 1 1 0 1 1 0 0 2 1 1 0 1 0 0 1 0 1 1 2 0 0 2 2 0 0 0 1 1 1 0 1 2 2 0 0 1 1 1 0 1 2 1 0 1 0 1 0 1 1 1 1 0 1 0 1 1 0 0 1 0 0 1 1 0 0 0 2 1 0 0 1 1 1 1 1 1 0 0 1 0 1 2 0 1 0 1 1 0 1 2 0 1 1 2 1 0 1 0 1 1 0 1 0 2 0 0 0 0 1 1 0 2 1 0 0 1 0 1 1 1 1 1 0 0 1 0 0 2 0 1 2 0 1 1 2 0 1 2 1 0 2 0 0 0 0 1 1 1 0 0 0 2 0 1 1 2 1 1 1 0 1 0 0 0 1 1 0 1 0 0 0 1 1 1 1 0 1 1 1 0 0 0 1 1 1 0 1 1 0 1 1 0 0 0 2 0 0 2 2 0 1 1 1 1 2 1 0 0 0 0 0 1 0 0 1 0 0 0 0 0 0 2 0 0 1 1 1 2 1 0 1 0 0 0 2 1 1 0 1 1 1 1 0 0 0 1 1 2 2 0 0 1 0 1 1 1 1 0 0 1 2 0 1 0 2 2 1 1 1 1 0 0 1 2 2 0 0 2 2 1 1 1 1 0 0 1 1 1 1 0 0 0 1 0 0 0 1 1 0 2 1 0 0 1 0 1 0 0 1 1 1 0 1 0 0 1 1 2 0 0 1 0 1 0 0 1 0 1 2 0 2 0 1 1 0 1 1 0 1 0 1 1 1 0 1 1 1 1 0 1 1 1 1 0 1 0 1 1 1 1 0 2 0 2 1 0 1 0 1 0 1 1 1 1 0 0 1 1 0 1 0 2 2 1 1 1 1 1 1 1 0 2 1 0 1 1 0 2 1 1 1 1 1 0 1 2 2 1 1 1 1 0 1 0 2 2 0 0 1 2 0 0 2 2 1 1 0 0 0 0 0 0 0 0 1 1 0 2 0 0 0 1 1 0 1 1 0 1 0 2 1 0 1 0 0 0 0 1 0 0 0 0 0 1 0 0 0 1 2 2 1 1 0 0 0 1 1 0 0 0 1 1 0 0 0 0 1 0 1 0 2 0 1 1 2 0 2 0 1 0 1 1 2 0 0 0 1 0 1 1 0 2 1 0 1 1 1 1 0 1 2 1 0 1 1 1 0 1 0 1 0 1 1 1 1 0 1 2 0 1 1 1 0 1 0 0 2 2 0 0 0 1 1 2 0 1 0 1 0 1 1 0 1 1 0 2 1 1 0 1 1 2 2 0 1 0 0 1 1 1 1 1 1 1 0 0 1 0 1 0 1 0 2 0 1 1 1 1 0 2 0 1 0 0 0 0 0 1 2 1 0 0 0 2 1 1 1 0 0 0 0 1 1 0 1 1 1 1 0 0 1 2 0 1 1 1 0 1 1 1 2 1 1 0 0 0 2 0 1 0 1 0 2 0 0 1 1 2 0 1 1 2 0 0 1 2 0 0 1 2 1 0 2 1 1 1 0 0 0 1 1 1 1 1 1 1 2 0 1 0 0 1 0 0 0 0 2 0 1 2 0 1 1 0 0 0 0 0 0 1 1 1 1 1 1 1 2 2 1 1 1 1 1 1 0 0 0 0 0 0 1 1 1 0 1 1 0 0 0 0 1 1 0 0 1 0 1 1 0 1 0 1 1 0 1 0 0 0 1 1 1 0 0 1 1 1 0 1 0 1 1 1 0 1 0 1 2 2 1 0 2 0 2 2 0 1 2 1 0 1 1 0 1 0 0 1 0 0 1 1 0 1 0 0 2 0 0 1 1 2 1 1 0 0 1 0 1 0 2 0 0 1 0 1 0 0 0 0 0 1 0 1 0 0 0 0 0 1 0 1 0 1 0 1 1 2 1 0 1 2 1 0 0 0 0 0 1 0 1 2 1 0 0 0 0 1 1 2 1 0 0 0 0 0 0 1 1 1 2 0 0 1 1 1 0 0 0 2 1 1 1 1 0 0 1 2 2 0 1 0 0 1 0 1 1 1 1 0 1 0 0 1 1 0 0 0 1 1 0 1 0 1 1 0 0 0 2 0 0 0 0 2 0 0 0 0 1 1 1 0 1 0 1 2 0 1 0 0 1 0 1 1 1 0 1 1 1 1 1 0 1 0 0 0 0 0 0 0 1 1 0 0 1 2 2 0 1 1 1 0 0 1 1 1 0 0 1 0 0 1 0 0 0 2 0 1 2 0 1 2 0 1 2 0 0 1 0 0 1 2 1 0 0 2 1 1 0 0 2 2 1 2 1 1 0 0 0 2 1 0 0 1 0 1 0 1 2 2 0 0 1 1 2 1 1 1 0 0 1 0 0 0 0 1 1 1 0 1 2 2 1 0 0 0 1 0 2 1 0 1 0 1 1 1 1 1 0 0 0 2 1 0 1 0 0 1 1 0 0 2 0 0 0 1 0 1 0 0 0 0 0 0 2 2 0 0 2 0 1 2 0 0 0 0 1 1 1 1 0 0 0 0 1 1 0 0 2 1 0 1 0 0 0 0 1 2 1 0 0 1 0 0 0 1 1 0 0 0 1 0 2 1 0 0 1 2 0 0 0 0 1 0 1 1 1 0 1 1 0 0 0 0 1 2 1 0 2 1 1 0 2 1 1 0 1 0 1 2 0 2 2 1 0 0 0 1 1 1 0 0 2 1 0 1 0 1 1 1 0 0 0 1 1 0 1 0 0 1 0 0 1 1 1 1 1 0 2 1 2 0 0 0 2 1 1 1 1 0 1 1 0 2 1 1 0 0 1 1 0 0 0 0 2 1 1 0 0 2 0 0 2 1 2 0 1 1 1 1 1 0 0 1 2 0 0 0 0 1 0 1 1 0 0 2 0 0 0 1 1 1 2 1 1 1 1 1 1 2 0 1 0 0 0 0 0 0 0 0 1 1 1 1 1 1 1 1 1 0 2 0 0 0 1 0 2 1 0 1 1 1 0 0 1 2 1 1 1 0 0 2 1 2 0 0 0 0 0 0 1 0 1 2 0 1 0 0 1 0 0 2 0 0 0 0 1 0 0 0 1 1 2 1 0 0 0 0 1 0 0 0 2 1 1 0 0 0 0 0 2 1 1 2 2 0 0 0 0 1 1 1 0 0 0 0 1 0 1 1 1 2 0 0 1 1 0 0 1 1 1 1 1 2 0 1 1 0 0 0 1 0 1 0 0 1 1 1 0 0 1 1 1 0 1 0 0 1 2 1 0 2 0 0 1 0 2 2 1 1 2 0 2 1 0 0 1 2 1 1 0 2 0 1 2 1 0 1 1 0 1 0 1 1 1 0 2 0 2 1 0 2 0 1 1 1 0 2 0 1 1 1 2 0 0 1 1 1 0 1 2 1 1 1 0 1 1 1 0 0 2 0 0 1 0 0 2 0 0 0 0 0 0 0 0 1 0 0 1 0 0 0 0 0 2 2 1 1 1 1 0 0 0 0 0 2 0 0 1 0 2 2 1 2 0 0 1 2 0 1 0 0 1 0 0 0 0 0 0 0 2 0 1 0 1 1 2 1 0 2 0 0 0 1 1 0 2 1 1 0 0 0 1 1 0 1 2 1 0 0 0 0 2 1 1 1 1 0 0 1 0 1 1 1 1 1 1 1 0 1 1 0 0 1 0 0 1 1 1 0 2 0 1 0 0 1 1 0 0 1 0 0 0 1 2 0 0 0 1 0 0 0 2 0 0 1 2 2 0 1 1 1 0 1 1 1 1 2 2 0 0 0 0 2 0 0 2 1 0 1 0 1 1 1 0 0 1 0 0 2 0 2 0 1 0 0 0 1 2 0 2 0 0 1 2 1 1 0 1 2 0 1 
0 0 1 0 0 0 0 0 1 1 1 0 0 1 2 1 1 1 2 2 1 1 2 0 0 2 1 1 0 1 1 2 0 0 0 1 0 1 0 1 1 1 1 1 1 1 2 0 2 2 0 0 1 1 1 1 1 1 2 1 1 2 1 1 1 1 0 1 1 1 1 1 1 2 1 0 1 1 0 1 1 1 1 1 1 1 2 1 2 1 1 0 0 2 0 0 0 0 1 1 1 2 1 0 2 1 0 2 0 2 1 1 0 0 2 2 1 2 1 0 1 0 0 2 2 1 2 0 1 2 1 2 2 1 1 1 0 1 2 0 1 2 0 1 2 2 1 0 0 2 1 0 0 2 2 1 0 1 1 1 2 1 2 2 2 1 2 0 1 1 0 0 2 0 2 0 1 2 1 1 1 1 1 1 2 0 2 2 2 0 2 2 2 2 1 2 0 0 2 0 1 1 1 0 1 0 1 0 2 1 0 0 0 1 0 1 1 0 2 0 1 1 1 1 1 1 0 1 1 2 0 2 1 1 0 1 1 2 2 0 0 0 1 1 0 1 1 0 0 0 0 1 1 1 2 2 0 1 0 2 2 0 1 0 1 0 1 2 2 0 1 1 2 0 1 0 0 1 2 0 0 1 0 0 1 0 1 1 0 1 1 1 1 0 1 0 2 2 2 1 0 2 1 0 2 1 1 0 1 2 1 1 0 1 1 2 0 0 2 2 1 0 1 0 1 0 0 1 0 0 0 1 1 0 1 1 1 2 0 0 0 1 1 1 2 0 1 0 1 0 1 1 1 2 1 0 0 1 1 0 1 1 1 0 2 0 2 1 2 1 2 1 1 0 1 1 0 1 1 1 2 1 1 0 0 2 1 0 1 2 1 1 2 1 0 0 0 1 2 2 0 1 1 1 2 0 1 2 2 1 1 1 0 2 2 1 0 0 1 1 0 1 0 1 1 0 0 0 0 1 2 0 1 1 0 0 1 1 0 2 0 1 1 0 2 1 1 2 1 0 1 2 1 1 1 2 1 2 0 0 1 0 0 1 1 1 1 0 2 2 2 1 1 1 0 2 1 0 1 1 0 1 0 1 1 1 2 0 0 2 1 0 1 1 0 0 2 2 1 1 1 1 2 2 1 0 1 2 1 2 1 1 1 1 0 0 0 0 0 0 2 1 2 1 1 0 0 0 2 0 2 1 1 1 2 0 1 1 2 0 1 0 0 1 2 0 1 2 1 1 1 2 1 1 0 1 2 1 0 0 0 1 1 1 2 2 2 1 2 1 1 1 2 0 1 1 1 0 0 1 0 2 1 2 2 1 0 0 1 2 1 0 1 1 1 1 2 1 1 1 0 0 1 2 1 0 2 1 2 1 1 0 1 0 0 0 0 1 2 1 1 0 2 1 2 1 2 1 1 1 1 1 1 2 1 0 1 0 0 0 2 1 0 0 1 0 1 1 0 1 0 0 2 1 0 0 2 0 1 0 1 2 0 0 0 1 0 1 0 1 0 0 1 1 1 1 1 2 0 0 0 1 2 0 2 1 0 0 1 1 1 0 1 2 0 0 2 0 1 2 1 1 2 0 0 0 1 0 0 2 0 1 2 2 0 1 1 0 1 2 1 2 2 1 1 0 1 0 0 1 2 1 1 1 0 1 1 1 2 1 1 1 1 2 1 0 1 0 0 1 2 2 2 0 2 0 1 1 1 1 0 0 1 0 0 2 2 2 0 1 0 1 2 1 2 1 1 1 1 1 1 0 2 1 2 1 0 2 0 0 2 1 1 1 2 0 1 1 1 1 1 0 0 1 1 1 0 1 1 1 2 0 0 2 1 2 0 2 1 0 1 0 1 0 1 0 0 0 0 1 1 2 1 0 0 2 2 1 1 2 1 2 0 2 1 2 1 0 2 2 1 1 1 2 0 0 2 0 0 2 0 0 0 2 0 1 1 1 1 1 1 0 0 1 0 2 1 1 1 0 0 2 1 1 2 1 2 0 0 0 0 2 0 0 1 0 0 1 0 1 1 0 0 1 0 1 1 1 0 1 1 1 1 0 1 2 1 1 1 0 1 0 0 0 1 1 0 0 0 2 2 2 2 0 0 1 1 1 0 2 0 1 1 1 1 1 0 2 1 2 1 1 1 1 1 0 2 2 1 2 1 2 0 1 2 0 0 2 0 1 0 0 2 0 1 1 1 1 0 0 1 0 1 0 2 0 0 1 1 2 1 1 1 1 1 0 0 0 1 2 1 0 2 0 1 0 1 1 1 2 1 0 1 1 2 2 0 1 1 1 1 0 2 1 0 0 0 2 1 1 1 0 0 1 2 1 0 0 0 2 0 1 2 0 2 0 2 0 1 1 2 0 1 0 2 0 1 2 1 1 1 0 0 2 0 0 0 1 1 0 2 1 1 0 2 0 0 0 1 0 0 0 2 2 1 0 1 1 0 0 2 0 0 0 2 1 1 0 0 1 0 1 1 0 2 0 2 0 1 1 0 0 0 1 2 1 2 0 2 2 2 2 2 2 1 1 1 2 1 0 0 0 0 0 1 1 1 0 0 0 1 1 2 1 0 2 0 0 1 0 1 1 2 1 0 0 0 1 1 1 1 1 1 1 1 1 0 0 0 1 0 2 1 0 1 1 2 0 1 2 1 0 1 0 1 1 1 2 0 1 1 2 2 0 0 1 2 0 1 0 1 2 1 1 0 1 1 0 0 2 1 1 1 2 1 2 1 2 2 0 1 1 2 0 2 2 0 2 0 0 2 2 0 0 2 2 1 1 1 0 2 2 2 0 1 1 1 1 2 0 1 1 0 1 1 0 2 1 0 1 1 2 1 1 1 0 1 1 2 0 0 0 2 0 1 2 1 1 1 2 1 0 0 1 2 1 2 1 0 0 1 1 1 0 0 1 0 1 0 2 1 2 1 0 0 2 1 1 1 0 1 2 0 2 1 1 0 0 1 1 0 1 2 0 1 0 2 0 0 0 1 0 0 1 0 1 1 1 2 2 1 2 1 1 0 1 1 0 0 0 0 1 1 1 1 2 2 0 2 2 1 2 2 1 1 2 1 1 1 0 1 1 0 1 1 1 1 0 1 0 2 1 1 0 1 2 1 1 2 2 1 1 1 0 0 0 0 1 1 0 0 1 1 2 1 2 0 2 2 1 1 1 1 1 1 1 0 2 0 1 0 1 2 2 0 0 1 1 1 1 1 0 2 1 1 1 0 2 1 1 0 1 1 2 2 0 2 2 0 1 2 0 0 2 0 0 0 0 1 1 1 0 1 0 0 2 0 1 0 1 0 1 1 1 0 1 2 2 1 2 1 2 0 2 1 1 0 0 0 2 1 1 2 1 1 0 0 1 1 1 1 0 0 2 0 1 1 1 0 1 2 1 0 0 2 0 1 1 2 0 1 1 0 1 2 0 1 0 1 0 1 1 2 2 1 2 1 1 1 2 1 1 2 1 1 1 1 1 1 2 0 0 2 2 2 0 1 1 0 1 0 1 0 2 1 1 1 1 2 0 2 0 1 1 2 1 2 0 1 0 0 1 0 1 0 2 1 1 1 0 0 0 1 1 2 1 0 1 0 2 1 0 0 0 1 2 1 0 1 0 1 0 1 1 1 1 2 0 1 1 1 1 0 1 0 1 1 1 0 1 2 1 0 2 0 0 0 1 1 2 0 2 1 2 1 1 1 1 1 2 0 1 1 1 2 0 0 1 0 1 1 2 0 1 2 1 1 1 1 1 1 2 0 2 1 1 1 1 0 1 1 1 0 0 1 1 1 2 0 1 0 0 0 1 0 0 0 2 2 0 2 0 0 0 0 1 1 1 0 1 2 0 1 1 1 1 1 0 2 2 1 2 0 1 0 0 1 2 1 1 1 2 0 2 0 1 1 0 2 1 0 0 0 0 1 0 1 1 1 2 2 1 2 2 1 0 1 0 0 1 1 1 1 1 1 1 0 1 2 2 1 1 1 0 0 1 1 2 1 2 2 1 1 0 2 1 2 0 0 0 2 0 1 1 0 1 0 0 0 1 1 2 1 0 1 0 0 1 2 1 0 1 1 2 2 1 2 2 1 1 1 1 0 1 0 1 0 1 1 1 0 2 1 2 0 0 0 0 0 1 1 0 1 0 0 2 2 1 0 0 1 2 0 2 1 1 1 1 2 1 1 1 1 0 0 2 1 1 1 1 0 1 2 2 0 0 0 0 0 0 2 1 1 1 0 1 1 0 1 2 0 0 1 2 1 1 1 0 0 2 1 1 1 1 0 1 0 1 1 0 2 0 1 0 0 2 1 0 1 1 1 1 2 2 2 0 2 0 0 0 1 1 1 1 1 1 1 0 2 1 2 1 0 1 2 2 2 0 1 2 2 0 1 1 0 0 0 1 2 1 0 0 1 1 2 1 1 2 1 0 0 2 0 2 2 2 1 0 0 0 1 2 2 0 1 1 0 0 1 0 2 2 1 1 0 0 1 1 0 2 
0 0 1 0 1 1 0 0 1 0 0 2 2 0 0 0 0 0 0 0 0 0 0 0 0 0 0 0 0 0 0 0 0 0 0 0 0 0 0 1 0 0 0 0 0 0 0 0 0 0 0 0 0 0 0 0 0 0 1 1 0 0 0 0 0 0 0 0 0 0 0 0 0 0 0 0 0 0 0 0 0 0 0 0 0 0 0 0 0 0 0 0 1 0 1 0 0 0 0 0 0 0 0 0 0 0 1 0 1 0 0 0 1 0 1 0 0 0 0 0 0 0 0 0 0 0 0 1 0 0 0 0 0 1 0 0 0 0 0 0 0 0 1 0 0 0 0 0 0 0 0 0 0 0 0 0 0 1 0 0 0 0 0 0 0 0 0 0 1 0 0 0 0 0 0 0 0 1 0 0 0 0 0 0 0 0 0 0 0 0 0 0 0 0 0 0 1 0 0 0 1 0 0 0 0 0 0 0 0 0 1 0 0 0 0 0 0 0 0 0 0 0 0 0 0 0 0 0 1 0 0 0 0 0 0 0 0 0 0 0 2 0 0 0 0 0 0 0 0 2 1 0 0 0 0 0 0 0 0 0 0 0 0 0 0 1 0 0 1 1 0 0 0 0 1 0 0 0 0 0 0 0 0 1 0 0 1 1 0 1 0 0 0 0 0 0 0 0 0 0 0 0 0 0 0 0 0 0 0 0 0 0 0 0 0 0 1 1 0 0 0 1 0 1 0 0 0 0 0 0 0 0 0 0 0 1 0 0 0 0 0 0 0 0 0 0 0 0 0 1 1 0 0 0 0 2 0 0 1 0 0 0 1 0 0 0 0 0 0 1 0 0 0 1 0 0 0 0 0 0 0 0 0 0 0 0 0 0 0 0 1 0 0 1 0 0 0 0 0 0 0 0 0 0 0 0 0 0 0 0 0 0 0 0 0 0 0 0 1 0 1 0 0 0 0 0 0 0 0 0 0 1 0 0 0 0 0 0 1 0 0 0 0 0 0 0 0 0 1 0 0 0 0 0 0 0 0 0 0 0 0 0 1 0 0 0 0 0 0 0 0 0 0 0 0 0 0 0 0 0 0 0 0 0 0 0 0 0 0 0 0 0 0 0 1 0 0 0 0 0 0 0 0 0 0 1 0 1 0 0 0 0 0 1 1 0 0 0 0 0 0 0 0 0 0 0 0 0 0 0 0 0 0 0 0 1 0 0 0 0 0 0 0 0 0 0 0 0 0 1 0 0 0 1 0 0 0 0 0 0 0 0 0 0 0 0 0 0 0 0 0 0 0 0 0 0 0 0 0 0 0 1 0 0 0 0 0 1 0 0 0 0 0 0 0 0 0 0 0 0 0 0 0 0 0 0 0 0 1 0 0 0 0 1 0 0 0 0 0 0 0 1 0 0 0 1 0 0 0 0 0 0 0 1 1 0 0 0 1 0 1 0 0 0 0 0 0 0 0 0 1 0 0 1 0 0 0 0 0 0 0 0 0 1 0 0 0 0 0 0 0 0 0 0 0 0 0 0 0 0 0 0 0 0 0 0 1 0 0 0 0 1 0 0 1 0 0 1 1 1 0 0 0 1 0 0 1 0 0 1 0 1 0 0 0 0 0 0 0 0 0 0 0 0 0 1 0 0 0 0 0 0 0 0 0 0 0 0 0 0 0 0 0 0 0 0 0 0 0 0 0 0 0 0 0 0 0 0 0 0 0 2 0 1 0 0 0 0 0 0 1 0 0 1 0 0 0 0 0 0 0 1 1 0 0 0 1 0 0 1 0 0 1 0 0 0 0 0 0 0 0 0 0 0 0 0 0 0 0 0 0 0 0 0 1 0 0 0 0 0 0 0 1 0 0 0 0 0 0 0 0 0 1 0 0 0 0 0 0 1 0 0 1 0 0 0 0 0 0 0 0 0 0 0 0 0 0 1 2 0 0 0 0 0 0 0 0 0 0 0 0 0 0 0 1 0 1 0 0 0 0 0 0 1 0 0 0 0 0 1 0 0 1 0 0 0 0 0 0 0 0 0 0 0 0 0 0 0 0 0 0 0 0 0 0 0 0 0 0 2 0 0 0 0 0 0 0 0 1 0 0 0 0 0 0 0 0 0 0 0 0 0 0 0 0 0 0 0 0 0 0 0 1 0 1 0 0 0 0 0 0 0 2 0 0 0 1 1 0 0 0 0 0 0 0 0 0 0 1 1 0 0 0 0 0 0 0 0 0 0 0 0 0 0 0 0 0 0 0 0 0 0 0 0 0 0 0 0 0 1 0 0 0 0 0 0 0 0 0 0 0 0 0 0 0 0 1 0 0 0 0 0 0 0 0 0 0 0 0 0 0 0 0 0 0 1 0 1 0 0 0 1 0 0 0 0 0 0 1 0 0 0 0 0 0 1 0 0 0 0 0 0 0 0 0 0 0 0 0 0 0 0 0 0 0 0 0 0 1 0 0 1 0 0 0 0 0 0 1 0 0 0 0 0 0 0 0 0 0 0 0 1 0 0 0 0 1 0 0 0 0 0 0 0 0 0 0 0 0 0 0 0 0 0 1 0 0 0 0 0 0 0 0 0 1 0 1 0 0 0 0 0 0 0 0 1 0 0 1 0 0 1 0 0 0 0 0 0 0 0 1 0 0 0 0 0 0 0 0 0 0 0 0 1 0 0 0 0 0 0 0 0 0 0 1 0 0 1 0 0 0 0 0 0 0 0 0 0 0 0 0 0 0 0 0 0 0 0 0 0 0 0 0 1 0 0 0 0 0 0 0 0 0 0 0 0 0 0 0 0 0 0 0 0 0 0 0 0 0 0 0 0 0 0 0 0 0 0 0 0 0 0 0 0 0 0 0 0 0 0 0 0 0 1 0 0 0 1 0 1 0 0 1 0 0 0 1 0 0 0 0 0 0 0 0 0 0 0 0 0 0 0 0 0 0 0 0 0 0 0 0 0 0 0 0 0 0 0 0 1 0 0 1 1 0 0 0 0 0 0 0 0 0 0 0 0 0 1 0 0 0 0 0 0 0 0 0 1 0 0 0 0 0 0 0 0 0 0 1 0 0 0 0 0 0 0 0 0 0 0 0 0 0 0 0 0 1 0 0 0 0 0 1 1 0 0 0 0 0 1 0 0 0 0 0 0 0 0 0 0 0 0 0 0 0 0 1 0 0 0 0 1 0 1 0 0 1 0 1 1 0 0 0 0 2 0 0 0 0 0 0 0 0 0 1 0 0 0 0 1 1 0 0 0 0 0 1 0 0 0 0 0 1 1 2 0 0 0 0 0 0 0 0 1 1 0 1 0 0 0 0 1 0 1 0 0 0 0 0 0 0 0 0 0 0 0 0 0 0 1 0 0 1 0 0 0 0 0 0 0 0 0 2 0 0 0 0 0 0 0 0 0 0 1 0 2 0 0 0 0 0 0 0 0 0 0 0 0 1 0 1 0 0 0 0 0 0 1 0 0 0 0 1 0 0 1 0 1 0 0 0 1 1 0 0 0 0 0 0 0 0 0 0 0 0 0 0 0 0 0 1 0 0 0 0 0 0 0 0 0 0 0 0 0 0 0 0 0 0 0 0 0 0 0 0 0 0 0 1 0 0 0 2 0 0 0 0 0 0 0 0 0 0 0 1 0 0 0 0 0 0 0 0 0 0 0 0 0 0 1 0 0 0 0 0 0 0 0 0 0 0 0 0 0 0 0 1 0 0 0 0 0 0 0 0 0 0 0 0 0 0 0 0 0 0 1 0 0 0 0 0 1 1 0 0 0 1 0 1 0 0 0 0 0 0 1 0 0 0 0 0 0 0 0 0 0 0 0 0 1 0 1 0 2 0 0 1 0 0 0 0 0 0 0 0 0 0 0 0 0 0 0 2 0 0 0 0 0 0 0 0 0 1 0 0 0 0 0 0 0 1 1 0 0 0 0 1 0 0 0 0 0 0 0 0 0 0 0 1 0 0 0 0 0 0 1 0 0 0 0 0 0 0 1 0 0 0 0 1 0 0 0 0 0 0 1 0 0 0 0 0 0 0 0 0 1 0 0 0 0 0 0 0 0 0 0 0 0 0 0 0 0 0 0 0 0 0 0 0 0 1 1 1 0 0 0 0 0 0 0 0 0 0 0 0 1 0 0 0 0 0 0 1 0 2 1 0 0 0 0 0 0 0 0 0 0 0 0 0 0 0 0 0 1 0 0 1 0 0 0 0 0 0 0 0 1 0 0 0 0 0 0 0 0 1 0 0 0 1 0 1 0 0 0 0 0 0 0 0 0 0 0 0 0 1 1 0 0 0 1 0 0 0 0 0 0 0 0 0 0 0 0 0 0 0 0 0 2 0 0 0 0 0 0 0 0 0 0 0 0 0 0 0 1 0 0 0 0 1 0 0 1 0 0 0 0 0 1 0 0 0 1 0 0 0 0 1 0 0 0 1 0 0 0 0 0 0 0 0 0 0 0 0 0 0 0 0 0 0 1 0 0 0 0 0 0 0 0 0 0 
1 0 0 1 0 0 0 0 0 0 0 0 0 0 1 0 0 0 0 1 0 0 1 0 0 0 1 0 1 0 1 0 0 0 0 1 0 1 0 2 0 0 0 2 0 0 1 1 1 0 0 0 0 0 1 0 0 0 0 0 0 0 0 0 0 0 0 1 1 0 0 1 1 0 0 1 0 0 1 1 1 0 0 0 0 0 0 0 1 1 0 0 1 0 0 1 0 0 0 0 1 1 0 0 0 0 0 0 0 0 0 0 0 0 0 0 0 1 0 0 0 1 0 0 0 1 2 0 0 1 0 0 0 0 0 0 1 0 1 0 0 0 0 0 1 1 1 1 1 0 0 0 1 0 0 0 0 1 0 0 0 0 0 0 0 0 0 0 0 0 0 0 1 0 0 0 0 1 0 0 0 1 1 0 0 0 1 1 0 0 0 0 0 0 2 1 1 2 0 1 0 0 0 1 0 0 1 0 0 0 0 0 0 0 0 1 1 0 0 0 0 0 0 0 2 1 0 2 0 0 0 0 0 0 0 0 0 0 0 1 0 0 0 0 0 0 0 0 1 1 0 0 0 0 0 0 1 0 1 1 1 1 2 1 0 0 0 0 0 0 0 0 0 0 0 2 0 0 1 0 1 2 2 1 0 0 1 0 0 0 0 0 0 0 0 0 0 1 0 0 1 1 1 0 0 0 1 0 0 0 1 0 0 0 0 0 0 0 0 1 0 0 1 1 0 1 0 0 0 2 0 1 0 0 0 0 0 1 0 0 0 0 0 0 0 0 1 1 0 0 0 0 0 0 0 0 2 0 0 1 0 1 0 0 0 0 0 0 1 0 1 1 1 0 0 0 0 2 0 1 0 1 0 0 0 0 1 0 0 0 0 2 1 0 0 0 0 0 0 1 0 0 0 0 0 1 0 0 0 0 0 0 0 0 0 0 0 0 0 0 0 0 0 1 0 1 1 0 1 0 0 1 0 0 0 0 0 0 1 2 0 0 0 0 0 0 0 1 0 0 0 0 1 0 1 0 0 1 0 0 1 0 0 0 1 1 0 0 1 0 0 0 1 0 0 0 1 0 2 0 0 1 0 1 0 0 0 0 1 0 0 0 1 1 0 2 0 1 0 0 0 2 0 0 0 1 0 1 0 1 0 1 0 0 0 1 0 0 0 0 1 1 1 0 0 1 0 0 0 0 1 2 0 0 0 0 0 0 0 0 1 1 0 0 0 1 1 0 0 0 0 0 0 0 0 0 1 0 1 0 0 0 1 0 0 1 0 0 0 0 0 0 0 1 0 0 0 0 0 1 0 0 0 1 0 0 0 0 1 0 0 0 0 1 0 0 0 1 1 0 0 0 0 0 1 1 0 0 1 0 0 0 0 0 2 1 1 1 0 0 0 0 2 0 0 0 0 0 0 0 0 0 1 0 0 0 0 0 1 1 1 0 1 0 1 0 1 1 0 1 1 0 0 1 1 0 1 0 0 1 0 0 0 0 0 0 0 0 0 0 1 0 0 0 0 0 1 0 2 1 0 1 1 0 1 0 0 0 0 0 0 0 0 0 0 0 1 1 0 1 0 0 0 0 0 0 0 0 0 0 0 0 0 1 0 0 0 1 0 0 0 0 1 0 0 0 0 0 0 0 0 0 0 0 0 1 0 0 0 0 0 1 0 1 0 1 0 1 0 0 1 0 0 0 1 0 1 0 1 0 0 1 0 1 0 0 0 0 0 0 1 0 0 2 1 0 0 0 0 0 1 0 0 0 0 1 1 1 0 1 1 1 0 0 0 0 0 0 0 0 1 0 0 0 0 0 1 0 0 0 0 0 0 2 0 0 0 1 0 0 0 0 0 0 0 0 0 1 0 0 0 0 0 0 1 1 1 0 1 0 0 1 1 0 0 0 0 0 0 0 0 0 0 0 0 1 0 0 0 1 0 1 0 1 0 0 0 0 0 1 0 0 0 0 0 0 0 0 0 0 1 0 1 1 1 1 1 1 0 1 0 0 0 1 0 0 1 1 0 1 0 1 1 0 0 1 1 0 0 0 1 1 0 0 0 0 1 0 0 0 1 0 0 1 1 0 2 1 0 0 0 0 0 0 0 0 1 1 0 1 0 0 0 0 0 0 0 1 1 1 0 0 0 0 1 0 2 1 0 0 0 1 0 1 0 0 0 0 0 0 0 0 0 1 0 0 0 0 0 0 0 0 1 0 1 1 0 1 0 0 0 1 1 1 0 1 0 0 1 1 0 0 0 1 1 0 1 0 0 1 1 0 0 0 1 0 0 0 0 0 1 0 0 1 0 1 1 2 0 0 0 0 0 0 0 1 0 0 0 0 0 1 0 1 1 0 0 0 0 0 0 1 0 0 1 0 0 0 0 0 0 0 0 0 0 1 1 0 0 0 0 0 0 0 0 0 0 0 0 1 0 0 0 1 2 0 0 0 0 1 0 0 0 0 0 1 0 2 0 2 0 0 0 0 0 1 0 0 0 0 0 0 0 0 0 1 0 1 0 0 0 0 0 0 1 0 0 0 0 0 1 0 0 0 0 0 0 0 0 0 2 0 0 0 0 1 0 0 0 0 0 1 0 0 0 0 2 1 0 0 1 0 1 0 0 0 0 1 0 0 0 0 0 0 0 2 0 1 1 0 0 1 0 0 0 0 2 0 0 1 0 0 0 0 0 0 0 0 1 0 0 1 0 0 2 0 0 1 0 0 0 0 1 0 0 0 0 0 1 0 1 0 1 0 1 0 0 1 0 1 0 0 0 0 0 1 0 0 0 0 0 0 1 0 0 0 0 0 0 0 1 1 1 2 0 0 1 0 2 1 0 0 0 1 0 0 2 1 1 2 0 0 0 1 2 1 0 0 0 0 1 1 0 0 0 0 0 0 1 0 0 1 0 0 0 0 0 1 0 0 0 1 0 1 2 1 0 0 0 1 0 1 1 0 0 0 0 0 0 0 1 0 1 1 1 0 0 1 1 0 0 0 0 1 1 0 0 0 0 0 0 0 2 1 0 0 0 0 0 0 0 0 0 0 0 0 0 0 1 0 0 1 0 0 1 2 0 0 0 0 1 0 0 0 0 0 0 0 0 0 0 0 0 2 0 1 0 0 0 1 0 1 0 0 0 2 0 1 0 0 0 0 0 0 0 0 0 0 0 0 0 0 1 0 0 1 0 0 1 1 0 0 0 1 1 1 0 0 1 1 0 0 0 0 0 0 0 0 0 0 0 0 0 0 1 1 0 1 0 0 1 0 0 1 0 0 2 1 0 1 2 2 0 0 0 0 0 1 0 0 0 0 0 0 1 0 1 0 0 0 0 0 0 0 1 1 0 1 1 0 1 0 0 1 0 0 0 0 1 0 0 0 0 0 0 0 0 0 0 0 1 0 0 0 0 1 0 0 0 0 0 0 0 0 0 1 1 0 1 0 1 0 0 0 0 0 0 0 0 0 0 1 1 1 0 0 1 0 0 0 0 1 1 0 0 1 0 0 0 0 0 1 0 0 0 1 1 1 1 0 1 0 1 1 2 0 1 0 0 1 0 0 0 0 0 0 0 0 0 1 0 0 0 0 1 1 1 1 0 0 0 0 1 1 0 0 0 0 0 0 0 0 0 0 1 0 0 0 0 0 0 2 1 1 0 1 0 2 0 0 0 0 1 0 0 0 0 0 0 1 2 0 0 0 0 0 0 0 1 0 1 0 0 1 0 0 0 0 1 1 0 0 0 1 0 2 0 0 0 0 0 1 1 2 0 0 0 1 0 0 0 1 0 0 0 0 0 0 0 0 0 0 0 0 0 1 0 1 0 0 0 1 2 2 0 1 0 0 0 1 2 0 0 0 1 1 1 1 0 0 1 0 1 0 0 1 0 2 0 1 0 0 1 0 0 0 0 1 0 0 0 0 0 0 0 0 0 0 0 2 0 1 0 0 0 0 0 0 0 1 0 0 0 0 1 1 0 1 0 1 0 1 1 0 0 2 0 0 0 0 1 1 1 0 0 0 1 0 0 0 1 0 0 0 1 1 0 0 1 1 0 1 0 0 0 1 0 0 1 0 1 0 0 0 0 0 0 0 0 0 0 0 0 1 0 0 0 1 0 0 0 1 0 0 0 0 0 1 0 0 0 0 0 0 0 0 0 0 1 0 1 0 1 0 0 0 2 1 0 0 1 0 1 1 1 1 0 1 0 1 1 1 0 0 0 1 0 0 0 0 0 0 1 0 1 1 1 0 1 0 0 1 1 2 0 0 0 0 0 0 0 0 0 0 0 0 0 1 1 0 0 0 0 0 0 1 0 0 1 1 0 0 0 0 1 0 0 0 0 1 0 0 1 0 0 1 0 0 0 0 0 0 0 0 1 1 1 0 0 1 0 1 0 0 1 0 0 0 1 0 0 0 0 0 1 0 1 1 0 1 0 0 0 0 0 0 1 0 0 0 0 1 1 0 0 0 0 0 1 1 0 0 0 0 0 1 0 1 0 0 
0 1 0 1 2 0 1 1 0 0 0 1 0 0 0 0 0 0 1 0 0 0 0 0 0 0 0 1 2 0 1 1 0 0 0 0 1 1 0 0 0 0 1 1 0 0 1 0 0 0 0 0 0 0 0 0 0 0 1 0 1 0 1 0 0 0 1 2 0 0 1 1 1 0 0 1 0 0 0 2 0 0 0 0 0 1 0 0 1 0 0 1 0 1 0 0 0 0 0 0 2 2 0 0 1 0 0 0 0 1 2 0 1 1 0 0 0 2 0 0 1 1 0 1 0 0 1 1 1 0 1 0 0 1 0 0 0 0 0 1 0 0 1 1 1 1 0 0 1 1 1 0 0 0 0 1 0 0 0 0 1 0 0 0 1 1 1 0 0 1 1 0 1 0 0 0 0 1 0 1 0 0 1 0 0 0 1 0 0 0 0 0 0 0 1 1 2 0 1 0 1 0 0 0 1 0 2 0 0 0 1 1 0 0 0 0 0 1 0 0 0 0 0 0 0 0 0 1 2 0 0 1 1 0 1 0 0 0 0 0 0 1 1 0 0 0 1 0 0 0 0 0 0 0 0 0 2 1 0 1 0 0 0 1 0 2 0 0 1 0 0 0 0 0 1 1 0 0 0 1 1 1 0 0 0 1 0 0 1 0 1 0 2 0 1 0 0 0 0 1 1 0 0 0 1 1 1 0 0 0 1 0 0 0 1 0 0 1 1 0 0 0 2 0 1 0 1 1 0 1 1 0 0 0 0 0 2 0 1 0 0 0 0 0 0 0 1 0 0 0 0 0 0 0 1 0 0 0 0 0 0 2 2 1 0 0 0 0 1 0 0 1 0 0 0 0 0 1 2 0 0 0 0 1 0 1 1 1 1 0 0 1 0 1 0 0 0 0 0 0 0 0 0 0 1 0 0 1 0 0 0 0 0 0 0 0 1 0 1 0 0 0 0 0 0 1 0 0 0 0 0 0 0 0 0 0 0 0 0 1 0 0 1 0 1 0 0 0 0 0 0 0 1 0 0 0 0 0 0 0 0 1 1 2 1 0 0 2 0 0 0 0 0 0 0 0 0 0 0 1 1 0 0 1 0 0 0 0 0 0 0 2 0 0 0 0 0 1 0 0 0 1 0 1 0 0 0 0 0 0 0 1 1 0 1 1 0 0 0 0 2 0 1 0 0 1 1 0 0 0 2 1 0 0 0 0 1 1 0 0 0 0 0 0 1 1 1 0 0 0 0 0 0 0 0 0 1 0 1 0 0 0 0 0 0 1 0 0 1 0 0 0 0 1 2 1 0 1 0 0 0 1 0 0 1 0 0 0 0 0 1 0 0 0 0 0 0 0 0 0 1 0 1 0 0 0 2 0 0 0 0 0 0 1 1 1 1 2 0 0 0 0 1 0 0 1 1 0 0 0 1 1 0 0 0 1 0 0 2 0 1 0 0 1 1 0 0 1 0 0 2 0 1 0 0 0 1 0 1 0 0 1 0 0 0 1 1 0 2 0 0 0 0 0 1 0 0 0 0 0 0 1 0 0 0 0 1 0 0 0 0 0 0 0 1 0 1 0 0 1 1 0 0 0 0 0 0 0 0 2 0 0 2 0 1 1 1 0 0 1 2 0 1 2 0 0 0 0 1 0 0 1 0 0 0 1 0 0 0 1 0 2 0 2 1 0 0 0 0 1 0 0 1 0 1 1 0 0 0 1 0 0 0 1 0 1 0 0 1 1 1 0 0 1 1 2 1 0 0 0 0 0 0 0 0 2 0 0 1 1 2 1 0 0 1 0 1 1 0 0 0 0 0 0 0 0 1 0 2 0 0 0 0 0 2 1 0 1 0 1 0 0 0 0 0 0 0 2 0 1 0 1 0 0 2 1 1 0 1 1 0 1 1 0 1 2 1 0 0 1 1 0 1 0 1 0 0 1 1 0 0 1 0 2 2 0 0 2 0 0 0 0 0 0 0 0 0 0 0 0 0 0 0 0 0 1 0 0 0 1 0 0 0 0 0 2 0 0 1 0 0 1 1 1 1 1 0 0 0 0 0 0 1 0 0 0 0 1 0 0 0 0 0 0 0 0 1 1 0 0 0 0 0 0 0 1 0 1 0 0 0 1 0 0 0 1 0 2 1 0 1 0 0 0 2 0 0 0 0 0 0 0 0 0 0 0 0 1 0 0 1 0 0 1 0 0 2 0 0 1 0 0 0 0 0 2 0 0 0 1 0 0 1 0 0 1 0 0 0 1 0 0 0 0 0 0 1 1 1 1 0 0 0 0 0 0 1 0 0 0 0 0 0 0 0 0 0 0 0 0 0 0 1 1 0 0 1 0 0 0 0 0 0 0 1 0 0 0 0 1 2 0 0 0 0 0 1 0 0 0 0 0 0 1 0 2 1 0 0 0 0 1 1 1 1 0 0 0 0 2 0 1 0 2 0 0 0 0 0 0 0 0 1 1 1 0 0 1 0 1 0 0 0 0 1 2 0 0 1 0 0 0 0 0 0 1 1 0 0 0 0 1 0 0 1 0 0 1 1 0 1 0 0 1 0 0 0 0 0 0 0 2 0 0 1 0 1 0 0 1 0 0 1 1 0 0 0 0 0 1 0 1 1 1 1 0 0 0 0 1 1 1 0 0 1 1 0 1 2 0 0 2 0 0 0 0 0 0 1 0 0 0 0 1 0 0 0 1 0 0 0 0 0 0 1 0 1 1 0 1 0 0 0 0 0 0 0 0 1 1 1 0 1 1 0 0 0 0 1 1 1 0 0 0 0 0 0 1 0 1 0 0 0 1 0 0 1 0 2 0 1 0 0 1 1 0 0 0 1 2 0 0 1 1 0 0 1 1 2 0 0 1 0 1 1 2 2 0 0 0 2 0 0 1 1 1 1 1 1 0 0 0 1 1 0 0 1 2 0 2 0 1 0 0 0 2 1 2 0 2 0 0 0 0 0 2 2 0 0 0 2 2 0 1 1 0 0 1 0 1 0 0 1 0 0 0 0 0 0 0 0 0 0 2 1 0 0 1 0 1 0 0 0 1 0 0 0 0 0 0 0 1 0 0 0 0 0 0 0 1 1 0 0 0 1 1 0 2 0 0 0 0 1 1 0 0 0 1 0 1 1 1 0 0 0 0 0 2 0 0 0 1 0 0 0 0 0 0 0 1 0 1 1 0 2 1 1 0 1 0 0 0 2 0 0 1 0 1 0 1 0 0 1 0 0 0 0 0 1 0 0 0 0 0 1 0 0 2 0 0 0 0 2 2 2 0 0 0 0 1 0 0 0 0 0 0 0 2 1 2 0 0 0 0 0 0 0 0 0 0 0 0 0 0 1 1 2 0 1 0 0 2 0 2 0 0 0 0 0 0 0 1 0 0 0 1 0 0 0 0 0 0 0 0 1 2 0 0 0 0 0 1 0 0 0 0 0 0 0 0 0 0 1 1 1 0 0 0 2 0 0 1 2 0 0 1 0 0 0 1 0 0 1 0 0 1 0 1 0 0 0 1 0 0 0 0 1 1 0 0 0 1 1 0 1 1 2 0 0 1 1 0 1 1 0 0 0 0 1 0 0 0 1 0 1 2 0 1 1 0 1 0 1 0 2 2 0 0 0 1 0 1 0 1 2 0 0 0 0 0 0 1 0 1 1 0 0 0 1 0 0 0 1 0 0 0 0 0 1 0 1 0 2 0 0 0 0 0 0 1 0 0 0 0 0 2 1 0 1 1 0 0 0 0 0 1 2 0 0 1 1 0 0 0 1 0 1 2 1 0 0 1 1 0 1 0 0 0 1 0 0 0 0 1 0 0 0 1 0 1 0 1 0 0 1 1 0 2 0 1 0 0 0 0 0 0 1 1 1 1 0 1 2 0 0 0 0 0 1 0 1 0 0 0 0 1 0 0 1 0 1 1 1 0 0 1 2 1 0 0 0 1 1 0 0 1 0 0 0 0 0 0 0 0 0 0 0 1 1 2 1 0 0 0 1 1 0 1 1 2 0 0 1 0 0 0 0 0 0 0 0 0 0 1 0 0 0 1 1 0 1 0 1 0 1 0 0 0 0 0 0 0 0 1 0 0 0 0 0 1 0 0 0 1 0 1 0 0 1 0 1 0 0 1 1 0 1 0 0 1 0 0 0 0 0 0 1 0 0 0 2 1 2 0 1 1 0 0 0 0 0 0 2 0 2 0 1 1 1 0 0 0 0 0 0 0 1 2 1 2 0 0 0 0 0 0 0 0 1 0 0 0 1 1 0 0 0 0 0 0 1 1 0 0 0 0 0 0 0 0 0 1 0 0 1 2 1 0 0 0 0 0 1 0 1 1 0 0 0 0 1 0 0 1 0 1 0 1 0 2 0 0 0 0 1 0 0 0 0 1 0 0 1 0 0 0 1 0 0 0 1 1 1 0 0 1 2 0 0 1 1 1 0 0 0 0 2 1 0 0 0 1 0 0 1 1 1 0 0 2 0 0 0 0 2 1 0 0 0 0 
0 0 1 0 0 0 0 1 0 0 1 1 1 0 0 1 0 1 0 0 0 0 0 0 0 0 0 0 0 1 0 0 1 0 2 0 1 1 1 0 0 0 0 0 0 2 0 0 1 0 1 0 1 0 0 0 0 0 1 1 0 0 0 0 1 1 0 0 0 1 1 0 0 1 0 0 0 0 0 2 1 1 0 1 1 0 1 0 0 0 0 0 1 0 0 0 0 1 0 0 0 1 1 0 0 0 1 0 2 1 1 0 0 0 0 0 0 0 0 0 1 1 0 0 1 1 1 0 1 0 1 0 0 0 0 2 0 0 0 1 1 0 0 0 1 1 0 0 0 0 0 1 0 0 1 2 0 0 1 1 1 0 0 1 1 2 2 1 0 0 0 0 0 0 1 1 0 0 0 0 0 0 1 0 0 0 0 0 1 0 0 0 0 1 1 0 1 1 0 0 0 1 0 0 1 0 0 1 0 0 1 1 0 1 0 0 1 0 0 0 0 1 1 0 0 1 1 0 0 0 1 2 0 1 0 0 1 0 0 1 0 0 0 0 0 1 0 0 0 0 1 0 1 0 1 1 1 2 0 0 0 0 1 0 0 0 0 0 1 0 0 0 0 0 1 0 0 1 0 0 1 0 0 0 0 0 0 1 1 0 0 0 1 1 0 0 1 0 0 0 1 1 2 1 0 0 0 1 0 0 1 0 0 0 0 0 0 0 1 0 0 1 0 1 2 1 0 1 0 1 1 1 0 0 1 1 0 0 0 0 0 0 0 0 0 0 0 0 1 1 0 0 0 1 0 0 0 0 0 1 0 0 2 0 0 0 1 0 0 2 0 0 1 0 1 0 0 0 0 0 2 0 0 0 0 0 0 0 0 0 0 0 0 1 0 0 1 1 0 0 0 0 0 1 1 0 0 2 0 0 1 0 0 0 0 0 0 0 0 0 0 0 0 0 0 0 0 0 1 0 1 0 0 0 0 0 0 1 0 0 0 0 0 1 0 0 0 1 1 1 0 0 0 0 0 0 1 0 0 1 0 0 0 1 0 0 0 0 0 0 0 0 0 1 1 1 0 0 0 0 0 0 0 0 0 0 0 0 1 0 0 0 1 0 0 0 0 0 2 0 0 0 0 0 0 0 0 1 1 0 0 0 0 0 0 1 2 0 1 1 0 0 0 1 0 0 0 1 0 1 1 1 1 0 0 0 2 1 0 0 0 0 1 1 0 1 0 0 1 1 1 0 0 1 0 1 1 0 0 0 1 1 0 0 0 0 0 1 0 0 1 1 1 0 0 0 1 1 0 0 0 1 0 0 1 0 0 0 0 0 1 1 1 0 0 0 1 0 1 1 0 0 1 1 0 0 0 1 1 1 0 1 0 2 1 0 0 1 0 0 1 0 0 0 1 0 0 0 0 0 1 0 1 0 2 0 0 0 1 0 0 0 2 0 0 0 0 1 0 0 0 1 1 1 0 0 0 0 0 1 0 0 0 0 1 1 0 0 1 0 0 0 0 1 1 0 0 1 0 1 0 0 1 0 0 1 0 1 1 1 0 0 0 1 0 0 0 0 0 0 0 0 1 0 0 0 0 0 1 0 1 0 0 0 1 0 1 0 0 0 0 1 0 1 0 0 0 0 0 0 0 0 0 0 0 0 0 0 0 0 0 0 0 0 2 1 0 0 1 1 0 0 0 0 0 0 0 1 1 0 0 0 1 0 1 1 0 0 0 0 0 0 1 1 0 0 0 0 1 1 2 0 1 0 0 2 1 0 0 0 0 0 1 0 1 2 0 0 0 1 1 0 0 0 0 0 0 1 0 0 0 0 0 0 1 0 0 0 0 1 2 0 0 0 1 1 0 1 0 0 0 1 0 1 0 0 0 0 0 0 0 0 0 0 0 0 0 0 0 1 1 0 0 0 1 1 0 2 0 0 0 2 0 1 0 0 1 1 0 1 0 1 2 1 1 1 0 0 1 0 0 1 0 0 1 0 1 0 1 0 1 0 1 0 0 0 0 0 0 0 0 0 1 1 0 1 0 0 0 0 0 1 0 0 0 1 0 0 0 0 0 0 0 0 1 0 0 0 0 0 0 1 0 0 1 1 0 0 0 2 0 2 1 0 2 2 2 0 1 0 0 1 0 0 0 0 0 0 0 0 0 1 1 0 0 0 0 0 0 0 0 1 0 0 1 0 2 0 1 1 2 1 1 1 1 0 1 0 1 0 0 0 0 0 0 0 0 1 0 0 0 0 0 0 0 0 1 0 2 0 1 0 0 0 0 0 0 0 0 0 0 0 0 0 0 1 1 0 1 0 0 0 0 0 0 1 0 0 0 2 0 1 1 0 0 1 1 2 0 0 1 0 1 0 1 0 0 1 0 0 0 2 0 0 0 0 0 1 0 0 0 0 0 0 1 1 0 1 0 1 1 0 0 0 1 0 1 1 0 1 1 0 0 1 0 0 0 0 1 0 1 0 0 0 0 0 1 0 0 2 0 0 0 0 0 0 0 0 1 0 1 2 0 0 0 1 0 1 0 0 1 0 0 0 1 0 0 2 0 0 0 0 0 1 0 0 0 0 1 0 0 0 0 1 1 1 0 1 0 0 0 0 1 0 1 1 0 0 0 0 0 0 0 1 0 0 0 0 0 1 0 0 0 0 0 0 2 1 1 0 1 0 2 0 0 0 0 1 0 0 0 1 1 1 0 0 1 0 0 1 0 1 2 0 0 0 1 0 0 0 0 1 0 1 1 0 0 0 1 1 0 0 0 0 0 1 0 1 0 0 0 0 0 0 0 0 0 0 0 1 0 0 0 0 0 1 0 1 1 0 0 1 0 0 0 0 0 0 0 0 0 2 0 0 1 1 1 1 0 1 0 0 1 0 1 0 0 1 0 1 0 0 0 0 0 0 0 0 0 0 0 0 0 1 1 0 0 0 0 0 0 1 0 2 0 1 0 0 0 1 0 0 1 0 0 0 1 0 1 1 0 0 0 0 0 0 0 0 0 0 0 0 1 0 0 0 1 0 0 1 0 1 1 0 1 1 0 1 1 1 1 1 0 1 0 1 0 0 0 0 1 0 0 1 1 0 1 0 1 1 0 0 0 0 0 2 0 1 0 0 0 1 0 1 1 1 1 0 0 0 1 0 0 0 0 1 1 0 0 0 0 0 1 1 1 1 0 0 1 0 1 1 0 2 0 0 1 1 1 0 0 0 0 1 1 1 0 0 0 0 0 0 0 0 0 0 1 0 1 0 0 1 1 0 0 0 0 1 1 0 0 1 0 1 1 1 0 0 1 1 1 0 1 2 0 0 0 1 1 0 2 0 0 0 0 0 0 1 0 1 1 0 0 0 0 0 0 0 0 0 0 0 1 1 1 0 0 0 1 0 1 1 0 1 0 1 0 0 0 1 0 0 1 0 0 0 0 2 1 0 0 0 0 0 1 0 0 1 0 0 0 0 0 0 0 0 0 1 1 0 1 0 0 0 0 0 1 1 0 0 2 0 0 1 0 0 0 1 1 1 1 0 1 0 0 0 0 0 0 0 0 0 0 0 0 0 1 0 0 1 1 1 1 0 0 0 0 0 0 0 1 0 0 0 0 0 1 1 0 0 0 1 0 2 0 0 0 0 0 1 1 1 1 0 0 0 0 0 0 0 1 0 1 1 1 0 1 0 1 0 0 1 0 0 0 1 1 0 0 1 0 0 0 0 0 0 0 0 0 0 1 0 1 0 0 0 0 0 0 1 1 0 1 0 1 0 0 0 1 0 1 0 1 0 0 0 0 0 1 0 0 1 0 0 0 0 1 1 0 0 1 0 1 0 0 0 0 0 0 1 1 0 0 0 0 0 0 2 0 0 1 0 1 1 0 1 0 0 0 0 1 0 1 0 0 2 0 0 0 0 1 0 1 0 0 1 0 0 0 0 0 2 0 0 0 1 1 1 1 1 0 1 0 1 1 0 0 0 1 0 0 0 0 0 1 1 1 0 0 0 1 0 0 1 1 0 0 0 1 1 0 0 0 0 1 0 1 1 0 0 0 0 0 0 0 0 1 0 0 0 2 0 0 0 0 0 0 1 1 0 0 0 0 1 0 0 0 0 0 0 0 1 0 0 1 0 0 0 0 0 1 0 1 0 0 0 1 0 0 0 1 0 0 1 0 1 0 0 0 1 0 1 0 1 0 1 0 1 0 0 0 1 1 0 0 0 0 1 0 0 2 2 0 1 1 0 0 1 0 0 0 0 1 1 1 0 1 1 0 1 1 2 1 0 0 1 0 1 0 0 0 1 0 0 0 1 1 0 0 1 0 0 0 1 0 0 0 0 0 0 1 1 0 1 0 0 0 1 1 0 0 1 1 1 1 1 0 0 1 1 1 0 1 0 0 0 0 0 1 1 0 0 0 0 0 0 0 1 2 0 1 1 0 0 0 1 1 1 0 1 0 0 0 0 1 0 0 1 0 0 1 0 0 1 1 1 1 0 1 0 
2 0 1 2 0 1 0 1 0 1 2 0 1 0 1 2 2 1 0 1 0 1 1 0 1 1 1 0 1 0 0 2 0 0 0 2 1 1 1 1 0 2 0 1 0 0 1 1 0 0 0 1 2 2 1 1 0 0 0 0 0 1 1 0 0 1 0 0 0 0 1 0 0 1 1 2 0 0 1 0 1 0 0 0 2 0 1 0 1 0 0 0 0 1 0 1 0 1 0 0 0 1 1 0 0 1 0 0 0 0 1 1 0 0 0 0 1 1 1 2 2 0 0 1 2 0 2 1 1 0 1 2 1 0 0 0 0 0 0 2 1 1 0 2 0 2 0 1 1 0 1 0 1 0 1 0 1 0 1 0 1 0 0 1 0 1 1 0 0 0 1 0 0 0 1 1 0 0 0 0 2 0 1 2 2 0 1 2 0 1 2 1 1 0 1 2 1 1 1 1 0 0 0 0 1 0 0 0 1 1 1 0 1 0 0 0 1 1 1 0 0 1 2 1 1 2 1 1 0 1 1 1 1 0 1 0 1 0 2 0 1 1 1 1 2 1 0 1 0 0 1 1 1 1 0 0 0 0 0 2 1 0 1 0 2 2 1 0 0 2 1 1 1 1 0 0 1 1 1 1 0 0 0 1 0 0 0 1 0 2 0 0 1 1 0 2 1 2 0 0 0 1 0 1 0 1 1 1 2 0 1 1 0 0 1 2 0 0 0 1 1 1 1 0 0 2 2 0 0 0 0 0 2 2 0 2 1 0 1 1 0 0 1 2 0 2 0 1 0 0 2 0 1 1 1 0 2 2 2 0 0 0 0 2 1 1 0 2 2 2 1 0 1 1 2 1 0 1 1 1 0 1 1 0 1 0 0 0 0 1 1 0 1 0 2 1 1 0 0 0 0 1 2 0 0 1 1 0 0 0 1 1 0 1 0 1 2 1 2 1 0 0 2 0 0 0 0 0 0 0 1 0 1 1 2 0 1 2 0 0 2 1 1 0 1 0 0 0 1 1 1 2 1 1 1 0 1 1 0 0 1 1 0 0 0 0 2 2 1 1 1 1 1 2 1 2 1 0 1 0 0 1 1 1 1 0 0 0 0 0 0 0 1 2 1 1 1 0 1 0 1 1 0 1 1 0 1 1 0 0 0 0 1 0 1 0 0 1 0 1 0 1 0 0 0 0 0 2 0 0 2 0 0 0 1 0 0 1 1 2 1 2 1 1 0 2 1 0 0 1 2 0 0 0 1 1 0 1 1 0 1 0 1 0 0 1 1 0 1 0 1 0 0 1 2 0 1 0 1 1 1 0 0 2 1 1 2 0 1 0 0 2 0 0 1 1 1 0 1 1 0 1 1 1 2 0 0 1 2 0 1 1 0 0 1 1 0 0 2 0 1 2 1 0 0 1 0 1 0 1 1 1 0 0 0 1 0 0 0 0 2 2 0 1 1 1 0 1 2 1 1 0 0 2 2 0 1 1 1 0 1 0 2 1 1 0 0 1 1 1 1 1 0 0 0 0 0 0 0 0 2 0 0 1 0 2 0 1 0 1 2 0 0 0 1 0 1 1 1 1 1 0 0 0 0 2 2 1 0 0 0 1 0 1 0 1 1 0 0 0 0 0 0 0 1 0 0 1 0 0 1 1 0 0 0 1 1 1 0 1 0 1 0 0 1 0 0 1 0 0 0 0 1 1 0 1 1 0 0 2 0 1 0 0 1 1 0 1 0 1 0 0 0 2 1 0 0 0 2 1 0 0 2 0 1 0 0 0 2 2 1 1 0 0 1 1 0 0 1 1 0 0 0 1 1 2 0 0 1 1 1 2 0 1 0 2 0 0 1 1 1 1 2 0 1 2 0 0 0 2 0 1 1 1 1 0 0 1 0 0 1 1 1 1 1 1 1 1 0 2 0 1 1 0 0 0 0 2 0 0 2 0 1 1 2 1 1 0 0 0 1 2 1 2 0 1 0 1 1 1 0 0 2 2 0 0 0 0 1 0 1 0 0 0 0 0 1 0 1 0 2 2 1 0 1 1 1 0 1 0 0 0 0 1 0 0 0 1 2 0 0 1 0 0 1 1 0 0 1 1 0 0 1 0 0 1 0 2 1 0 0 1 2 2 2 0 1 1 2 1 0 2 1 0 1 2 1 0 0 0 1 1 0 1 2 2 0 1 0 2 0 1 1 0 2 2 2 0 0 1 0 0 1 1 1 0 1 2 2 1 0 0 0 1 0 0 1 0 1 1 1 2 0 0 0 0 2 1 2 0 1 0 1 0 1 1 0 1 0 2 1 1 0 1 1 1 0 0 0 0 1 0 0 1 1 1 1 0 0 2 1 0 0 0 0 0 0 1 1 0 0 2 1 0 0 1 1 0 0 0 1 1 0 1 1 1 0 0 0 1 0 1 0 0 0 0 0 0 0 1 1 0 0 1 0 1 1 1 1 0 0 0 1 0 0 1 0 0 0 0 1 0 1 1 1 0 0 2 0 1 0 0 1 2 0 0 0 0 0 1 0 1 0 1 2 0 0 1 0 0 1 1 0 1 0 0 0 0 1 1 1 2 0 2 0 0 0 0 2 1 0 0 0 2 2 2 0 1 1 2 0 0 0 0 1 1 0 0 0 0 0 1 0 0 0 1 1 1 0 0 0 1 0 1 0 1 0 2 0 0 0 0 0 0 0 0 0 1 2 0 0 0 1 1 0 0 1 0 0 1 0 1 0 0 1 1 2 1 1 1 1 0 1 0 2 1 1 1 0 1 0 1 1 0 1 1 0 0 1 0 0 0 1 1 0 0 1 1 0 2 1 0 1 1 2 0 1 1 0 1 1 0 1 1 1 1 0 0 0 2 0 0 1 0 1 2 0 0 1 1 0 1 1 1 0 0 1 0 0 0 1 1 2 0 0 2 0 1 0 2 0 0 1 1 0 0 0 0 2 1 0 0 1 1 2 1 0 0 2 1 1 1 0 2 0 0 1 1 0 0 1 1 2 1 2 0 1 1 1 0 0 0 0 0 1 0 0 0 0 1 1 0 0 0 0 2 0 0 0 1 0 1 1 1 1 2 0 2 0 1 1 1 0 1 1 1 1 0 2 0 2 1 0 0 0 2 1 1 1 1 0 1 1 0 1 0 1 0 0 1 1 0 1 0 0 0 0 1 0 2 1 0 1 0 0 1 0 0 1 1 1 0 1 1 0 0 1 0 1 0 1 1 1 0 0 1 0 0 0 0 0 2 0 0 1 0 2 1 1 1 0 0 1 1 0 0 1 0 0 0 0 0 1 1 0 1 0 1 0 0 0 0 0 0 0 0 2 0 1 0 0 2 1 2 1 0 1 0 1 1 1 1 0 1 2 1 0 0 1 2 1 0 1 1 0 0 0 1 1 1 0 0 2 0 1 0 0 0 0 1 0 1 0 0 1 0 0 1 1 1 2 0 2 0 0 0 2 2 1 0 1 0 1 1 0 0 0 0 1 2 0 1 1 0 1 2 2 0 0 0 2 1 0 2 0 0 1 1 2 0 1 1 0 0 1 1 1 0 2 0 0 1 1 0 2 1 1 0 0 1 1 0 1 0 1 0 1 0 1 1 2 0 1 0 0 1 0 0 1 0 0 2 1 0 0 1 1 1 0 0 1 1 0 0 0 0 1 0 0 1 1 1 1 0 0 0 0 1 0 0 0 0 1 0 2 2 0 0 1 1 1 1 1 0 0 1 1 2 1 0 1 0 1 0 2 0 0 1 2 0 1 1 1 0 0 1 1 0 0 1 1 1 1 1 2 0 1 1 1 1 0 2 1 0 0 0 0 1 0 0 0 1 1 1 0 0 1 0 1 1 0 1 1 1 0 1 1 0 2 1 0 2 1 0 0 0 0 0 0 0 0 0 1 0 0 0 0 1 0 0 1 1 2 0 0 1 1 0 0 1 0 1 0 1 0 2 0 0 0 0 1 0 1 0 2 0 0 1 1 0 1 0 0 2 1 0 0 1 2 0 2 1 2 2 0 0 0 0 1 2 1 1 1 1 0 0 1 2 1 1 0 1 1 0 0 2 0 2 0 0 1 0 1 0 0 0 1 1 1 0 1 0 0 0 0 0 1 0 0 0 2 1 0 0 1 0 0 0 1 0 1 2 0 1 1 0 0 2 1 0 0 0 0 1 0 0 0 1 2 0 0 0 1 0 0 1 0 0 0 1 0 0 2 1 1 2 1 0 0 2 1 2 1 0 0 0 2 0 1 1 1 0 0 0 0 1 1 1 1 1 1 2 1 0 1 0 1 0 0 0 0 1 2 0 0 2 0 1 1 1 1 2 1 0 1 0 1 0 1 0 2 0 1 1 1 1 0 1 0 1 2 0 1 1 1 0 0 0 0 1 0 0 0 0 2 1 1 1 1 1 0 0 2 1 2 0 1 0 0 0 1 1 1 1 1 0 2 0 0 0 0 0 1 1 1 1 0 0 0 0 0 1 2 0 0 0 1 0 2 2 
0 0 0 0 0 1 0 2 1 0 1 0 0 0 0 0 0 0 0 1 0 0 0 0 0 0 0 0 0 0 0 0 0 0 0 1 0 0 1 1 0 0 0 0 2 0 0 0 0 0 0 1 2 0 0 1 0 0 0 0 0 0 0 0 0 1 0 0 0 0 0 0 0 0 0 0 0 1 0 1 0 0 0 0 1 0 0 0 1 1 0 0 0 0 0 0 0 0 0 0 0 0 0 0 0 0 0 0 1 1 0 0 1 0 0 1 0 0 0 0 0 0 0 0 0 1 0 0 0 0 0 1 0 0 0 0 0 0 0 0 1 0 0 0 1 0 0 0 0 0 1 0 0 0 0 0 0 0 0 1 0 0 0 0 0 1 0 0 0 0 0 0 0 1 0 0 0 1 0 0 0 0 0 0 0 1 0 0 0 0 0 0 0 0 0 0 1 0 0 0 0 0 0 0 1 0 1 1 0 0 0 0 0 0 0 0 0 0 0 0 0 0 0 0 0 0 1 1 0 0 0 0 0 0 1 0 0 0 0 0 2 0 0 1 0 0 0 0 0 1 1 0 0 1 1 1 0 0 0 0 0 0 0 0 1 0 0 0 0 0 1 0 0 0 0 0 0 0 0 0 0 0 0 0 0 0 0 0 0 2 0 0 0 1 1 0 0 1 0 1 0 0 0 0 0 1 0 0 0 0 0 0 0 0 0 0 0 0 0 0 0 1 0 0 0 0 0 0 0 0 0 0 1 0 1 0 0 0 0 0 0 0 1 1 0 0 0 1 0 0 0 0 0 0 1 0 1 0 0 0 0 0 0 0 1 0 0 0 0 0 0 1 0 0 0 0 0 1 1 0 0 1 1 1 0 0 1 1 2 0 0 0 0 0 0 0 1 0 0 0 0 0 0 0 0 0 0 0 0 0 0 0 0 0 0 0 0 1 0 0 1 1 0 0 0 1 0 0 0 0 0 1 0 0 0 0 0 0 1 0 0 1 1 0 0 0 0 0 0 0 0 0 0 0 0 1 0 0 0 0 0 0 0 0 0 1 0 0 0 0 1 0 2 0 1 0 0 0 0 0 0 0 1 0 1 0 0 0 0 0 0 0 0 1 0 1 0 2 0 1 0 1 2 0 0 0 0 0 0 0 0 1 1 0 1 0 0 0 0 1 0 0 0 1 0 0 0 1 1 0 1 0 0 0 0 0 0 0 0 1 0 1 0 0 0 0 1 0 0 0 0 0 0 0 0 0 1 0 0 1 1 0 0 0 0 0 0 0 0 1 0 0 0 1 0 0 0 1 1 0 1 0 0 0 0 0 0 0 0 2 1 0 0 1 0 0 0 1 0 1 0 0 0 0 0 0 0 1 0 1 1 0 0 2 1 0 0 0 0 0 1 0 0 0 0 0 0 0 0 0 1 0 0 1 0 0 1 1 1 0 0 0 0 0 0 0 0 0 0 0 0 0 0 0 0 0 0 0 0 0 1 0 1 0 0 0 0 0 0 1 0 0 0 0 0 0 0 1 0 0 0 0 0 0 0 0 1 0 0 0 0 1 0 0 0 0 0 0 0 0 0 1 0 1 0 1 1 0 1 1 0 0 1 0 0 0 0 0 1 0 0 1 0 0 0 1 0 0 1 0 1 0 0 0 0 0 2 1 0 0 0 0 1 0 1 0 1 0 1 1 0 0 1 0 0 0 0 1 0 0 0 0 0 0 0 0 0 1 0 0 0 0 0 0 1 0 0 0 0 0 0 0 0 1 1 0 2 0 0 0 1 0 1 0 0 0 0 1 0 0 0 1 0 0 0 0 1 0 0 0 0 0 0 0 0 0 0 1 0 1 0 1 0 0 0 0 0 0 1 0 1 1 0 0 1 0 0 0 1 0 0 0 0 0 2 0 0 0 1 0 0 0 0 0 0 0 0 1 0 0 0 1 0 1 0 0 0 0 0 0 0 0 0 0 0 0 1 0 0 1 0 0 0 0 1 1 0 2 0 0 0 0 0 0 0 0 0 0 0 0 0 0 0 0 0 0 0 0 1 0 0 0 0 0 0 0 1 0 0 0 1 0 0 0 0 0 0 0 0 0 0 0 1 0 1 0 0 0 0 0 0 1 1 0 0 0 1 1 0 0 0 0 1 0 0 0 0 0 1 0 1 0 1 1 0 0 0 0 0 0 0 0 0 0 0 0 1 0 0 0 0 0 0 0 0 1 0 0 0 0 0 0 0 0 0 0 0 1 0 0 0 1 0 1 0 0 0 0 0 0 0 0 0 0 0 0 0 0 1 0 0 1 1 0 0 1 1 0 0 0 0 0 1 1 0 0 0 0 0 1 0 0 0 0 0 0 0 0 0 0 0 0 0 0 0 0 0 0 0 0 0 1 1 0 0 0 0 0 0 0 0 0 0 0 0 0 0 0 0 0 1 0 0 0 0 0 1 1 1 1 1 0 0 0 0 1 1 1 0 0 1 0 0 0 0 0 1 0 0 0 0 0 1 0 0 0 0 0 0 0 0 0 0 1 1 1 0 0 1 1 0 0 0 1 0 0 0 0 1 0 1 0 0 1 0 0 0 0 0 0 1 0 0 0 0 0 0 0 1 1 0 0 0 0 0 0 0 0 1 0 0 0 1 0 0 1 1 0 0 0 0 0 0 0 0 0 0 0 0 0 0 0 1 0 0 0 0 0 0 0 0 0 0 1 0 1 1 1 1 1 0 1 0 0 0 0 0 0 0 0 0 0 0 0 0 0 0 0 0 0 0 0 1 0 1 0 0 1 0 0 0 0 0 1 0 0 0 1 0 0 0 0 1 0 1 0 0 0 1 0 0 1 0 0 1 0 1 0 0 0 1 0 1 0 0 0 2 0 0 0 0 1 0 0 0 0 0 1 0 0 0 1 0 0 0 0 0 0 0 0 0 0 0 0 0 0 0 1 0 1 0 0 0 0 0 0 0 0 0 0 0 0 0 1 0 0 0 1 0 1 1 1 0 0 0 0 0 0 0 0 0 0 1 0 0 0 1 1 0 0 0 0 1 0 0 0 0 0 0 1 0 0 0 0 1 0 1 1 0 1 0 0 0 0 0 0 1 0 0 0 0 0 0 0 0 2 0 0 1 0 0 0 0 0 0 0 0 1 0 0 0 0 0 0 1 0 0 0 0 0 0 0 0 1 0 0 1 0 0 1 0 1 0 0 0 0 0 0 0 0 0 0 0 0 0 0 0 1 0 0 0 0 1 0 0 1 2 1 1 1 2 1 0 1 0 0 1 0 0 2 0 1 1 0 0 0 0 1 0 0 0 0 0 0 0 1 0 1 1 0 0 0 1 0 0 0 0 0 1 0 1 0 0 0 0 0 0 0 1 0 0 0 0 0 0 0 1 0 0 0 0 0 0 0 0 0 0 0 0 2 0 0 0 0 0 0 0 0 0 0 1 1 0 0 0 1 1 0 0 0 1 0 0 0 1 0 0 0 0 1 0 0 0 0 0 0 0 1 0 0 1 0 0 1 0 1 0 1 1 0 0 1 0 1 1 0 0 0 1 0 0 0 1 0 0 0 0 0 1 2 0 0 1 0 0 1 1 0 0 0 1 0 1 0 0 0 0 0 0 0 0 0 0 0 1 1 0 0 0 0 0 0 0 0 0 1 0 0 0 1 1 0 0 0 0 0 0 1 0 0 0 0 0 0 1 0 0 0 0 0 0 0 0 0 0 0 0 0 0 0 0 0 0 1 0 0 0 2 0 0 0 0 1 1 0 0 0 0 0 0 0 1 0 0 0 0 0 0 0 0 0 0 0 0 0 0 0 0 0 0 0 1 0 0 0 1 0 0 0 0 0 0 0 0 0 0 0 0 0 0 0 1 0 1 0 0 0 0 0 0 0 0 1 0 0 0 1 0 1 0 0 1 0 0 0 1 0 0 0 0 0 0 0 0 0 1 0 1 0 0 1 0 0 0 1 0 0 1 1 0 0 0 0 1 1 0 0 1 0 2 0 0 1 0 1 0 1 0 0 0 0 0 0 0 0 0 1 0 0 0 0 0 0 1 0 0 0 1 0 0 0 0 0 0 0 1 1 0 0 0 0 1 0 0 1 0 0 0 0 0 0 0 0 0 0 0 0 0 0 0 0 1 1 1 0 0 0 0 1 0 0 0 0 0 1 0 0 0 0 0 0 0 0 0 0 0 1 1 1 0 0 0 0 0 0 1 1 1 0 1 0 0 0 1 0 0 0 0 1 0 0 0 0 0 0 0 2 0 0 2 0 0 1 0 0 0 0 1 1 0 1 0 0 0 0 1 0 0 0 0 0 0 0 0 0 1 0 0 0 1 0 0 0 0 0 0 0 0 0 0 0 0 0 1 1 1 0 0 1 0 0 0 0 0 0 0 1 0 1 1 0 0 0 0 0 0 1 2 0 0 0 0 0 0 1 0 0 0 0 0 1 0 0 0 2 0 1 1 0 0 0 0 0 0 0 0 0 0 0 0 
1 0 1 0 0 2 1 0 1 1 1 0 2 1 2 2 2 0 1 2 0 1 1 0 0 1 0 2 0 1 2 1 0 1 2 2 2 1 1 0 2 0 1 1 2 2 2 2 1 2 1 1 1 1 2 1 0 2 0 2 0 0 2 0 2 2 0 1 1 1 0 1 1 1 1 0 1 1 0 1 0 1 0 1 1 1 1 0 1 0 0 2 0 1 2 1 1 0 2 1 2 2 1 2 1 2 1 0 2 1 1 1 2 1 0 1 1 1 0 0 2 1 1 1 1 2 1 0 2 0 2 2 1 1 1 0 0 1 0 0 2 1 0 1 1 2 2 1 2 2 2 2 1 2 2 0 0 1 0 1 1 1 2 1 0 1 1 1 1 1 0 2 0 1 1 0 1 1 1 1 1 0 2 0 1 0 1 1 1 2 1 0 0 2 0 0 1 1 1 1 1 1 1 1 2 1 1 1 1 2 1 2 2 0 1 1 2 2 2 1 2 1 1 1 0 2 1 2 2 1 0 2 0 0 1 2 0 1 0 1 1 1 0 0 1 2 1 1 1 0 0 1 1 0 1 1 1 1 1 1 1 1 2 1 1 1 2 1 1 0 1 1 1 1 0 2 0 0 0 1 0 0 1 1 0 1 0 2 0 0 2 1 1 1 1 1 0 0 2 0 1 2 2 1 1 0 1 0 1 1 0 1 1 2 1 2 1 1 1 2 0 0 0 1 0 2 1 2 1 1 0 2 0 1 1 1 1 1 0 1 1 0 1 0 1 0 1 2 0 2 1 1 1 1 1 2 1 2 1 1 1 1 1 2 0 1 0 0 1 1 1 1 0 1 0 1 0 1 1 0 1 1 1 0 1 2 2 0 0 2 2 1 0 1 1 0 1 1 1 1 1 0 1 1 1 1 1 1 1 1 1 0 2 1 0 1 0 1 1 0 1 1 1 0 1 1 1 1 1 0 2 2 1 0 1 1 1 0 1 1 0 0 2 2 1 0 2 2 2 1 1 1 2 2 0 1 0 1 1 0 1 1 1 1 0 1 0 1 1 1 0 1 1 1 0 2 1 0 0 1 0 2 1 2 1 1 1 2 1 0 1 1 1 2 1 0 1 0 1 0 2 1 2 0 1 0 1 1 2 0 1 1 1 1 1 0 1 0 0 0 2 0 1 1 1 2 0 1 0 1 0 1 2 1 0 2 1 1 0 1 2 1 0 0 2 0 1 2 2 2 0 1 0 2 0 0 1 2 1 1 0 1 1 1 0 1 2 0 1 1 0 1 1 1 1 1 0 1 2 2 1 2 2 1 0 0 0 1 1 0 1 0 1 2 2 1 0 1 1 1 1 1 1 0 1 1 2 1 0 0 2 0 1 0 1 0 2 1 1 1 2 0 1 1 0 0 1 1 1 1 0 1 2 0 0 2 0 1 2 2 1 1 2 1 2 1 1 0 1 1 0 1 1 0 1 2 1 1 1 2 0 2 1 0 1 1 0 0 1 1 1 1 1 1 2 1 1 1 2 0 1 2 0 0 1 2 1 1 0 1 1 1 1 0 1 1 0 1 0 1 0 2 1 2 1 2 1 1 1 0 2 1 0 0 1 1 2 2 0 2 1 2 1 1 2 1 0 1 1 0 1 2 0 2 2 0 1 2 2 0 1 1 2 1 2 1 0 0 0 2 0 1 2 0 1 2 2 1 1 2 2 0 0 1 2 1 1 1 1 0 0 1 1 1 1 1 0 1 1 2 1 1 2 0 0 1 1 0 1 2 0 2 1 1 0 0 0 2 1 1 0 1 1 1 1 1 0 0 2 1 0 1 2 1 0 2 1 1 1 1 0 0 1 1 2 2 1 1 0 1 0 0 2 1 1 0 2 1 1 1 0 0 1 2 1 1 1 1 1 1 2 0 0 2 2 0 1 2 0 1 2 0 0 1 0 1 1 2 0 1 1 0 0 1 1 0 1 1 1 0 1 1 1 1 2 0 1 1 1 1 2 1 2 1 1 1 1 0 1 0 1 0 2 2 2 0 1 2 1 2 1 0 2 1 2 2 1 1 0 1 2 1 2 1 1 1 2 1 0 1 2 0 0 1 0 2 0 1 0 2 1 0 1 1 0 1 1 0 1 0 2 1 1 0 1 0 1 0 1 1 0 2 0 1 2 1 1 1 2 2 1 1 2 1 1 1 2 1 2 1 1 0 1 1 1 1 2 1 0 0 2 1 1 1 2 1 2 2 1 0 0 2 1 2 0 1 1 1 0 0 1 0 1 0 2 0 1 1 1 1 1 0 1 1 1 2 1 1 1 2 2 2 0 1 0 0 1 1 2 0 1 1 1 1 1 1 0 1 2 1 1 1 1 1 2 0 0 0 1 1 1 0 2 1 2 2 0 1 1 1 2 1 1 1 2 1 1 0 1 0 1 1 2 2 0 1 1 1 1 2 2 2 1 2 0 2 2 1 1 1 1 1 2 1 1 2 1 1 1 0 2 1 0 1 1 0 1 1 2 2 2 0 1 2 2 1 1 2 0 1 1 2 0 0 0 1 1 0 0 2 2 1 1 1 1 1 0 0 1 1 1 1 0 0 1 0 0 1 2 1 0 2 1 1 2 1 0 1 1 0 2 1 1 0 2 1 1 2 1 0 2 1 1 1 0 0 0 2 0 1 1 1 2 0 2 1 1 2 2 1 0 2 1 1 0 2 0 1 1 1 1 1 0 0 1 1 2 1 1 0 1 1 1 2 0 1 2 1 1 1 2 0 0 1 2 1 2 2 1 1 1 1 0 2 0 0 2 2 2 0 2 0 1 0 2 1 1 2 1 0 1 0 2 0 1 1 0 1 2 2 2 1 1 0 1 1 2 2 1 1 2 1 1 1 2 1 1 2 0 1 1 1 1 1 1 1 1 1 1 2 1 0 2 0 2 1 0 0 0 2 0 2 2 0 1 0 0 1 0 1 0 1 1 1 1 2 1 1 0 0 1 1 1 1 0 1 2 2 2 1 0 1 0 1 1 1 0 2 0 0 2 1 1 0 0 2 0 2 1 2 1 0 0 0 1 1 1 2 1 1 0 1 0 0 0 1 2 0 1 0 0 1 0 1 1 1 0 2 2 1 0 1 1 0 2 1 1 1 2 1 0 0 1 1 1 1 1 1 2 1 1 2 1 2 2 1 0 1 0 1 0 1 1 1 1 1 1 2 1 1 1 1 2 0 1 1 0 2 2 2 1 2 1 0 1 1 1 2 1 1 1 0 0 2 1 1 1 1 0 0 1 1 2 1 0 1 0 2 0 0 1 0 1 2 0 2 1 1 1 1 2 0 0 1 1 2 1 1 1 2 0 0 1 2 2 2 0 0 1 0 1 0 1 1 1 2 1 2 1 2 1 0 1 1 0 0 2 1 1 0 0 1 1 1 0 1 1 0 1 0 1 1 1 1 0 2 1 0 1 0 1 1 0 0 1 1 0 0 2 1 2 0 1 1 2 2 1 0 1 1 1 1 2 0 0 1 0 1 2 1 1 2 1 0 2 1 1 0 0 1 1 2 1 0 0 0 1 1 1 2 1 0 0 0 1 2 1 0 1 0 1 2 2 2 1 2 1 1 1 1 1 1 0 0 1 2 1 1 1 2 0 1 0 1 2 0 2 0 0 1 0 0 1 1 1 1 2 1 0 1 0 1 2 0 1 1 1 2 0 1 1 1 1 1 1 1 2 2 1 0 1 1 1 1 0 1 2 1 2 2 1 1 0 0 2 1 2 1 1 1 0 1 0 0 2 2 2 1 1 0 1 1 2 1 1 1 2 1 1 1 1 1 1 0 2 0 1 0 0 1 0 1 0 1 1 1 1 1 0 0 2 1 2 1 1 2 1 2 2 0 2 0 1 1 2 2 1 1 1 1 2 2 1 1 1 0 1 1 0 2 1 1 2 1 1 1 1 1 1 1 0 0 0 1 1 1 2 1 1 2 2 2 1 1 1 2 1 1 2 0 1 1 0 0 2 1 1 2 0 1 1 2 2 0 0 1 1 0 2 1 1 0 1 1 2 1 1 1 2 1 1 0 0 0 1 1 1 0 0 0 0 0 2 1 1 1 2 2 1 1 2 2 0 2 1 0 1 1 2 1 1 2 1 1 2 1 1 0 0 1 2 2 1 2 1 1 1 1 1 1 1 1 1 0 2 1 1 1 1 1 2 1 0 0 2 1 2 1 0 1 0 1 1 1 0 2 1 1 2 1 1 0 1 1 0 2 0 1 1 1 1 1 1 0 0 1 1 1 1 1 1 1 1 0 2 0 0 1 0 0 1 1 0 1 2 0 1 0 1 0 1 1 2 0 1 0 0 2 2 2 1 2 1 2 0 1 2 1 2 2 0 2 1 1 2 0 1 1 0 1 1 1 1 1 1 2 1 0 1 2 1 2 0 0 1 2 2 1 0 0 0 1 0 2 1 1 0 1 1 1 1 0 0 0 0 2 0 0 1 0 
2 1 0 2 1 0 2 1 2 1 1 2 2 1 2 1 1 0 1 0 0 0 0 0 0 2 0 0 1 0 2 2 0 1 1 0 2 0 1 2 2 2 0 1 2 1 0 1 1 1 1 0 0 2 0 0 2 2 1 1 0 0 1 1 0 0 1 1 0 1 2 0 1 1 1 2 0 0 0 1 0 1 1 2 0 0 2 1 2 1 1 1 0 2 1 2 2 1 1 0 1 0 0 2 0 1 0 1 1 1 1 0 1 2 0 1 0 0 0 2 2 0 0 1 2 1 0 1 1 2 1 1 0 1 1 1 2 2 2 2 2 1 0 2 1 1 0 1 0 1 1 1 0 1 0 1 0 1 2 1 1 1 1 1 1 1 1 1 1 1 2 1 2 0 0 1 2 0 1 1 2 1 0 2 2 0 2 0 1 2 1 1 1 1 0 1 0 0 0 0 1 2 0 0 0 0 1 0 2 2 0 1 1 2 0 2 1 0 1 0 1 1 0 2 1 2 1 2 0 1 1 0 2 1 0 1 1 0 1 2 0 1 1 2 1 1 2 1 0 2 0 2 0 1 1 1 0 1 2 1 1 1 1 1 1 0 0 0 1 1 2 0 0 0 1 1 0 1 1 1 1 2 1 0 2 0 2 0 0 0 1 0 2 1 1 0 1 2 0 1 1 0 1 2 0 2 2 1 1 1 1 0 1 0 1 0 1 0 2 2 2 1 0 1 2 1 0 1 1 0 2 1 1 1 0 1 1 1 1 0 1 1 2 1 0 1 2 1 2 0 1 2 1 2 1 1 2 0 1 1 2 2 2 1 1 1 1 2 1 1 2 1 1 1 2 2 2 1 0 1 1 0 1 1 2 1 1 2 1 0 0 2 1 0 1 1 0 1 1 1 0 1 2 2 0 1 0 1 0 1 0 1 0 0 2 2 1 1 1 2 0 1 0 1 0 2 2 1 2 1 0 0 1 2 0 1 1 2 1 2 0 0 2 0 0 2 2 1 0 2 1 0 0 2 2 1 0 0 1 2 0 1 1 1 1 1 2 0 0 1 0 1 2 1 2 1 1 1 1 1 2 1 0 1 0 0 0 1 1 2 1 1 2 0 0 2 0 2 2 1 1 1 1 1 1 0 0 2 1 0 1 0 0 0 2 1 1 0 1 1 0 2 0 1 1 1 2 1 1 0 2 2 0 0 2 0 1 1 2 1 0 0 0 0 1 2 0 0 1 1 1 2 2 2 2 0 0 1 1 0 2 1 0 2 0 1 1 0 1 1 1 1 1 0 1 0 2 1 0 1 1 1 0 1 1 1 1 0 1 1 0 1 1 0 1 1 0 2 0 1 1 1 1 2 2 2 1 2 1 0 1 2 2 2 1 1 2 0 1 1 0 1 0 1 1 0 1 2 2 1 2 2 0 1 1 1 0 0 0 1 1 1 2 1 0 1 2 1 1 1 1 2 1 1 1 1 0 0 1 1 1 1 0 1 2 1 1 1 0 1 1 1 1 1 0 1 0 1 2 1 1 0 1 2 0 1 2 1 1 1 1 1 0 1 2 1 2 2 0 1 2 0 2 2 2 0 0 2 0 1 0 2 1 0 0 0 0 0 2 1 1 1 1 2 1 0 1 1 2 2 0 0 2 2 0 2 1 2 1 1 1 1 2 1 1 1 0 2 1 1 2 2 1 2 1 0 0 2 1 2 1 0 1 1 1 2 0 1 1 0 1 1 0 1 2 0 1 2 0 0 0 2 1 2 1 2 2 1 1 0 2 1 1 2 1 2 2 1 2 0 0 2 1 0 0 1 1 1 0 1 2 0 1 2 2 2 1 0 0 1 0 2 2 1 1 1 0 0 1 0 1 1 1 1 1 2 1 0 1 2 1 2 1 2 1 1 0 2 0 2 0 1 0 2 0 0 0 0 0 0 1 1 2 2 1 1 1 1 2 0 0 0 2 0 1 2 0 0 1 0 1 1 0 1 0 0 1 2 2 0 1 1 1 1 1 2 0 2 2 0 0 2 1 0 1 2 0 1 1 1 1 2 0 1 0 1 0 0 0 1 2 0 1 1 0 2 1 2 1 1 1 1 0 2 1 1 0 0 2 1 1 0 0 1 2 0 2 0 0 0 1 2 0 2 0 2 1 2 1 1 1 0 2 0 1 0 0 1 0 0 2 2 1 0 1 0 0 0 2 0 0 1 1 0 2 1 1 2 2 2 0 1 0 1 2 1 1 0 0 2 1 1 0 1 1 2 1 1 1 2 0 0 2 1 1 0 1 1 2 0 2 0 2 0 1 1 2 0 1 1 0 0 1 0 2 2 2 2 0 0 1 2 0 0 1 1 1 1 0 1 1 0 0 1 0 0 0 1 1 1 2 0 1 0 2 1 1 1 1 0 0 1 1 0 0 1 0 1 0 2 1 1 0 1 1 1 2 1 1 0 2 0 0 1 1 2 1 2 1 0 1 0 0 2 1 0 2 0 0 0 1 1 1 2 0 1 0 1 0 1 1 2 2 1 2 0 2 0 2 1 1 1 1 2 2 0 1 2 2 0 1 1 1 1 2 1 1 1 2 2 1 2 1 2 0 1 1 1 0 1 1 2 1 0 1 1 1 1 0 2 2 1 0 0 1 2 1 0 2 2 0 1 2 0 1 2 0 0 2 0 0 0 1 1 1 2 2 1 2 0 1 1 1 1 1 2 1 1 1 0 0 2 0 0 1 0 1 2 1 2 2 1 1 1 1 0 2 0 1 1 1 1 2 1 1 1 0 2 1 2 1 1 1 2 2 1 2 1 1 1 1 2 1 1 0 2 1 2 2 2 2 1 2 2 0 1 1 1 2 0 1 1 0 2 1 0 0 0 0 1 1 2 1 2 1 1 0 2 2 1 2 0 1 1 0 1 1 1 1 1 2 0 1 0 1 1 1 0 1 2 0 1 0 1 0 1 1 1 1 1 2 0 1 1 1 1 0 0 0 2 1 1 0 1 2 1 2 1 1 1 2 2 1 0 0 1 0 0 2 0 1 1 1 2 1 1 0 1 0 1 1 2 0 2 0 0 0 1 1 0 0 1 2 1 1 0 0 0 2 0 1 1 2 1 1 0 2 1 2 0 2 1 0 1 0 1 1 1 1 1 1 1 0 1 0 1 0 1 1 1 1 0 2 0 2 1 1 1 1 0 1 0 1 0 0 0 2 1 0 0 1 0 1 2 1 1 2 1 2 0 2 0 2 0 1 0 2 2 1 1 1 1 1 1 0 1 0 1 2 1 1 0 1 1 1 0 0 1 1 0 0 1 0 1 2 1 1 2 1 0 0 1 2 2 1 0 0 1 1 0 1 1 1 1 1 0 2 1 1 2 1 1 1 1 1 0 2 0 2 1 1 0 1 0 2 0 1 0 2 2 2 0 1 2 2 0 1 2 1 2 0 2 2 2 1 2 1 0 2 2 1 0 2 1 1 1 2 2 0 1 2 1 1 1 0 1 0 1 1 2 1 0 1 2 0 0 1 2 1 1 1 2 1 2 1 2 1 1 0 1 0 1 2 2 2 1 0 0 1 0 1 2 2 1 1 0 2 2 1 1 1 0 1 1 1 1 1 1 1 2 0 2 2 1 1 0 1 1 0 0 0 1 1 0 0 2 0 2 2 0 2 2 1 1 1 0 1 2 0 0 1 0 1 1 2 1 1 1 2 1 0 2 0 1 1 1 1 0 1 1 1 2 0 2 2 0 1 0 2 2 0 1 1 0 1 1 0 1 1 1 1 2 0 0 0 1 2 0 0 1 1 1 1 0 2 1 2 1 2 1 1 1 0 2 1 1 0 1 2 1 2 0 0 0 0 2 1 1 2 0 1 1 1 0 0 1 1 1 1 1 0 0 2 0 1 0 1 1 1 0 2 1 0 0 2 0 1 0 1 1 2 2 1 1 0 0 2 1 0 1 1 2 2 1 1 0 1 1 0 2 1 1 0 0 1 0 1 0 0 1 2 1 1 1 2 0 1 1 1 1 1 1 1 0 0 2 1 1 0 0 0 1 1 1 0 1 1 1 2 0 0 1 2 1 0 2 1 1 0 0 1 1 0 1 1 2 2 2 2 2 1 0 2 1 0 0 2 1 0 2 2 2 0 1 1 0 2 2 0 2 0 2 0 0 0 0 1 0 1 1 0 1 1 1 0 0 2 0 2 0 0 0 0 1 0 0 1 0 1 0 1 1 0 1 2 1 1 0 0 0 1 2 2 2 1 0 2 0 0 1 1 1 1 1 1 2 1 0 1 0 0 0 0 1 1 1 0 2 2 2 0 1 1 2 1 1 0 2 0 0 0 1 0 0 1 0 1 1 1 1 1 1 0 1 1 1 1 2 1 1 2 0 0 0 2 1 0 2 1 1 0 0 1 0 1 1 1 1 1 0 0 2 0 0 0 1 1 2 1 1 1 2 0 0 1 2 2 1 2 1 0 1 1 2 2 1 2 1 1 1 
1 0 0 1 0 0 0 1 0 1 0 1 0 2 1 2 0 0 0 1 0 0 2 1 1 0 1 1 0 1 1 2 2 1 0 2 1 0 1 1 0 1 1 1 0 0 1 1 1 0 1 0 0 0 0 0 1 0 0 0 0 1 1 0 0 0 1 1 1 1 0 0 1 1 1 1 1 1 1 1 0 0 1 2 2 0 0 0 0 0 0 1 1 2 1 1 1 0 2 2 1 0 0 0 0 1 1 1 1 1 0 1 2 1 0 1 1 2 0 0 2 1 1 0 0 1 0 0 0 0 1 0 2 1 0 1 0 0 0 0 1 2 0 0 0 0 0 1 0 1 0 1 2 0 0 0 0 1 1 0 1 2 0 1 1 0 0 0 0 0 0 0 0 2 2 1 2 0 0 1 0 0 1 0 0 1 0 1 1 0 0 0 0 0 2 0 0 1 0 0 0 0 0 1 0 0 1 2 1 1 0 0 0 0 1 1 2 0 2 1 1 2 0 0 0 1 1 1 1 2 1 1 1 0 0 0 0 0 1 0 1 1 0 1 1 2 0 0 1 2 0 0 2 0 0 1 0 2 0 0 1 0 2 2 0 0 0 0 0 0 0 1 1 1 1 0 0 0 0 1 0 0 0 0 2 2 1 0 1 0 2 0 1 2 0 1 1 0 1 0 1 0 1 1 0 2 1 0 0 1 0 1 1 1 1 0 2 0 0 0 1 0 1 1 1 0 2 0 0 0 0 1 0 0 0 0 0 0 1 1 0 1 0 2 0 0 0 0 2 1 1 0 1 0 1 0 0 1 1 0 1 0 0 1 0 0 0 1 1 1 0 2 1 0 0 1 0 1 0 0 0 0 0 0 0 0 0 0 1 0 1 0 0 1 2 0 1 0 1 1 1 0 0 0 1 1 0 1 1 0 1 1 2 1 2 0 0 1 1 1 0 0 0 1 0 0 1 0 1 1 1 0 1 0 1 2 0 0 1 0 0 1 1 1 1 1 2 2 1 2 0 1 0 0 1 1 0 2 0 1 0 0 1 1 1 1 0 0 1 1 1 0 0 2 0 2 1 1 0 1 0 0 2 0 1 1 0 0 0 0 0 2 0 1 1 0 0 1 1 1 1 1 0 1 0 0 1 1 0 0 1 0 1 1 0 0 0 0 1 1 1 1 1 2 0 1 0 0 0 1 0 0 0 0 0 0 1 1 0 0 0 1 1 1 0 1 0 0 1 0 2 0 0 0 1 1 1 1 0 0 0 1 2 0 0 0 1 0 0 1 0 0 0 1 2 0 2 0 2 0 1 0 0 1 0 0 0 1 1 0 0 1 1 0 1 0 2 1 2 0 1 0 1 0 1 0 0 1 1 0 1 0 1 1 0 2 1 1 0 0 0 1 1 0 0 1 2 1 0 0 1 0 1 0 0 0 1 1 1 2 1 0 0 0 0 0 0 0 1 0 0 0 0 1 0 1 0 0 1 0 0 0 0 0 1 0 0 0 1 0 1 0 0 2 1 0 0 0 0 1 0 1 1 0 1 1 0 0 0 1 1 0 0 1 1 0 0 1 0 0 0 0 1 0 1 2 0 2 1 1 0 0 1 1 2 0 1 0 0 1 0 0 0 0 0 1 0 1 1 0 0 0 0 0 0 0 0 1 1 1 0 2 0 0 1 1 1 0 1 0 2 0 0 1 0 0 0 0 1 1 1 0 0 1 0 1 1 0 1 0 0 1 2 1 2 0 0 0 1 0 1 0 2 1 0 1 2 0 1 1 1 0 1 0 0 2 0 0 0 0 1 1 0 0 0 0 0 2 2 0 0 1 1 2 1 1 1 0 0 0 1 0 0 0 0 1 1 1 0 0 0 2 0 0 1 0 2 1 1 0 0 1 0 1 1 0 1 0 1 1 0 0 1 0 0 1 2 1 1 1 0 1 1 0 1 0 1 2 2 0 1 1 1 0 0 2 1 2 0 0 2 1 2 2 1 1 1 1 1 1 1 0 0 0 2 0 0 0 1 0 0 0 2 0 2 0 0 0 0 1 0 0 0 0 1 0 1 1 1 1 1 0 1 0 1 0 0 0 0 0 0 0 1 0 0 0 0 0 1 1 1 1 0 0 1 0 0 1 2 1 0 1 0 0 0 0 0 0 0 1 1 0 0 0 0 0 0 0 1 1 0 1 1 1 0 0 0 0 1 1 1 0 2 0 1 1 0 0 0 2 1 1 0 0 0 1 0 0 2 0 1 0 0 1 1 0 1 1 1 1 1 1 0 0 1 1 1 0 0 1 0 0 1 0 0 0 1 0 1 0 0 1 0 0 1 1 1 0 2 0 1 0 1 1 0 2 1 2 1 0 0 0 0 0 2 1 1 2 1 0 0 1 2 0 0 0 1 0 1 0 2 0 1 1 0 1 1 2 1 0 0 1 1 1 0 2 0 0 0 2 0 0 0 0 2 0 1 0 0 0 1 0 1 1 1 0 1 2 1 0 2 1 1 1 2 0 2 0 0 0 0 1 0 1 0 2 0 1 1 0 0 0 0 2 0 0 0 0 0 0 1 0 0 1 1 1 1 0 1 0 0 2 0 1 1 1 1 0 2 1 0 0 1 0 1 0 1 0 1 0 2 1 0 1 1 0 1 0 0 1 0 0 1 1 0 0 1 1 1 1 0 2 0 0 0 0 1 1 0 0 1 0 0 1 0 0 1 1 0 0 1 1 1 0 0 0 0 0 2 1 0 1 0 0 1 1 1 0 0 0 0 2 0 1 0 1 0 0 1 1 2 0 1 1 0 0 1 0 0 2 2 1 1 0 1 2 2 0 0 0 1 0 1 1 0 2 0 1 0 1 2 0 1 1 1 0 0 1 1 0 2 1 1 0 1 2 1 0 0 1 1 0 0 0 0 0 0 1 0 1 0 2 0 1 1 1 0 0 0 0 0 1 2 0 0 0 1 0 2 1 0 0 1 1 0 1 0 0 1 1 1 0 0 0 1 1 1 1 0 0 1 0 0 0 1 0 0 1 2 0 1 0 0 2 0 1 1 0 1 2 2 2 0 1 0 1 1 2 0 2 0 0 0 1 0 1 1 0 1 0 0 0 1 1 1 1 0 2 0 1 0 1 0 1 1 0 2 2 0 1 0 2 1 0 1 0 1 1 0 0 1 0 0 0 0 1 1 0 0 0 0 0 0 0 0 0 2 1 1 1 0 1 0 0 2 0 0 0 0 0 0 2 2 1 1 2 0 1 0 1 0 1 2 0 0 0 0 0 0 0 1 1 0 0 1 0 1 0 0 1 1 1 0 1 0 0 1 0 2 0 0 1 1 0 0 0 0 1 1 1 2 2 1 1 1 0 1 1 0 1 1 0 1 0 1 1 0 1 0 0 1 1 0 1 0 0 0 0 1 0 1 1 0 1 1 1 1 0 1 0 1 1 1 0 1 0 1 0 0 0 0 0 1 0 0 1 0 1 1 0 0 1 0 0 1 1 0 1 0 0 0 0 2 0 0 2 1 0 1 0 1 0 0 1 0 0 0 0 0 0 1 0 0 0 0 1 0 0 0 1 0 0 0 2 0 2 1 1 1 1 0 0 0 1 0 1 0 0 0 0 1 0 1 1 1 0 1 1 2 1 1 2 0 0 0 1 1 1 1 0 0 1 1 1 0 0 0 0 1 0 1 0 2 1 1 0 2 0 0 0 0 1 0 1 1 0 1 0 1 0 0 0 1 0 1 0 0 1 1 1 2 2 0 0 0 0 0 1 0 2 1 0 0 2 0 1 1 0 0 0 0 0 1 1 1 0 1 1 2 0 0 2 1 0 1 1 1 0 1 0 1 0 0 0 1 1 0 0 1 0 0 1 1 0 0 1 0 0 0 1 0 0 1 0 1 0 0 0 0 1 0 0 0 0 1 1 0 0 0 1 0 0 1 1 0 1 1 1 1 0 0 1 1 1 1 2 0 1 0 0 0 0 2 1 1 1 0 1 2 0 0 0 1 1 2 0 2 1 1 0 1 0 0 0 0 0 1 1 0 1 0 0 0 0 1 1 1 1 1 1 0 0 2 1 1 0 0 1 1 1 0 0 0 1 1 1 0 2 0 0 1 1 1 0 0 0 1 0 0 0 0 1 1 0 0 1 1 1 0 0 1 1 1 0 1 1 0 1 0 0 2 0 1 2 0 0 1 0 1 0 0 1 0 0 1 0 1 2 2 0 0 1 0 1 0 0 1 1 0 1 0 0 1 1 0 1 2 0 0 0 0 0 1 1 0 2 0 2 1 1 1 1 1 1 0 0 0 1 2 0 0 1 0 0 0 1 0 1 1 1 0 0 0 0 1 2 0 0 1 0 1 0 1 2 0 0 0 1 2 1 1 1 1 1 1 1 0 0 1 1 1 0 1 1 2 1 0 2 0 1 0 1 2 0 0 0 1 0 0 0 0 1 1 0 1 0 2 0 0 2 0 0 1 0 1 0 1 0 1 1 
0 0 0 0 0 0 0 0 2 0 0 1 2 0 1 1 2 1 0 1 1 0 2 1 0 0 0 0 0 0 1 0 2 1 1 0 1 0 0 1 1 1 0 2 0 0 0 0 1 0 1 0 1 1 0 1 0 0 2 0 1 0 0 0 2 0 0 1 0 0 0 2 0 2 1 0 1 1 0 0 1 0 0 0 0 0 2 1 0 1 2 0 0 0 0 0 0 1 0 0 0 0 0 1 0 1 0 0 0 1 2 1 1 0 0 1 1 1 0 0 0 0 2 0 2 1 1 1 0 2 1 0 0 0 2 0 0 0 1 0 0 1 0 0 1 0 1 0 1 0 1 0 0 1 0 0 1 0 0 0 1 2 1 0 0 1 0 0 0 0 0 0 1 0 0 1 2 0 1 0 0 1 0 1 0 0 2 0 0 0 0 0 0 2 0 0 0 0 1 0 0 1 0 1 0 1 1 1 0 0 0 1 0 1 0 0 0 1 2 0 0 0 1 1 1 0 1 0 1 1 0 0 1 0 0 0 1 0 0 0 2 1 0 0 1 0 1 1 0 0 2 0 0 0 0 1 1 0 1 0 0 1 0 1 1 1 0 0 0 0 0 0 0 1 1 2 0 0 1 0 0 0 1 0 1 2 0 1 0 1 1 2 2 1 0 1 0 0 1 1 1 1 1 0 2 1 1 1 0 1 1 1 0 1 0 0 1 0 0 1 0 0 0 2 1 0 1 0 2 1 0 2 1 1 0 2 0 0 0 1 1 0 0 0 1 0 1 0 1 0 0 0 1 1 1 0 1 0 0 0 1 0 0 1 1 1 0 0 0 1 1 1 0 0 0 0 0 0 2 0 0 0 0 1 0 1 0 1 0 1 0 0 0 0 0 0 2 0 1 2 1 1 0 1 1 1 0 1 0 0 0 0 2 1 1 1 0 0 0 1 0 1 1 0 0 2 0 0 1 0 0 2 0 0 1 1 2 0 1 1 0 1 0 1 0 1 0 0 1 1 1 0 0 2 1 1 2 1 0 0 1 2 0 2 0 0 0 1 0 0 1 0 0 1 0 0 1 0 0 1 0 0 0 1 1 1 1 0 1 1 0 0 0 0 1 1 0 0 1 0 1 1 0 0 1 2 0 0 1 0 1 0 0 0 0 0 1 0 1 0 0 0 0 0 0 1 0 0 0 0 0 0 0 1 0 0 0 1 0 0 0 0 0 0 0 1 0 0 1 1 1 0 1 0 2 0 0 0 2 0 0 1 0 1 0 2 0 0 0 0 0 1 1 2 1 0 0 1 0 0 0 1 1 0 0 1 0 1 0 2 1 0 0 0 0 1 1 0 0 1 2 0 0 0 0 2 0 0 0 0 1 0 0 2 0 0 0 0 1 0 1 0 0 1 0 1 1 1 1 0 0 2 1 0 2 2 2 1 0 0 1 1 0 0 0 1 1 0 0 0 0 0 0 2 1 1 0 0 0 0 0 0 1 0 1 1 0 0 2 1 0 1 1 1 0 2 0 0 1 0 0 1 1 0 2 0 0 0 1 0 0 0 0 0 0 0 1 0 1 1 0 0 0 0 1 0 0 1 0 0 0 0 0 0 1 0 2 1 1 1 0 1 0 2 1 0 2 2 1 0 0 1 1 1 1 2 0 0 1 0 1 0 0 1 0 0 1 1 0 1 1 0 0 1 0 1 0 2 0 0 0 1 0 0 0 1 0 1 0 1 0 1 0 0 0 0 0 0 0 0 0 0 0 1 1 0 0 1 1 0 0 0 0 1 0 1 1 0 0 0 0 1 2 1 0 0 1 0 1 1 2 2 0 1 1 1 0 0 0 0 1 0 0 0 2 2 1 1 2 1 2 0 0 0 0 0 2 0 0 0 1 0 0 0 0 0 1 0 0 0 0 1 0 1 0 0 0 0 0 1 1 0 0 2 0 1 1 0 0 0 1 0 1 1 0 1 2 0 1 1 0 0 0 1 0 0 1 0 2 0 1 1 0 1 1 2 1 1 0 0 0 0 0 1 0 0 0 0 2 0 0 1 0 0 2 0 0 1 0 0 0 0 1 0 1 1 0 1 2 2 1 1 0 1 0 1 0 0 1 0 1 0 0 0 1 1 0 0 0 0 0 0 0 0 1 0 1 0 0 0 0 0 0 0 0 0 0 1 0 1 2 1 0 0 0 0 1 0 0 2 0 1 0 1 1 1 1 0 0 1 0 0 0 0 0 0 1 2 0 0 1 0 0 0 0 0 1 0 2 0 0 1 0 1 0 0 2 1 0 0 1 0 0 0 0 1 1 0 0 1 0 0 0 0 0 0 0 1 1 0 1 1 0 2 2 1 1 0 0 0 1 0 0 2 0 0 0 0 1 1 0 0 0 0 0 0 0 1 1 0 0 0 0 1 0 1 1 2 1 1 0 1 0 1 0 1 0 0 0 0 0 0 1 0 0 1 1 2 0 0 0 1 1 1 0 0 0 1 0 0 0 2 0 0 0 0 0 1 1 0 1 0 1 1 2 1 0 1 0 1 2 0 1 1 0 2 0 0 0 0 1 0 0 0 0 2 0 1 0 0 0 0 0 1 0 1 0 0 2 0 0 1 0 0 2 0 1 0 1 2 0 0 0 0 0 0 0 0 0 0 1 1 0 0 0 0 0 0 0 0 0 0 0 0 0 0 0 0 1 0 0 1 0 0 0 0 1 1 1 0 0 0 0 0 0 2 0 0 0 0 1 1 0 0 1 2 1 0 2 2 1 1 0 0 0 0 1 0 0 1 0 0 2 2 1 1 0 0 0 0 0 1 1 1 0 1 0 2 1 1 1 1 1 0 2 1 0 0 0 0 0 0 1 2 2 1 1 0 0 0 1 0 0 0 0 0 0 2 1 0 0 0 0 1 0 1 1 2 0 1 0 0 0 1 0 1 0 0 0 2 0 0 0 1 1 1 0 0 0 0 0 0 1 0 0 0 2 0 1 0 0 1 0 1 0 2 0 1 2 0 1 1 0 0 0 0 0 1 2 2 1 1 1 0 1 0 0 0 1 0 1 0 0 0 1 0 0 0 0 0 0 1 0 0 0 1 0 1 0 0 1 0 0 1 0 1 0 0 1 0 1 0 1 0 2 0 0 1 1 0 1 1 2 1 1 0 1 0 1 1 1 2 1 1 1 0 0 0 1 0 0 1 1 1 0 0 0 0 1 0 1 0 2 1 1 1 0 1 2 0 1 0 0 1 0 1 0 1 2 1 0 2 0 1 0 0 0 0 2 2 0 1 0 0 1 0 0 1 0 0 0 0 0 0 1 2 2 0 1 1 0 2 0 1 0 1 1 0 1 1 0 1 0 0 1 0 0 0 1 1 1 0 2 0 1 1 0 0 1 2 0 0 1 0 0 0 0 1 1 0 0 0 1 1 0 1 0 1 0 0 0 0 0 0 0 0 1 0 1 0 0 0 0 1 0 0 1 1 2 0 1 0 0 1 0 1 1 0 2 0 0 0 0 0 0 0 1 0 0 1 1 0 0 1 2 0 0 2 1 0 2 0 0 0 0 0 0 2 1 0 0 1 2 1 0 0 0 1 0 1 0 2 1 1 0 0 2 0 1 1 0 0 1 0 2 0 0 0 0 2 0 0 2 0 1 0 0 1 0 0 1 1 0 0 0 0 0 2 1 0 1 0 0 1 2 0 0 1 0 0 0 1 0 0 1 1 0 0 0 1 0 2 0 0 1 0 0 1 1 1 0 1 1 0 0 0 0 0 2 0 0 0 0 0 0 1 0 0 0 0 0 0 0 1 1 1 1 0 1 1 1 0 0 0 0 0 1 0 1 0 0 1 1 0 1 1 0 1 0 0 1 1 0 0 0 1 0 0 0 1 0 1 0 0 1 0 1 0 1 0 1 1 1 1 0 0 0 1 1 1 1 0 0 1 1 0 1 2 0 0 0 2 1 0 1 0 1 1 0 0 1 0 0 0 1 0 1 0 0 1 1 0 1 0 0 0 0 0 0 0 0 0 0 2 1 0 0 0 1 2 0 0 2 0 1 1 2 1 1 0 0 0 2 0 0 0 0 1 0 0 1 0 1 0 0 1 0 2 0 0 0 2 0 0 0 0 0 1 0 1 1 1 0 0 0 2 2 2 1 0 1 0 0 0 0 0 0 2 1 0 2 1 1 0 0 0 2 1 1 0 0 1 2 1 0 0 0 0 1 1 1 1 1 1 0 0 2 0 0 1 2 2 0 0 0 1 0 0 0 1 0 2 0 0 0 2 1 1 0 1 0 1 0 0 0 0 0 0 0 1 2 0 0 2 2 0 0 0 1 1 0 0 1 0 0 1 1 2 0 1 0 2 0 0 0 1 0 1 0 0 0 1 0 1 2 1 0 2 1 1 1 0 0 2 0 1 0 2 0 0 0 0 1 0 0 2 2 2 2 0 1 0 1 1 0 2 1 2 2 1 1 0 0 1 2 1 1 0 2 0 
1 2 0 0 1 1 2 1 0 1 1 0 0 0 1 1 0 0 1 2 2 1 0 0 1 2 1 1 1 0 0 0 2 0 0 1 2 1 1 2 2 1 0 2 0 1 1 1 1 0 0 0 1 0 1 2 0 1 2 0 2 1 1 0 0 1 2 1 0 1 0 0 0 0 1 1 0 1 1 0 0 1 0 0 0 1 0 0 0 0 1 1 1 0 2 1 1 2 0 0 1 0 1 0 1 0 0 2 0 0 1 2 1 0 0 0 0 0 1 0 0 1 2 2 2 1 0 1 2 0 0 0 1 0 1 2 1 1 0 2 1 0 0 0 0 2 0 0 0 1 0 0 0 2 1 2 0 0 1 0 0 2 0 2 0 1 0 1 2 2 1 1 2 2 0 0 0 2 1 0 1 0 0 2 0 1 0 1 1 1 0 1 0 0 0 0 1 2 1 1 0 0 1 2 1 0 0 2 2 0 1 0 1 2 0 0 0 1 0 1 0 0 2 2 0 1 1 2 1 1 2 0 0 0 1 2 0 1 1 0 0 2 1 1 0 0 0 2 0 0 0 0 1 0 1 1 0 2 2 0 0 2 1 2 1 0 0 2 2 0 2 0 1 2 0 0 0 1 1 2 0 1 0 1 1 0 1 2 0 1 1 0 0 0 1 0 1 1 0 2 2 0 0 0 1 0 1 0 1 2 0 1 2 0 0 0 0 1 1 0 1 0 1 0 0 1 0 0 2 1 1 0 0 0 0 1 0 0 1 1 1 2 1 1 2 1 0 0 1 0 1 1 0 0 1 1 0 0 2 1 2 1 1 2 0 1 1 0 1 0 2 0 1 1 2 1 0 1 2 1 0 1 2 2 1 2 1 0 0 0 0 1 1 0 0 1 2 0 2 0 1 1 0 0 0 2 0 2 0 2 2 1 0 1 0 2 1 1 2 1 0 1 1 0 0 0 2 1 1 0 1 2 1 0 0 2 0 1 0 0 1 1 0 2 1 0 1 0 1 0 1 1 1 0 0 0 0 2 0 0 1 0 2 0 1 1 1 0 0 2 1 2 2 2 1 2 1 0 1 2 1 1 0 0 0 2 1 1 0 0 0 2 1 1 1 2 0 1 1 2 2 0 1 1 0 2 2 1 0 0 0 0 0 0 0 0 0 2 0 0 0 2 0 2 0 0 1 0 0 1 0 0 0 1 0 0 0 0 0 0 0 1 1 0 0 1 0 1 1 1 1 0 0 1 0 0 2 0 1 0 2 1 0 0 0 0 1 0 0 2 1 1 0 0 1 0 1 1 2 1 1 0 1 1 0 0 1 0 1 2 1 1 2 0 1 0 0 0 1 1 0 1 0 1 0 2 1 1 1 1 0 0 1 2 0 0 1 2 0 1 0 1 0 2 1 2 2 0 1 1 1 1 2 2 0 0 2 1 0 0 0 2 0 1 1 2 0 1 0 2 1 0 1 0 1 1 0 0 1 0 1 1 1 0 0 0 1 1 2 1 1 0 1 0 1 2 1 1 0 0 1 1 1 0 0 1 1 2 1 0 0 1 1 1 2 1 0 1 0 0 0 1 1 1 1 1 1 0 1 1 2 1 1 1 0 2 0 2 0 1 1 0 1 0 1 1 0 0 0 0 1 0 0 2 0 0 1 1 0 0 0 0 1 0 1 1 1 2 1 0 0 2 1 1 2 0 1 0 1 2 1 1 1 1 2 0 1 2 1 0 2 1 2 1 0 1 2 0 2 2 1 0 1 0 1 1 0 0 0 1 1 0 1 2 0 0 2 2 0 0 2 1 2 0 1 0 0 2 2 1 1 0 2 0 0 2 1 1 0 1 1 1 0 1 0 0 0 2 0 0 2 0 1 0 1 1 1 1 0 0 2 2 1 0 1 0 2 1 0 1 1 0 1 2 2 1 1 0 1 0 1 1 0 2 1 0 2 1 1 0 0 1 0 0 1 0 0 2 1 1 0 0 0 0 0 1 1 1 0 1 0 0 1 2 0 1 1 0 0 1 1 1 0 1 2 2 1 1 0 1 0 2 0 1 0 0 1 2 1 1 1 1 2 1 1 0 0 0 2 0 0 0 0 2 0 2 1 0 2 0 0 1 1 0 0 0 2 1 1 2 0 0 0 1 0 0 1 1 1 0 2 1 0 0 0 1 0 0 2 0 0 0 0 2 1 1 0 1 1 0 2 1 0 2 2 1 1 1 1 0 1 0 1 1 0 1 1 2 1 1 0 1 1 0 1 1 0 1 2 0 1 1 1 0 0 0 2 0 0 1 1 2 0 1 1 1 2 0 1 0 1 0 1 2 2 1 2 0 0 1 1 0 2 0 1 0 2 1 1 0 0 2 2 0 1 0 0 1 0 1 0 2 0 1 0 1 0 1 0 0 0 0 1 0 0 0 0 0 0 2 1 1 1 0 1 1 1 2 0 2 2 0 0 1 1 2 0 0 0 0 0 0 0 0 0 1 2 0 0 1 1 0 1 2 0 0 0 1 1 0 0 0 0 0 0 0 0 1 1 1 0 1 0 0 1 2 0 0 1 1 0 1 1 2 1 0 0 0 1 1 1 1 1 1 1 1 1 2 0 0 2 0 1 1 2 0 0 1 0 0 0 0 0 1 0 1 2 1 1 1 0 1 1 1 1 1 1 2 1 0 0 1 0 0 1 1 2 2 0 1 1 2 0 0 1 0 1 0 2 1 1 0 1 0 1 1 0 0 1 1 0 1 1 1 0 0 2 0 2 1 2 1 1 0 1 0 2 1 0 1 1 1 2 1 0 0 0 2 0 1 0 1 0 2 1 0 1 0 0 0 1 1 0 1 0 1 0 1 1 0 2 1 0 0 1 1 2 0 1 1 1 1 1 1 0 2 1 0 0 1 1 1 1 2 0 0 0 0 0 1 0 0 1 0 1 1 1 1 1 0 1 0 0 0 0 2 2 1 0 1 1 1 1 1 0 0 0 0 1 0 2 2 0 0 1 0 1 0 0 1 2 0 1 1 1 0 0 1 2 2 0 0 0 0 1 1 0 0 0 0 0 0 2 2 0 1 0 1 1 2 1 0 0 1 2 1 0 0 1 1 0 0 0 1 1 1 1 1 2 0 0 1 0 1 0 2 2 2 0 0 1 0 1 0 2 1 1 0 0 1 0 1 1 0 1 1 1 2 1 0 1 1 0 0 1 1 2 1 1 1 0 1 2 0 1 2 0 0 2 0 1 0 0 0 1 2 0 0 0 0 1 2 0 1 0 1 1 1 0 1 1 2 1 0 0 1 1 0 0 0 0 1 0 1 0 0 0 1 0 2 1 0 0 1 1 0 0 1 1 0 1 0 1 1 1 1 0 1 2 2 0 0 1 2 0 1 0 1 2 0 1 0 2 1 1 0 1 0 0 0 2 1 0 0 0 0 0 2 1 1 1 0 2 0 0 1 0 1 1 1 1 0 2 2 1 1 1 2 0 1 0 1 1 2 0 0 0 1 1 1 0 1 1 0 0 0 0 1 0 2 0 2 1 0 2 0 0 0 1 2 0 1 1 0 1 1 1 0 2 1 0 1 2 0 1 1 1 1 1 1 2 2 0 0 1 1 0 1 2 0 1 1 0 1 0 0 0 1 1 0 0 2 2 1 0 0 2 0 1 0 1 2 0 0 0 0 0 0 0 2 1 1 1 0 0 1 1 0 1 0 0 0 0 2 0 1 0 1 1 0 1 1 2 0 2 1 1 0 1 1 1 0 1 1 0 1 1 1 0 0 1 2 1 1 2 1 1 1 1 1 1 1 1 0 1 0 2 1 0 1 1 0 1 1 1 1 0 0 0 0 0 0 0 1 0 0 1 2 0 0 2 1 0 0 0 1 1 1 0 2 1 1 2 1 0 2 2 2 1 1 2 2 0 1 0 0 1 0 2 2 1 0 0 0 1 1 0 0 2 1 0 0 0 1 1 1 0 1 0 0 1 1 1 1 0 0 0 0 0 0 0 1 0 1 2 2 1 1 1 1 1 0 1 2 1 1 0 0 0 0 1 1 0 0 2 1 0 0 0 0 1 1 0 0 1 0 1 0 2 1 1 0 0 2 0 0 0 0 2 0 1 0 0 0 2 1 1 0 0 1 0 0 0 1 1 0 1 0 1 0 0 1 1 1 1 1 1 0 1 2 2 0 1 1 1 0 1 1 0 1 1 0 0 1 1 1 1 1 2 2 0 0 0 2 2 1 2 0 0 1 2 0 0 1 1 2 1 1 1 0 0 1 1 0 0 0 0 0 1 1 0 0 1 1 1 1 1 1 1 1 0 2 1 0 0 1 1 0 0 1 1 0 0 1 1 1 1 0 1 1 0 0 1 1 0 0 0 0 1 0 0 0 1 2 2 2 0 1 0 1 2 0 2 0 1 0 1 0 1 1 1 0 2 1 0 1 0 0 0 0 0 0 1 0 1 0 0 0 1 2 1 0 1 2 0 0 1 0 1 1 
2 1 1 0 0 1 0 0 0 0 1 1 0 0 0 0 0 1 0 0 0 0 2 2 0 1 1 1 0 0 0 1 0 1 0 1 1 0 0 1 1 0 1 0 0 0 1 1 0 1 2 1 1 1 0 0 0 0 1 0 0 1 2 0 0 1 1 0 1 0 0 1 1 2 0 1 0 1 2 1 0 0 1 1 2 0 0 1 0 2 1 0 1 1 1 0 1 1 2 0 1 0 0 0 0 2 0 1 0 0 0 0 0 0 1 0 1 1 0 0 0 0 0 1 0 1 1 0 1 0 2 2 0 1 1 0 1 1 0 1 0 0 0 0 0 1 0 0 0 0 0 0 1 1 0 1 1 2 0 0 1 0 0 1 0 0 0 0 1 1 2 0 0 1 1 2 0 0 1 0 1 2 0 1 1 1 0 0 1 1 2 0 0 0 2 0 1 1 0 1 1 1 0 0 1 0 1 0 1 2 1 0 1 1 0 1 1 1 0 0 1 0 0 0 0 0 1 1 1 1 0 1 0 0 0 0 0 0 0 0 0 0 1 0 0 1 0 1 0 0 0 1 0 0 0 1 2 1 0 1 0 1 1 0 1 0 0 0 1 0 0 0 0 0 0 1 0 2 1 1 1 1 1 0 0 1 0 0 0 0 0 0 0 0 0 0 0 1 0 0 1 1 1 0 1 0 0 1 1 0 1 1 0 2 0 0 2 0 0 0 0 1 0 1 0 1 0 0 0 0 0 0 0 0 0 1 0 0 0 1 1 1 1 0 0 1 1 0 1 0 0 0 1 0 0 0 0 0 1 1 0 1 0 1 1 0 0 1 1 1 1 2 1 1 0 0 0 1 1 0 1 0 1 0 0 0 0 0 1 0 0 1 0 0 0 0 0 0 0 1 1 1 0 1 1 1 1 1 0 0 1 0 0 0 1 1 1 0 0 0 0 1 0 1 0 0 0 0 0 0 1 0 2 1 2 1 2 0 0 0 0 0 0 0 0 0 0 0 0 1 0 1 0 0 1 0 0 1 2 1 1 1 1 1 1 1 0 0 0 1 1 1 1 0 0 0 1 1 0 1 0 1 0 1 1 1 0 0 0 1 1 1 1 1 0 1 1 0 0 0 0 1 0 0 0 0 1 0 0 1 0 0 0 0 0 1 0 1 0 0 0 1 1 0 2 2 0 1 1 1 1 0 0 1 1 0 0 1 0 0 0 2 0 1 1 0 0 1 0 0 0 0 0 1 0 1 0 1 0 0 1 1 1 0 0 0 0 0 0 0 0 0 0 1 1 0 0 1 1 1 0 0 0 0 0 0 0 0 0 1 1 0 0 0 1 0 1 0 0 1 1 1 1 2 0 0 1 1 0 1 1 1 1 1 0 1 1 0 1 1 1 0 0 1 2 0 0 1 0 0 0 1 0 1 1 0 0 1 1 0 0 1 1 1 0 0 1 1 0 1 1 1 0 0 0 1 0 0 0 1 0 0 0 1 0 1 1 0 0 1 0 2 0 1 0 1 0 0 1 0 2 0 1 0 1 0 0 0 0 0 0 0 1 0 0 1 0 0 0 0 0 0 0 0 1 0 0 0 1 0 1 1 0 0 0 0 1 1 2 1 0 1 1 1 0 0 0 0 0 1 1 0 2 1 0 1 0 0 0 0 0 1 0 2 1 0 0 0 1 0 0 0 0 0 1 1 0 1 1 1 1 0 0 1 1 0 0 1 0 1 1 1 1 0 2 0 0 0 0 0 1 1 1 0 1 0 1 0 1 1 1 1 0 0 1 0 1 1 1 1 0 0 0 1 1 0 1 0 0 1 1 0 1 0 0 0 0 1 0 0 0 1 0 0 2 0 1 1 0 2 0 0 1 0 0 1 0 1 0 0 0 0 1 0 1 0 0 1 1 0 0 0 1 1 0 1 0 0 0 0 1 0 0 0 0 1 1 0 0 0 0 0 0 0 0 0 0 1 1 0 1 0 0 1 0 0 0 1 1 0 0 1 1 1 0 0 1 0 0 0 0 0 1 1 1 0 1 0 0 0 2 0 1 0 0 0 1 0 0 1 0 2 0 0 0 0 1 1 0 0 1 2 1 0 0 0 2 0 1 1 0 0 0 0 0 0 1 0 0 1 0 1 0 0 2 2 0 0 0 0 1 0 0 0 0 1 1 0 1 0 1 0 1 0 0 1 0 0 1 0 1 0 1 1 0 1 0 0 0 1 1 0 1 1 1 0 0 1 0 1 1 1 0 0 0 1 0 0 0 0 1 0 0 2 0 0 0 2 0 0 1 1 0 1 1 0 1 0 1 1 0 2 0 0 1 1 1 0 2 0 0 2 0 1 1 1 1 0 0 0 1 1 0 1 0 0 0 2 2 1 1 1 0 0 0 1 0 1 0 1 0 0 0 0 1 0 1 1 1 0 1 0 0 0 0 1 1 1 1 1 1 0 0 0 0 1 1 1 0 2 0 0 0 0 1 0 0 0 0 0 0 2 0 1 0 0 1 1 0 1 0 1 1 0 0 0 0 0 0 0 2 0 0 0 0 0 0 1 0 0 1 1 0 1 0 2 0 0 0 0 0 0 1 0 0 0 1 1 2 2 1 0 0 1 0 0 0 0 0 0 0 1 0 1 2 0 1 1 0 0 0 0 0 0 0 0 0 1 0 0 1 1 0 0 0 0 1 1 0 0 0 0 0 0 1 1 0 0 1 1 0 0 0 0 0 0 2 1 1 0 1 1 0 1 0 1 0 1 1 0 1 1 1 1 0 0 0 1 0 1 0 0 0 0 2 0 0 0 1 1 0 0 1 0 0 1 0 0 0 1 1 1 0 0 0 0 0 1 0 2 1 0 1 0 0 0 0 0 0 1 0 0 0 1 0 1 0 2 1 0 0 0 1 0 0 0 0 0 1 1 0 0 1 0 0 0 1 0 1 1 1 1 0 1 0 0 1 1 2 0 2 0 0 1 1 0 1 0 0 1 1 1 0 2 0 0 0 0 1 0 0 0 0 0 1 0 0 0 0 0 0 1 1 1 1 1 0 1 0 0 0 1 0 0 0 1 0 0 0 0 1 2 1 0 1 0 0 2 0 0 2 0 1 1 0 1 0 0 0 0 1 0 1 0 1 1 1 1 1 1 1 0 1 1 1 0 0 0 0 0 1 1 1 2 0 0 0 0 1 0 1 1 1 2 0 0 0 1 1 1 1 0 0 1 0 1 0 0 1 0 0 1 0 0 0 0 1 0 1 0 1 0 0 0 0 1 0 0 2 1 0 1 0 0 0 1 1 0 0 1 1 0 0 0 0 1 1 0 0 0 1 0 1 0 0 0 2 2 1 0 1 0 0 0 1 0 0 0 0 1 1 0 1 1 1 0 1 1 0 1 1 1 0 1 0 1 0 1 0 2 0 1 0 1 1 0 0 0 0 0 1 0 1 0 0 1 0 1 1 0 1 0 1 1 0 0 0 0 0 0 0 0 0 0 0 0 0 0 1 1 0 0 0 0 0 0 0 0 0 0 1 1 0 2 0 0 0 0 0 1 0 0 0 1 0 1 0 1 0 0 0 0 1 2 0 0 0 1 0 1 1 0 1 0 0 0 1 0 1 1 0 1 1 1 0 1 0 0 1 2 0 0 0 0 0 0 0 0 2 1 1 0 1 1 1 0 0 0 1 0 1 1 1 0 0 0 0 0 0 1 0 2 0 1 0 1 0 0 1 2 0 1 1 2 1 0 0 1 0 1 1 0 0 1 1 1 0 0 0 0 1 0 0 0 1 0 1 0 0 1 0 0 0 2 0 0 0 0 1 1 1 0 0 0 0 0 0 0 1 0 0 0 0 0 1 1 0 1 0 0 0 1 0 0 0 1 0 1 0 1 0 0 1 0 2 1 0 0 1 0 1 0 0 0 1 0 0 0 1 1 0 0 0 1 1 1 1 0 0 0 0 1 0 0 0 0 0 0 0 0 0 1 0 2 0 0 0 0 1 0 0 0 0 1 0 1 0 0 1 1 1 0 1 0 1 0 1 1 0 1 0 1 0 0 1 0 1 0 0 0 0 1 2 1 0 1 0 0 0 0 1 1 0 0 0 1 0 0 1 1 0 0 0 0 1 0 0 0 1 0 0 0 0 0 0 0 0 0 0 1 1 0 1 1 1 1 1 0 1 0 0 0 0 1 0 1 0 1 0 1 1 0 1 0 0 2 0 1 0 1 0 2 0 1 1 0 1 0 2 0 0 0 0 0 0 1 0 0 0 2 0 1 0 1 0 1 0 1 0 0 0 0 0 1 0 1 0 0 0 0 1 1 1 0 1 2 1 1 1 0 0 1 0 0 2 0 0 1 0 0 0 0 0 2 0 0 1 1 1 0 1 0 1 1 0 0 0 0 0 1 0 0 1 2 1 0 0 1 0 0 0 0 1 0 1 1 0 0 2 0 2 0 1 0 1 0 0 0 0 0 0 0 0 0 1 0 0 2 0 1 
0 0 0 1 1 0 0 1 0 0 0 1 0 1 0 0 0 0 0 1 0 0 0 0 1 0 0 1 0 0 0 0 0 0 0 0 0 1 0 0 1 0 0 0 0 0 0 0 1 0 0 0 0 0 1 0 0 0 0 0 0 1 0 0 0 0 1 0 0 0 0 1 0 0 0 0 0 0 0 0 0 0 0 0 0 0 0 0 0 0 0 0 0 0 0 0 0 1 0 0 0 1 1 0 1 0 0 0 1 0 0 0 1 0 0 0 0 0 1 0 0 1 1 0 0 0 0 0 1 0 0 0 0 0 0 0 0 0 0 0 0 0 0 0 0 0 0 1 0 0 0 0 0 0 0 0 0 0 0 1 1 0 0 0 0 0 0 0 0 0 0 0 0 0 0 0 0 1 0 0 0 0 0 1 0 0 0 0 1 0 1 0 0 0 0 0 0 0 0 0 0 0 0 1 1 0 0 1 0 1 1 0 1 1 0 0 0 0 0 0 0 0 0 1 0 1 0 0 0 0 0 0 0 0 1 1 0 0 0 0 0 0 1 0 0 0 0 0 0 0 0 0 1 0 0 2 0 0 0 0 1 1 0 0 1 0 0 0 0 0 0 0 0 1 0 1 0 0 1 0 0 0 0 0 0 1 0 1 0 0 0 0 0 0 0 0 0 0 0 0 1 0 0 1 0 0 0 0 0 0 0 0 0 0 0 0 0 0 0 0 0 0 0 1 0 0 0 1 1 1 0 0 0 0 1 0 0 0 1 0 0 0 0 0 0 0 0 0 0 0 1 0 0 0 0 1 0 0 0 0 1 1 0 0 0 0 0 0 0 0 1 0 0 0 0 0 0 0 0 0 0 0 0 0 0 0 0 0 0 0 0 0 0 0 0 0 0 0 0 1 0 0 1 0 0 0 0 0 0 0 0 0 0 0 0 1 0 0 0 1 1 0 0 0 0 0 0 0 0 0 0 0 0 0 0 1 0 1 0 0 0 0 0 1 1 0 0 0 0 0 0 0 0 0 0 0 0 0 0 0 0 1 0 1 0 0 1 0 0 0 2 0 0 0 0 0 0 0 1 0 0 0 0 0 0 0 1 0 0 0 0 0 0 0 0 1 0 0 0 0 1 0 0 0 0 0 0 0 0 0 0 1 0 0 0 0 0 1 0 0 0 0 0 0 0 0 0 0 0 0 0 0 0 0 0 0 0 0 0 0 0 0 0 0 0 0 0 1 0 0 0 0 0 1 0 0 0 0 0 0 1 0 0 0 0 0 0 1 0 0 0 1 0 1 0 0 1 0 0 0 1 0 0 0 0 0 0 0 0 0 1 0 0 0 0 0 0 0 0 1 1 0 0 0 0 0 0 0 0 0 0 0 0 0 0 0 0 0 0 0 0 1 0 0 0 1 0 0 1 1 0 0 0 0 0 0 1 1 0 0 0 0 0 0 0 0 0 0 0 0 0 0 0 0 0 0 0 0 0 0 0 0 0 0 0 1 0 0 0 1 1 0 0 0 0 0 0 0 0 1 0 0 0 0 0 0 1 0 1 0 0 0 0 0 0 0 0 0 0 0 1 0 0 0 0 1 0 0 0 0 0 1 0 0 0 1 1 0 0 0 0 0 0 0 1 0 0 0 0 0 0 0 0 1 0 1 0 0 0 0 0 0 0 0 0 0 0 0 0 0 0 1 0 1 0 0 0 1 0 1 1 1 0 0 0 0 0 1 1 0 0 2 1 0 0 0 0 0 0 1 0 0 1 0 1 0 0 0 0 0 0 0 0 1 0 0 0 0 0 0 0 1 1 0 0 0 0 0 0 0 0 0 0 0 0 0 0 0 0 1 1 0 0 0 0 0 0 0 0 0 0 0 1 0 0 1 0 0 1 0 1 0 0 0 0 1 0 0 0 0 0 0 0 1 0 1 1 0 1 0 0 1 0 0 0 0 0 0 1 1 0 0 0 0 0 0 0 1 0 0 0 0 0 0 0 0 0 0 0 0 0 0 0 0 0 0 0 0 0 0 1 1 0 0 0 0 0 0 0 0 1 0 0 0 0 0 0 0 0 0 0 0 0 1 1 0 0 0 0 0 0 0 0 0 0 1 0 0 1 0 0 0 0 0 0 0 0 1 0 0 0 0 0 0 0 0 0 0 0 0 0 0 0 0 0 0 0 0 0 0 1 0 0 0 0 0 0 0 0 0 0 0 0 0 1 0 0 0 0 0 0 0 0 0 0 0 0 0 0 0 0 0 0 0 0 0 0 0 0 0 0 0 0 0 0 0 0 0 0 0 0 0 1 0 0 1 1 0 0 0 0 1 0 0 0 0 0 0 0 0 0 0 1 0 0 0 0 0 0 0 0 0 0 0 0 0 1 0 0 0 0 1 0 0 0 0 0 2 0 0 0 1 0 0 0 0 0 1 0 0 0 0 0 0 0 0 0 0 0 0 0 0 0 0 0 0 0 0 0 1 0 0 0 0 0 0 0 0 0 0 0 0 0 0 0 0 0 0 0 0 0 0 0 0 0 0 0 0 1 0 0 1 0 0 0 0 0 0 1 1 0 0 0 0 0 0 1 0 1 0 1 0 0 1 1 0 0 0 0 1 0 0 0 1 0 0 0 0 0 0 0 0 0 0 0 0 1 0 0 0 0 0 0 0 1 0 0 0 0 0 0 0 0 0 0 0 0 1 0 1 1 0 0 0 0 0 0 0 0 0 0 1 0 0 0 0 0 0 0 0 0 1 0 0 0 1 0 0 0 0 1 0 0 0 1 0 0 0 0 0 1 1 0 0 0 0 0 0 0 0 0 0 0 0 1 0 0 0 0 0 0 1 0 1 0 0 0 0 0 0 0 0 0 0 0 0 0 0 0 0 0 1 1 0 0 0 0 0 0 0 0 0 0 0 0 0 0 0 0 0 0 0 1 0 0 1 0 0 0 0 0 0 0 0 0 0 0 0 0 1 0 0 1 0 0 0 1 0 1 0 0 0 1 0 1 0 0 0 1 1 1 0 1 0 0 0 0 0 0 1 0 1 0 0 1 0 1 0 0 0 0 0 0 1 0 0 0 1 1 0 0 0 0 0 0 0 0 0 1 0 0 1 0 1 1 0 1 0 0 0 0 0 1 0 0 0 1 1 0 0 2 0 0 0 0 0 0 0 0 0 0 0 0 0 0 1 0 0 0 0 0 0 0 0 0 0 0 0 0 0 0 1 0 1 0 0 1 0 0 0 0 0 0 0 0 1 0 0 0 0 0 0 0 0 0 0 0 0 0 0 0 1 1 0 0 0 0 0 0 0 0 0 1 0 0 1 0 0 0 0 0 0 0 0 1 0 0 0 0 0 0 0 1 0 0 0 0 0 0 0 0 0 0 1 0 0 0 0 0 0 0 0 1 0 0 0 1 0 0 1 0 0 0 1 0 0 0 1 1 0 0 0 0 0 1 0 0 0 0 0 0 0 0 1 0 0 1 0 0 0 0 0 0 0 0 0 0 0 0 1 0 0 0 0 0 0 0 0 0 0 0 0 1 0 1 0 0 0 0 0 0 0 0 0 0 0 1 0 0 0 0 0 0 0 0 0 0 0 0 1 0 0 0 0 0 0 1 0 0 0 1 0 0 1 0 0 0 1 0 0 0 1 0 1 0 0 0 0 0 0 0 0 0 0 0 0 0 0 0 0 0 0 0 0 0 0 1 0 0 0 0 0 1 0 0 0 0 0 0 0 0 0 1 1 0 0 0 0 1 0 0 0 0 0 0 1 0 0 0 0 0 0 0 0 1 0 0 1 0 0 0 0 0 0 1 0 1 1 0 1 0 0 1 1 0 0 0 0 0 1 1 0 0 0 0 0 1 0 0 0 0 0 1 0 0 1 0 0 1 0 0 0 0 0 0 0 0 0 0 0 0 0 0 0 0 0 0 0 1 0 0 0 0 0 0 0 1 0 0 0 0 0 0 1 1 0 0 0 0 0 0 0 0 0 0 0 0 0 0 0 0 0 0 0 0 0 0 0 0 1 0 0 0 0 0 0 0 0 0 1 0 0 0 0 0 0 0 0 0 0 0 0 0 0 0 0 0 0 0 0 0 0 0 0 0 0 0 0 0 0 0 0 0 0 0 0 0 0 0 0 0 0 1 0 0 0 0 0 0 0 0 0 0 0 0 0 0 0 2 0 0 0 1 0 0 0 0 2 0 0 0 0 1 0 1 0 1 0 0 0 0 0 0 0 0 0 0 0 0 0 1 0 0 0 0 0 0 0 0 0 0 0 0 0 0 1 0 1 1 0 0 0 0 0 0 0 0 0 1 1 0 0 0 0 0 0 0 0 0 0 0 0 0 1 0 1 1 1 0 1 0 0 1 0 0 0 0 0 0 1 0 0 1 0 1 0 0 0 0 0 0 0 0 0 0 0 1 1 0 0 0 0 1 0 0 0 0 0 0 0 0 0 0 0 0 0 0 0 0 0 0 1 0 0 0 0 0 0 0 0 
1 0 0 0 0 1 1 1 1 0 0 0 0 1 1 1 1 0 1 1 0 0 0 1 1 0 2 1 1 0 1 1 1 1 0 0 0 0 0 0 0 0 0 0 0 0 1 1 1 0 1 0 1 0 0 0 1 1 0 0 1 0 0 0 0 2 0 0 1 0 0 1 0 1 1 0 0 0 1 1 1 0 0 0 2 1 1 1 2 0 0 1 0 0 0 2 0 0 0 0 0 1 0 1 0 0 0 2 0 1 1 0 0 0 0 1 2 0 0 1 2 0 0 1 0 0 0 1 0 1 1 1 0 1 0 0 0 0 0 0 0 1 1 0 0 0 0 1 1 1 2 1 0 2 0 1 1 0 2 0 0 0 1 1 1 0 0 1 1 2 1 0 0 0 2 0 1 0 1 0 0 1 0 1 0 1 0 1 0 0 1 0 0 1 0 1 1 1 0 1 1 1 2 2 0 0 1 0 1 1 0 1 1 0 2 0 0 1 0 1 1 1 1 0 1 1 0 0 0 0 1 0 2 0 0 1 1 0 1 0 0 1 1 0 1 0 2 0 2 1 0 0 1 0 0 0 1 1 1 1 1 0 1 0 0 1 2 0 0 1 1 1 0 0 0 1 1 0 0 0 1 0 0 0 1 0 0 2 0 1 1 1 0 0 0 2 2 0 1 0 0 1 1 0 1 0 0 0 0 1 0 0 0 0 0 0 1 2 1 1 0 1 0 2 0 0 1 0 0 0 0 1 1 1 0 0 1 1 2 0 0 0 1 1 1 0 1 1 0 0 0 1 0 1 1 0 2 0 2 0 1 1 1 0 0 1 1 1 1 1 0 0 1 1 0 1 2 2 0 1 1 0 1 1 1 1 0 2 0 2 1 0 1 1 2 0 1 0 0 1 0 0 0 0 2 1 1 1 1 1 0 1 0 1 1 0 1 0 1 1 2 0 0 0 1 0 1 1 1 0 0 0 0 1 1 1 1 0 0 0 1 1 0 1 0 0 0 1 1 0 0 0 1 2 1 1 0 0 1 1 1 2 0 1 0 2 0 0 0 0 0 0 0 0 1 0 0 0 1 0 0 0 1 1 0 0 0 0 1 0 0 1 0 1 0 1 0 0 0 1 1 1 1 0 2 1 1 0 0 1 0 0 1 0 1 1 0 1 1 0 1 0 0 1 0 0 1 0 0 2 0 2 0 1 0 1 1 1 1 1 1 0 1 0 0 0 0 0 0 0 0 1 1 1 1 0 1 0 0 1 0 1 1 1 0 0 1 0 0 0 0 1 0 2 0 1 1 0 1 0 0 1 1 0 0 0 1 0 0 0 0 1 1 2 0 0 1 1 0 2 0 1 2 1 1 1 1 0 0 0 1 0 0 1 1 1 1 2 2 1 0 1 1 0 1 2 0 0 1 0 1 0 1 2 0 0 0 0 1 0 1 0 1 1 1 0 0 1 1 0 1 0 1 0 1 1 1 2 1 1 2 2 1 1 1 1 1 1 1 0 0 1 0 1 0 1 0 0 0 0 0 0 1 0 0 0 0 1 1 0 0 0 1 1 0 1 1 0 1 0 0 2 1 0 0 0 0 1 1 0 0 0 1 0 2 1 1 2 0 0 1 0 1 0 1 1 0 0 1 1 1 1 0 2 1 0 1 0 0 1 0 0 1 0 1 0 1 1 0 1 2 1 0 1 1 0 1 1 0 1 0 0 1 1 1 2 1 1 1 0 1 0 1 1 1 0 0 1 1 0 0 2 0 1 0 1 1 0 1 1 2 0 0 1 0 0 2 1 0 1 0 1 0 1 0 0 0 0 0 0 0 0 2 1 0 1 0 0 0 1 1 0 1 0 0 1 1 0 1 0 1 0 1 1 0 0 1 0 1 1 1 1 1 0 1 0 0 1 0 0 0 0 2 0 0 2 1 2 0 1 0 0 1 1 2 1 0 0 0 0 1 0 0 1 1 0 1 1 0 0 1 1 0 0 0 1 2 1 1 0 1 0 1 0 0 1 1 0 2 1 2 1 0 2 0 1 0 2 1 1 1 1 0 1 2 0 1 1 0 0 1 0 0 1 0 0 0 0 0 1 2 2 1 0 0 0 1 1 1 1 1 1 1 0 2 1 1 1 0 0 1 0 1 1 0 0 1 0 1 0 1 2 1 0 1 2 1 0 2 0 1 1 1 1 1 1 0 1 1 0 0 1 0 1 1 1 0 0 1 1 0 1 0 1 2 1 1 1 1 2 0 1 0 1 0 1 0 0 1 1 2 0 1 0 0 1 0 1 2 1 0 1 0 0 1 0 2 2 1 1 0 0 1 0 0 1 1 0 0 0 0 2 0 2 1 1 0 1 0 0 1 2 0 0 0 0 1 0 0 0 0 0 1 0 1 2 1 0 1 0 0 0 2 0 1 1 0 0 1 0 0 0 0 0 1 0 1 0 0 0 0 2 0 1 1 0 2 1 1 0 0 0 2 1 1 0 1 0 0 1 0 0 1 1 0 1 2 0 2 1 0 1 1 0 1 0 0 0 1 2 1 2 1 0 0 1 0 1 1 0 2 0 0 0 1 0 1 0 0 0 0 1 1 2 1 2 1 1 0 1 1 2 1 0 0 1 1 0 0 0 2 0 1 1 0 0 0 0 0 1 0 1 2 2 0 0 1 0 0 2 1 0 2 1 0 0 1 2 1 0 0 1 1 0 0 0 2 1 1 1 1 1 0 0 1 0 0 0 0 1 1 0 2 0 1 0 1 1 1 0 2 2 1 0 1 1 0 1 0 0 1 1 1 2 0 0 1 1 0 0 1 1 0 0 0 0 0 1 0 0 0 1 1 0 2 0 0 1 0 1 0 2 0 1 0 0 1 0 2 1 0 1 1 1 1 0 2 0 0 0 0 0 2 0 0 0 1 1 0 1 1 0 1 1 1 1 1 2 1 0 0 0 2 0 1 1 0 2 0 0 1 0 1 0 0 2 0 1 1 1 1 0 1 1 0 0 0 1 1 2 0 0 0 0 0 0 1 0 0 1 0 0 0 1 1 1 0 0 0 0 1 0 1 1 1 1 0 1 1 1 0 0 0 1 0 0 0 1 0 2 1 0 0 0 1 1 0 0 0 0 0 1 1 2 1 0 2 1 1 0 0 1 2 0 1 1 0 0 0 2 1 1 0 0 1 0 1 0 1 0 0 1 0 1 1 1 0 2 1 0 1 1 0 0 0 0 2 1 1 0 0 1 0 1 0 1 0 1 0 0 0 0 1 0 0 0 0 1 0 1 1 2 0 2 0 0 0 1 0 0 1 0 0 1 2 0 2 1 1 0 0 1 0 0 0 2 0 0 0 0 1 0 0 0 0 1 0 0 1 0 0 0 0 0 1 0 0 2 1 0 1 1 1 0 1 0 0 0 1 1 1 0 1 2 1 0 1 0 1 1 1 0 0 1 0 1 0 0 0 1 1 1 1 0 2 1 1 1 0 1 1 1 1 1 1 2 1 0 1 1 1 2 1 1 1 0 1 0 0 1 1 1 0 1 1 1 1 2 1 0 1 1 2 1 0 1 0 0 1 1 1 1 1 1 1 1 0 1 0 2 0 0 2 1 0 0 2 1 0 0 0 0 0 1 1 0 1 0 2 1 1 1 1 0 0 0 0 0 0 1 1 1 0 0 1 1 0 0 1 0 2 1 0 1 1 0 1 0 1 0 1 0 1 1 0 1 2 0 0 0 0 0 1 0 0 0 0 2 0 1 0 0 1 0 1 0 0 0 0 1 1 1 0 0 1 1 2 0 0 0 0 0 0 1 1 2 1 1 1 1 0 0 1 1 1 0 0 1 0 2 1 1 1 0 2 1 0 0 2 0 1 0 0 2 0 1 1 1 1 1 0 1 1 1 1 0 0 2 1 0 1 0 0 1 0 0 1 0 1 0 2 1 2 0 0 0 0 2 1 0 1 1 0 2 0 1 1 0 0 1 0 1 0 1 1 0 0 0 0 2 0 0 0 1 0 0 0 1 1 0 1 1 0 1 0 0 2 0 1 0 1 0 0 2 0 1 1 1 0 1 1 0 0 0 1 0 0 1 2 1 0 0 0 1 2 2 1 0 1 0 2 1 1 1 0 1 1 0 0 0 0 0 1 0 1 1 2 0 1 1 0 0 0 1 1 1 1 0 0 1 1 0 1 0 1 1 0 0 2 1 0 0 2 1 0 1 1 1 1 1 0 1 1 0 0 1 1 1 0 1 1 0 2 2 2 1 0 1 0 0 0 0 0 0 0 0 1 1 1 2 2 0 1 1 0 0 1 1 0 0 0 0 2 0 0 0 1 0 0 1 0 2 0 1 0 1 0 0 1 1 0 1 1 0 0 1 1 2 1 0 0 0 1 0 1 1 0 1 1 2 1 0 1 2 1 1 0 0 1 1 0 0 1 1 2 1 0 0 0 2 1 2 0 1 1 0 1 1 2 1 0 1 1 0 1 0 0 1 1 0 
0 1 1 0 1 1 0 1 0 2 0 1 1 1 1 0 0 1 1 0 0 1 2 1 0 0 1 1 0 2 1 0 1 0 2 1 1 1 2 0 1 0 1 1 2 1 1 1 1 1 0 1 0 1 1 2 1 1 1 1 0 2 2 1 1 1 0 1 1 0 1 1 1 1 1 0 0 0 0 1 0 0 1 1 0 0 2 1 0 0 0 1 1 0 0 0 1 0 1 1 0 0 2 1 1 0 2 0 0 1 0 0 1 0 0 0 1 1 0 1 1 1 1 1 0 1 1 1 0 0 1 0 1 0 0 1 0 2 1 0 1 0 1 1 2 1 1 0 1 0 1 1 1 2 1 0 0 0 1 1 2 0 0 1 0 0 1 0 0 0 1 0 0 0 1 1 1 1 1 1 0 0 0 1 2 1 1 0 0 1 2 0 0 0 1 1 0 0 0 1 0 1 1 2 1 1 1 1 1 1 0 0 1 2 1 1 1 0 1 1 0 2 0 1 0 1 1 1 1 1 1 0 0 1 1 0 0 1 2 2 1 1 1 1 1 0 1 0 1 0 0 1 0 0 1 0 2 1 0 2 1 1 0 0 1 1 0 1 0 1 0 1 1 0 2 2 0 2 1 1 1 1 1 0 0 0 1 0 1 1 1 1 0 1 1 1 1 1 1 1 2 1 1 0 0 0 0 2 1 0 1 0 0 1 1 1 1 1 0 0 1 0 0 1 1 1 1 1 0 1 1 1 1 0 1 1 2 1 2 1 0 1 0 0 1 1 1 2 0 0 0 0 1 0 0 1 0 0 0 0 0 1 2 1 1 0 2 1 1 1 0 1 0 0 2 2 0 0 1 1 0 1 1 1 0 0 1 1 2 0 0 0 1 1 1 1 0 1 0 0 0 0 1 2 1 0 1 0 1 0 1 0 1 1 1 1 0 0 0 0 1 0 1 0 1 1 2 1 1 0 0 1 0 1 0 2 0 2 0 0 1 1 1 0 0 0 1 1 1 1 0 1 1 1 0 1 1 0 0 0 1 1 1 0 1 1 1 1 1 1 0 0 2 0 1 2 2 2 1 1 0 0 1 0 0 1 1 1 1 1 1 0 2 0 2 1 0 1 0 1 1 0 2 1 0 0 0 1 1 0 0 0 0 1 1 1 0 0 0 0 0 0 1 2 0 0 0 0 1 1 1 0 1 1 0 0 1 1 0 1 0 1 1 0 1 1 1 0 1 1 0 0 1 0 0 0 1 0 1 1 0 0 1 0 0 0 0 1 2 2 1 1 1 1 1 0 0 2 1 0 1 1 2 1 1 2 0 1 1 1 0 0 0 1 1 1 1 0 1 0 1 0 0 0 0 0 0 0 1 1 1 1 0 1 1 0 0 1 0 0 0 1 1 1 0 1 1 1 0 2 0 0 0 1 1 1 0 2 0 1 1 1 1 0 0 1 0 1 1 1 0 1 0 0 0 1 0 0 2 0 1 1 1 1 1 1 1 0 1 0 1 1 2 0 0 0 0 0 1 0 0 1 1 0 1 0 1 1 0 0 2 0 1 1 0 0 1 0 1 0 1 1 1 2 1 0 2 0 0 0 0 1 1 0 1 0 1 1 0 1 0 1 1 0 1 0 1 0 0 2 0 2 1 1 0 1 1 1 0 0 0 0 0 1 0 1 2 1 1 0 1 1 0 2 1 0 0 0 0 0 0 2 0 0 0 1 0 0 0 1 2 0 0 0 1 0 0 1 0 1 1 1 0 0 0 0 1 1 1 0 0 1 0 1 1 2 0 2 1 1 1 0 1 0 1 0 0 1 1 1 0 1 1 0 1 0 2 0 1 0 1 1 0 0 0 1 0 0 0 1 0 2 1 0 1 1 1 0 0 1 2 1 1 0 0 0 0 0 1 1 0 0 1 2 1 1 0 0 2 1 1 2 1 1 1 1 0 0 1 1 1 1 0 0 0 1 1 0 0 1 0 1 1 2 0 0 1 0 1 1 1 0 1 2 0 1 1 0 1 1 1 1 1 0 1 2 1 1 1 0 0 1 1 1 1 0 1 0 1 1 0 0 1 1 1 2 2 1 1 1 1 1 0 1 1 1 0 0 1 1 0 1 0 0 1 2 1 2 0 1 1 0 0 1 1 0 1 1 0 1 0 0 1 2 1 1 0 1 1 1 1 0 1 0 1 0 1 0 0 0 1 0 0 0 0 1 0 2 0 0 1 1 1 1 1 1 0 1 0 1 1 0 0 0 0 0 1 0 0 1 1 1 2 0 1 1 0 0 1 0 1 2 2 1 1 0 2 0 1 0 0 1 1 1 2 0 1 2 0 1 1 0 1 0 0 1 1 1 1 0 0 1 1 1 1 1 1 0 1 1 0 1 1 1 0 1 1 0 1 0 1 1 1 0 1 0 0 1 0 0 1 1 2 1 0 1 1 1 1 0 1 1 1 1 0 0 2 0 1 0 2 2 1 1 1 0 2 0 1 1 1 0 1 1 1 0 0 1 0 2 1 1 0 0 2 2 0 2 1 0 0 1 1 1 0 2 1 0 0 0 1 1 0 0 1 1 1 0 1 0 0 1 1 1 2 1 0 1 2 0 0 1 1 0 0 0 0 0 1 0 0 1 0 2 0 2 1 0 0 0 0 0 0 0 1 0 1 0 1 1 0 0 1 1 0 1 0 1 1 0 1 0 1 0 1 0 1 0 1 1 1 0 2 0 0 0 1 1 0 0 2 0 1 2 1 1 0 1 2 1 1 0 0 1 1 0 0 0 1 1 1 0 0 0 1 0 1 1 0 1 0 0 0 0 1 0 0 0 2 0 1 0 1 2 0 1 0 1 1 0 1 1 1 1 0 0 0 1 1 1 2 0 1 0 1 0 0 0 1 0 1 1 0 1 1 1 0 0 1 1 1 1 1 1 1 0 0 0 0 2 0 1 1 1 0 1 1 1 2 2 1 1 0 2 2 1 1 1 0 1 0 1 1 0 1 1 1 1 0 1 0 0 1 1 0 0 0 0 1 0 0 1 1 1 2 1 1 1 2 0 1 0 1 0 0 0 0 1 0 1 0 1 0 1 0 1 1 1 1 1 1 0 1 1 1 1 1 0 0 2 0 2 1 0 1 1 1 1 0 1 1 0 1 0 0 0 1 1 2 1 1 1 0 0 0 1 1 1 0 0 0 0 0 0 1 1 0 1 0 1 1 1 0 1 1 1 0 1 2 1 2 0 1 1 0 0 0 0 1 1 1 1 0 1 1 2 2 0 1 0 0 0 1 2 1 0 1 0 2 1 0 2 0 1 1 0 1 0 0 1 0 2 1 0 1 1 0 0 0 0 0 1 0 1 0 1 0 1 0 1 1 1 0 0 0 0 1 1 1 0 2 1 1 0 0 0 2 1 0 1 1 1 0 0 2 1 0 1 0 0 2 0 1 1 1 0 2 0 1 0 1 2 1 0 1 0 0 0 1 0 0 1 1 0 1 1 0 0 2 1 1 2 0 1 0 1 0 2 1 0 0 1 0 1 0 1 0 0 0 1 1 2 1 0 1 1 1 0 0 1 1 1 0 1 2 2 1 1 1 1 0 2 1 1 2 0 1 0 1 0 1 2 1 1 1 0 1 0 1 1 0 1 0 2 1 0 0 1 2 1 0 0 1 1 0 0 1 0 0 1 1 2 1 2 0 1 1 1 1 1 0 2 1 1 1 1 0 2 0 2 0 2 2 0 2 0 2 0 1 1 2 2 0 0 1 0 1 1 1 1 1 0 1 1 0 1 1 0 2 0 2 1 0 1 2 1 1 0 0 1 1 1 0 2 2 1 0 0 0 2 0 0 1 1 0 0 0 0 0 0 0 1 1 1 2 0 2 1 1 1 0 1 0 1 0 1 1 1 1 2 1 0 1 0 1 0 0 2 0 1 1 0 1 2 0 0 1 2 0 2 0 0 0 1 1 1 0 1 0 1 1 0 0 0 1 1 0 0 0 2 0 0 2 0 0 2 1 1 0 0 2 1 0 1 0 0 0 1 0 2 1 1 1 0 0 0 1 0 0 0 1 2 1 0 0 2 0 1 1 0 1 1 1 0 1 1 0 0 1 0 1 1 1 1 1 1 1 1 1 0 1 1 1 0 1 0 1 1 0 0 1 1 2 0 1 1 0 1 0 1 0 1 1 0 0 0 1 1 1 0 1 2 1 1 1 1 0 1 0 0 1 1 1 1 0 0 0 0 1 0 0 0 1 1 1 0 0 0 0 0 0 1 1 0 0 0 0 1 1 1 1 1 0 1 2 1 0 0 1 1 1 0 1 0 0 0 0 1 0 1 0 0 1 0 1 0 1 1 1 0 1 2 1 0 0 0 0 1 1 1 1 0 0 0 1 1 1 1 0 1 0 0 1 1 1 0 1 2 0 2 0 0 1 0 0 1 1 1 0 1 0 0 1 0 0 2 1 0 1 0 1 1 0 1 1 1 2 1 1 1 
0 1 0 1 0 1 1 1 0 2 2 0 2 0 1 2 0 0 2 0 2 0 0 2 1 1 2 1 1 1 2 0 0 1 1 2 2 2 1 1 1 0 0 0 2 1 0 0 1 2 0 0 0 0 1 1 1 2 1 2 0 2 1 0 0 1 2 2 2 2 1 1 1 0 0 1 1 0 0 0 2 0 1 1 0 0 1 0 0 0 1 2 0 0 1 2 1 1 0 1 2 2 1 1 0 2 1 1 0 1 0 1 2 2 1 1 1 2 1 2 0 1 0 1 1 2 2 1 2 2 0 1 1 1 0 2 2 1 1 0 1 0 2 1 0 0 2 2 0 2 1 0 0 1 0 1 1 1 1 0 1 1 1 1 1 1 1 2 1 1 1 2 1 2 1 0 1 2 0 1 1 1 1 0 2 1 0 0 2 1 2 1 1 0 1 1 1 1 2 1 1 1 0 2 1 1 0 1 1 2 2 2 0 1 1 0 1 1 1 1 0 0 0 0 2 0 2 1 0 0 0 1 1 0 0 1 2 0 2 0 1 1 1 0 0 1 0 1 1 0 0 0 0 0 0 1 2 2 2 2 1 1 1 2 0 1 0 2 0 2 1 1 0 0 2 1 0 2 0 2 1 1 2 1 2 0 0 1 1 0 0 0 0 2 1 0 2 1 0 2 2 2 1 1 2 2 2 1 2 0 2 1 0 0 1 1 1 0 1 1 0 1 0 1 2 1 0 1 2 0 0 2 1 1 0 0 2 1 2 1 1 0 0 0 2 0 0 0 2 1 1 1 2 0 1 1 2 1 2 0 1 2 0 1 0 1 1 0 1 0 1 2 2 0 2 0 1 2 0 1 2 1 0 2 2 2 1 2 1 0 0 0 2 0 1 0 1 0 0 1 2 1 0 0 1 1 1 0 1 2 2 0 1 0 2 2 2 0 0 2 1 1 2 1 0 1 1 1 0 0 0 2 1 1 2 1 1 1 1 0 1 1 0 0 1 2 0 2 0 1 1 1 1 0 1 1 1 0 0 0 0 0 0 0 1 2 0 1 1 0 0 0 2 1 1 0 1 0 1 1 2 0 1 0 1 0 0 0 1 0 1 2 1 1 2 1 1 0 1 2 1 1 1 0 2 0 2 1 1 1 0 1 1 0 2 1 0 1 0 0 1 1 2 0 1 1 0 2 1 1 0 1 1 0 1 1 0 1 2 0 2 2 0 0 0 2 1 0 1 1 0 1 0 0 1 0 0 1 2 0 0 1 0 0 1 0 2 1 0 2 1 2 0 1 1 0 1 2 0 1 0 1 1 1 2 2 0 0 0 2 1 0 0 2 1 1 1 1 2 0 1 1 1 0 1 2 1 1 0 2 0 1 1 0 1 1 1 0 1 0 0 0 2 0 1 1 0 0 0 1 1 0 1 1 1 1 2 1 2 1 1 0 0 1 0 1 1 0 0 2 0 1 2 0 1 1 0 0 1 0 0 1 0 1 1 0 0 2 0 2 0 1 1 2 1 0 1 2 0 2 1 1 0 0 0 1 2 0 1 1 0 1 0 1 2 0 0 1 2 1 1 1 2 0 0 2 1 0 2 0 2 0 2 2 2 1 1 0 0 2 2 2 0 1 1 0 1 0 0 1 2 0 1 1 1 0 1 2 2 0 0 1 0 2 1 0 0 0 1 1 1 1 0 2 1 1 0 2 1 1 2 2 1 1 2 0 2 0 2 2 1 0 0 2 0 1 1 1 0 1 0 0 2 2 1 1 0 0 0 0 1 1 1 1 2 1 0 1 0 0 1 0 1 0 1 0 1 1 1 1 0 0 1 1 1 1 0 1 1 2 0 2 1 1 1 0 0 2 2 2 0 0 0 2 2 0 0 0 0 1 1 2 0 2 1 2 0 2 1 0 1 0 2 2 1 0 1 0 0 2 2 1 1 1 1 0 1 1 1 1 1 1 0 0 2 0 0 1 0 1 2 2 1 1 2 0 0 0 1 0 1 0 1 0 2 1 0 2 1 1 0 2 1 0 2 1 0 1 2 2 1 2 1 2 1 2 2 0 0 0 0 0 1 1 1 1 0 2 0 1 2 2 2 1 1 1 1 1 1 0 1 0 1 1 1 0 1 0 0 1 0 1 1 0 1 0 1 0 0 1 1 1 2 1 2 0 2 1 1 1 2 2 1 0 1 0 2 1 1 0 1 1 1 1 1 1 0 1 1 0 0 1 2 0 1 2 0 2 2 1 0 1 1 1 0 2 0 1 2 0 0 0 0 0 0 0 1 0 0 0 2 1 0 1 0 2 1 0 0 1 0 1 1 0 0 0 0 0 2 1 1 0 0 1 0 0 1 1 2 1 1 1 1 2 1 1 1 1 1 1 0 1 1 1 1 1 0 2 0 1 1 0 0 1 1 2 1 0 1 1 0 0 1 1 2 2 1 1 1 0 1 1 0 0 1 0 0 1 0 1 1 0 1 2 0 0 0 0 1 0 0 2 0 0 1 0 0 0 0 0 0 2 0 1 0 0 1 1 0 1 2 1 0 0 0 0 1 1 1 0 1 0 1 0 1 1 0 0 1 2 0 2 0 2 0 0 0 0 1 2 0 2 1 0 2 0 2 1 1 0 0 0 0 1 0 2 2 1 1 0 0 1 0 0 0 2 1 2 2 0 0 1 1 1 0 2 1 1 1 0 0 1 2 1 2 2 2 1 0 1 1 1 0 1 1 1 1 1 0 0 2 0 1 1 1 1 2 0 2 1 0 1 1 2 1 2 0 2 2 1 1 0 0 1 2 1 2 0 1 0 1 1 2 1 2 2 0 0 1 0 1 1 1 0 1 1 0 2 1 0 1 1 2 0 0 1 1 2 0 0 0 0 1 0 2 2 0 1 0 1 2 1 0 0 2 0 1 2 1 1 2 2 1 1 0 1 1 1 1 1 0 2 0 1 0 1 1 0 0 1 1 1 0 2 0 1 0 1 0 1 2 1 0 0 1 0 1 1 1 1 0 1 1 1 0 1 1 2 0 1 0 2 2 1 1 2 1 2 1 1 0 1 1 0 0 1 1 2 0 1 0 1 0 1 1 0 0 1 1 1 1 0 0 2 0 2 2 0 1 0 2 0 0 1 0 1 2 0 0 0 2 0 0 0 1 1 1 1 1 1 0 0 1 1 0 0 1 1 1 1 1 0 0 2 1 2 1 0 1 0 1 0 1 0 0 0 1 2 1 0 0 0 0 1 0 0 1 1 0 0 2 1 1 2 0 1 1 0 0 0 0 1 1 0 1 2 1 2 1 0 0 2 2 0 2 2 2 0 1 2 0 0 0 1 1 2 0 1 1 1 2 0 2 1 1 2 1 1 2 1 1 2 1 1 1 1 0 1 1 2 1 0 1 1 0 0 2 2 1 1 0 2 0 0 0 0 2 0 2 0 1 0 1 0 0 1 1 0 2 0 0 0 1 0 1 2 2 1 1 2 0 0 1 0 0 1 0 1 0 1 1 1 2 0 2 0 1 0 0 0 1 2 1 0 1 2 2 2 1 1 1 0 1 1 2 0 1 1 0 1 0 1 2 1 2 1 2 1 1 1 2 2 1 0 1 1 1 1 1 2 0 1 0 0 0 1 2 0 1 1 2 0 1 2 0 2 2 1 2 0 1 2 0 2 1 0 2 1 1 0 0 1 1 0 1 0 1 1 2 0 0 1 0 1 0 1 1 0 0 2 1 1 2 0 0 0 1 1 0 1 1 1 2 1 0 2 1 2 1 2 1 1 0 1 0 1 2 2 1 2 1 1 0 1 1 1 1 1 0 0 1 1 1 0 1 0 1 0 0 2 0 0 0 0 0 1 2 0 2 1 1 2 2 1 1 2 2 0 0 2 0 0 2 0 1 0 2 1 1 1 2 1 1 1 1 0 2 0 1 1 0 0 1 0 1 0 0 1 0 1 1 2 1 1 0 0 0 0 1 0 1 0 1 1 0 2 1 1 0 1 1 0 1 1 0 0 0 0 1 0 1 1 0 2 0 2 1 1 1 1 1 1 0 1 2 0 0 1 2 1 0 1 0 2 1 0 1 2 0 1 0 0 0 1 0 2 1 1 0 0 0 1 0 0 2 1 0 0 0 0 0 0 2 0 1 2 0 0 0 0 1 2 0 0 1 1 0 1 1 0 1 1 0 1 0 1 1 1 2 1 1 2 0 0 1 0 1 0 1 0 2 0 2 1 0 0 1 1 1 1 2 0 1 1 1 2 0 1 0 2 0 1 1 1 0 0 1 2 0 1 1 0 1 1 1 1 1 2 0 2 1 1 1 2 2 0 0 1 2 1 0 1 1 2 0 2 0 1 0 0 1 0 1 0 1 1 0 1 1 2 1 1 2 0 2 1 2 1 2 1 0 2 1 2 1 0 0 1 1 0 2 0 1 0 1 0 0 2 1 1 1 2 0 0 1 2 1 2 2 0 1 0 0 0 0 0 2 0 1 1 
0 0 0 0 0 0 0 0 1 0 0 0 1 0 0 0 0 0 0 0 0 0 0 0 0 0 0 0 1 0 0 0 0 1 0 0 0 0 0 0 0 0 0 0 0 0 0 0 0 0 0 0 0 0 0 0 0 0 0 0 0 0 1 1 0 0 0 0 0 1 0 0 0 0 0 0 0 0 1 0 1 0 0 0 0 0 0 0 0 1 0 0 1 0 0 0 0 0 0 0 0 1 0 0 0 0 0 0 0 0 0 0 0 0 0 0 0 0 0 0 1 0 1 0 0 0 0 0 0 0 0 0 1 0 0 0 0 0 0 0 0 0 0 0 1 0 0 0 0 0 0 0 0 0 0 0 0 0 0 0 0 0 0 0 1 0 0 0 0 0 0 0 0 0 0 0 0 0 0 0 1 0 0 0 0 1 0 0 0 0 0 0 1 0 0 0 1 0 1 0 0 0 0 0 0 2 1 0 0 0 0 0 0 0 0 0 0 1 1 0 1 1 0 0 0 0 0 0 1 1 0 0 0 1 0 0 0 0 0 0 0 1 0 1 0 1 0 0 0 0 0 0 0 0 0 0 0 0 1 1 0 0 0 0 0 1 0 0 0 0 0 0 1 0 0 0 0 0 0 0 0 0 0 0 0 0 0 1 0 0 0 1 0 0 0 0 0 0 0 0 0 0 0 0 0 0 0 0 0 0 0 0 0 0 0 0 1 0 0 0 0 0 0 0 0 0 0 0 1 0 0 0 1 1 0 0 0 0 0 0 1 0 0 0 0 0 1 0 0 0 0 0 0 0 0 0 0 0 0 0 1 0 0 0 1 0 0 0 0 0 0 0 1 1 0 0 0 0 0 0 0 0 0 0 0 0 0 0 0 0 0 0 0 0 0 0 0 0 0 0 0 0 0 0 0 0 0 0 1 0 0 0 0 1 0 1 0 1 0 0 0 0 0 0 0 0 0 0 0 0 0 0 0 0 1 1 1 0 0 0 0 0 0 0 0 0 0 0 0 0 0 0 1 0 0 0 0 0 0 0 0 0 0 0 1 0 0 0 0 0 0 0 0 0 0 0 0 0 0 0 0 0 0 0 0 0 0 0 0 1 0 0 0 0 1 0 0 1 0 0 0 0 0 0 0 0 1 0 0 0 0 0 0 0 1 0 1 0 0 0 0 0 1 0 1 0 0 0 0 0 0 1 0 0 0 1 0 0 0 0 0 0 1 0 1 0 0 0 0 0 0 0 0 0 1 0 0 1 0 0 1 0 0 0 0 1 0 0 0 0 0 0 0 0 0 1 0 0 0 0 0 0 0 1 0 0 1 0 0 0 0 0 1 0 0 0 0 0 0 0 0 0 0 1 0 0 0 0 0 0 0 0 0 0 0 0 0 1 0 0 0 0 0 0 0 0 0 0 0 0 0 0 0 0 0 0 0 0 0 1 0 1 0 0 0 0 0 0 0 0 0 1 0 0 0 0 0 1 0 0 0 0 0 0 0 1 0 0 0 1 0 0 0 0 0 0 0 0 0 1 0 0 0 1 0 0 0 0 0 0 1 0 0 0 0 1 0 0 0 0 0 0 0 0 0 0 0 0 0 0 0 0 0 0 0 0 0 0 0 0 0 0 0 0 0 0 0 0 0 0 0 1 0 1 0 1 0 0 0 0 0 0 0 0 0 0 0 0 0 0 0 1 0 0 0 0 0 0 1 0 0 1 0 0 0 0 0 0 0 0 0 0 0 0 0 0 0 0 1 0 0 0 0 0 0 0 0 1 0 0 0 0 0 0 1 0 0 1 0 0 0 0 0 0 0 0 0 0 1 0 0 0 0 1 0 1 0 0 0 0 0 0 0 0 0 0 0 0 0 0 0 0 0 0 0 0 0 0 0 1 1 0 0 0 0 0 1 0 0 0 0 0 0 0 0 0 0 0 0 0 0 0 0 0 0 0 0 0 0 0 0 1 0 0 0 0 0 0 0 0 0 0 0 0 0 0 0 0 0 0 0 1 0 0 0 0 0 0 0 0 0 0 0 0 0 0 0 0 0 1 1 1 0 0 0 0 0 0 0 0 0 0 0 0 0 1 1 0 1 0 0 0 0 1 0 1 0 0 0 0 0 0 0 1 1 0 0 0 1 0 0 0 1 0 0 0 0 0 1 0 0 1 0 0 1 1 0 0 0 0 0 0 0 1 0 0 1 0 1 0 0 0 0 0 0 0 0 0 0 0 1 1 0 0 0 0 0 0 0 0 1 0 0 0 0 0 0 0 1 0 0 0 0 1 0 0 0 0 0 0 0 0 0 0 0 0 0 1 0 0 0 0 0 0 0 0 0 0 0 1 0 0 0 0 0 0 0 0 0 0 1 0 0 0 1 0 0 1 0 0 0 1 0 0 0 1 0 0 0 0 0 0 0 0 0 0 0 0 0 0 1 0 1 0 0 0 0 0 1 0 0 1 0 0 0 1 1 0 0 1 0 0 0 1 0 0 0 1 0 0 1 0 0 1 0 1 0 0 0 0 0 0 0 0 0 0 0 0 0 0 0 0 0 0 0 0 0 0 1 0 0 0 0 0 1 1 0 0 0 0 1 0 0 0 1 0 0 0 0 0 0 0 0 0 0 0 0 0 0 0 0 0 0 0 0 0 0 1 0 0 0 0 0 0 0 0 0 0 0 0 0 0 0 0 0 0 0 1 0 0 0 0 0 0 0 0 0 0 0 0 0 0 0 0 0 1 0 0 0 0 0 0 0 0 0 0 0 0 0 0 0 2 0 0 0 0 0 0 1 0 0 0 0 0 0 0 0 1 0 0 0 0 0 0 0 0 0 0 0 0 0 1 0 0 1 0 0 0 0 0 1 0 0 0 0 0 0 0 1 0 0 0 0 0 0 0 0 0 0 0 0 0 0 0 0 1 1 0 0 0 0 0 0 0 0 0 0 0 0 0 0 0 0 0 0 0 0 0 0 0 0 0 0 0 0 1 0 0 0 0 0 0 0 0 0 0 0 0 0 0 0 0 0 0 0 0 0 0 1 0 0 0 0 0 1 0 0 0 1 0 0 0 1 0 0 0 0 0 1 1 0 0 0 0 0 0 0 0 0 0 0 1 0 0 0 0 0 0 0 0 1 0 0 0 0 1 0 0 1 0 1 0 0 0 0 0 0 1 0 1 0 0 0 0 0 0 0 1 0 0 0 0 1 0 0 0 0 0 0 0 0 0 0 0 0 1 0 0 0 0 0 0 0 0 0 0 0 0 0 0 0 0 0 0 0 0 0 0 0 0 0 0 0 0 0 0 0 0 0 0 0 0 0 1 0 0 0 0 1 0 0 0 0 0 0 0 0 0 1 1 0 0 0 0 0 0 0 0 0 0 0 1 1 0 0 0 0 0 0 0 0 0 0 0 0 0 0 0 0 0 0 0 1 0 0 0 0 0 0 0 0 0 0 0 0 1 0 0 0 0 0 0 0 0 0 0 0 0 0 0 0 0 0 0 0 0 0 0 0 0 0 0 0 0 0 0 1 0 0 1 0 0 0 0 0 0 0 0 0 0 0 1 0 0 0 0 0 0 0 0 1 0 0 0 0 0 0 0 0 0 0 0 0 0 0 0 0 0 0 0 0 0 0 0 0 0 0 0 0 0 0 0 1 0 0 0 0 0 0 0 0 1 0 1 0 0 0 0 0 0 0 0 1 0 0 0 0 0 0 0 0 0 0 1 1 0 1 0 0 1 0 0 0 0 0 0 0 0 0 0 0 0 0 0 0 0 0 0 0 0 0 0 0 0 0 0 0 0 0 0 1 1 0 0 0 0 0 0 0 0 0 1 1 0 1 0 1 0 0 0 0 1 1 0 0 0 0 0 1 0 0 0 1 1 0 0 0 0 0 0 0 0 0 0 0 1 0 1 0 2 1 0 0 0 0 0 1 0 0 0 0 0 0 0 0 1 0 0 0 1 0 1 0 0 0 0 0 1 0 0 0 0 0 0 0 0 0 0 0 0 0 0 0 0 1 0 0 0 0 0 0 0 0 0 0 0 1 0 0 0 0 0 0 0 0 1 0 0 0 0 0 0 0 1 0 0 0 0 0 1 0 0 0 1 0 0 0 0 0 0 1 0 0 1 0 1 0 0 0 1 0 0 0 0 0 0 0 0 0 0 0 0 0 0 0 1 0 1 0 0 0 0 0 0 1 1 0 1 1 0 0 0 0 0 0 0 1 0 0 1 0 0 0 0 0 0 0 0 0 0 0 0 0 0 2 0 0 0 0 0 0 0 0 0 0 0 0 0 1 0 0 0 0 1 0 0 0 0 0 0 0 1 0 0 0 0 0 0 0 1 0 0 0 1 0 0 0 1 0 0 0 0 0 0 0 0 0 0 0 1 0 0 0 0 0 0 1 0 0 0 0 1 0 0 0 0 0 0 0 0 0 0 0 0 0 0 0 1 0 0 0 0 0 0 0 0 0 0 0 1 0 0 0 0 0 0 0 0 0 0 
0 0 0 2 0 0 0 0 1 0 1 1 0 1 1 0 0 0 0 0 0 0 0 1 1 1 1 0 0 1 2 0 2 1 0 2 0 0 0 2 1 1 1 1 0 0 0 1 0 0 2 0 0 1 1 1 1 0 0 1 0 1 0 2 1 1 0 0 1 0 1 2 1 0 2 0 1 1 0 1 0 1 0 1 0 1 2 0 0 1 1 1 0 0 0 0 1 2 0 1 1 0 2 1 1 0 1 0 1 0 0 0 0 1 1 1 0 2 0 0 0 0 0 1 0 1 1 0 0 0 0 1 2 0 1 0 0 0 1 0 0 1 1 0 0 0 0 1 1 1 0 0 1 1 1 1 1 1 1 1 1 0 1 0 2 1 0 1 1 1 0 1 1 0 0 1 0 0 0 0 2 1 0 1 1 1 0 1 0 0 0 0 0 1 1 1 2 0 0 1 1 1 1 1 1 0 0 1 1 0 1 0 0 0 1 2 2 2 0 1 1 2 0 1 0 0 0 0 2 0 0 0 1 0 0 0 1 1 1 1 1 1 0 0 0 0 1 0 1 1 2 1 1 0 0 0 1 1 0 0 1 1 0 0 1 2 0 1 1 0 1 0 0 0 0 1 1 0 0 0 0 1 0 1 0 1 1 1 1 0 0 1 0 1 0 0 0 1 1 0 2 0 1 0 0 1 0 1 1 1 1 0 1 1 1 0 2 1 2 1 0 1 1 0 0 0 1 0 1 0 1 1 0 0 0 0 0 0 0 0 1 0 1 1 0 0 0 0 1 1 1 1 0 2 1 0 1 0 0 1 0 0 0 2 1 1 0 1 1 0 1 0 0 1 0 0 1 0 1 1 1 1 0 1 0 0 1 0 1 0 0 1 1 1 0 0 0 1 0 0 0 0 0 0 0 1 1 1 2 1 0 1 1 2 1 1 2 1 1 1 1 2 0 0 0 1 0 0 2 2 1 0 0 0 0 0 1 0 0 0 1 0 0 0 0 1 2 0 0 0 0 0 0 0 1 2 0 1 1 2 0 0 0 2 1 1 1 2 2 0 1 2 1 0 0 0 0 0 0 2 2 1 1 1 0 1 0 1 0 1 0 1 1 0 0 1 0 0 0 0 1 0 0 2 1 1 0 1 1 1 1 0 0 0 0 1 0 1 0 0 2 1 0 0 1 1 0 0 1 0 2 0 0 0 0 1 0 2 1 0 0 0 0 0 0 0 1 0 0 1 1 1 2 0 0 1 1 0 1 0 0 1 0 1 0 1 0 0 1 1 0 2 1 0 1 2 0 0 1 1 0 0 0 0 0 0 0 0 1 1 0 0 0 0 1 0 0 0 1 0 0 0 0 1 0 1 1 1 0 1 0 1 0 0 0 0 2 0 1 1 0 0 1 0 0 1 1 0 0 0 0 0 1 0 0 0 0 0 1 0 0 0 1 0 0 0 0 1 0 0 0 0 0 0 1 0 1 0 2 0 1 0 1 1 0 0 2 1 0 0 2 0 1 1 0 1 1 1 1 0 1 0 0 1 0 0 1 0 0 0 0 0 0 1 0 0 0 0 0 2 1 0 1 1 1 1 0 1 0 1 1 0 1 1 1 0 0 0 1 1 1 0 0 0 0 1 0 0 1 1 1 0 0 0 1 2 0 0 1 0 0 1 1 0 1 0 0 1 1 0 0 0 2 0 0 1 0 0 0 1 1 0 0 0 0 1 1 1 0 1 0 2 1 1 1 1 0 1 1 0 1 1 0 1 0 0 1 0 1 0 1 0 1 1 1 1 1 0 1 1 1 0 0 2 1 0 1 1 1 0 1 1 1 0 1 1 1 1 1 0 0 1 1 1 0 0 0 0 1 0 0 0 0 1 1 0 0 1 2 0 1 2 1 0 1 1 0 1 1 1 1 0 2 1 0 0 1 0 1 1 1 1 1 2 0 1 1 1 1 1 0 1 1 1 1 0 0 0 0 0 1 2 1 1 0 1 0 0 0 0 0 1 0 1 0 1 0 2 0 1 0 1 0 2 1 1 1 2 1 0 1 0 0 0 0 0 1 0 0 2 1 0 0 0 1 0 0 0 1 0 0 0 0 0 0 0 1 0 0 0 0 0 1 1 1 1 1 0 0 0 0 0 1 0 0 1 1 0 1 1 2 0 0 2 0 0 1 0 1 2 2 1 1 0 0 0 1 0 2 0 0 1 0 0 0 1 1 0 0 1 2 1 1 0 0 0 0 0 2 0 1 0 1 1 0 1 1 0 0 0 1 2 0 0 0 0 1 2 1 1 0 1 1 0 0 0 1 0 2 1 0 0 0 0 0 0 0 2 0 0 0 2 1 2 0 0 0 1 1 0 2 0 1 1 0 1 0 1 0 0 0 1 0 0 1 1 1 0 1 1 0 0 1 1 0 0 1 0 0 2 1 0 0 0 0 1 1 1 1 0 0 1 1 1 0 0 0 0 0 0 1 0 0 0 1 0 1 0 2 2 0 0 0 1 0 2 2 0 0 2 0 0 0 1 0 0 1 2 0 0 0 0 0 0 1 0 0 1 0 2 1 0 2 0 0 0 1 0 1 0 1 0 2 1 1 2 0 1 2 1 0 0 0 0 1 2 1 0 1 1 0 1 1 1 1 0 1 1 1 1 1 0 1 0 0 1 1 0 1 1 0 0 1 0 1 1 1 0 1 0 0 1 1 1 0 0 0 1 2 1 1 1 0 0 1 0 0 1 2 0 0 0 1 0 0 1 1 0 0 0 2 0 2 1 1 0 1 0 0 1 1 1 1 1 1 0 0 1 0 1 1 1 1 1 1 0 0 0 1 1 0 0 2 0 2 0 0 0 2 1 0 1 0 0 1 1 1 1 0 1 1 1 0 0 1 0 0 1 1 1 1 0 0 0 0 1 1 0 0 2 1 0 1 1 1 1 1 0 0 0 1 0 0 0 0 1 1 0 0 0 0 0 1 1 2 2 0 1 0 1 1 1 0 0 1 1 1 0 0 2 1 1 0 0 0 0 1 0 0 1 1 0 0 2 0 2 1 0 1 0 0 0 1 1 1 0 0 0 0 0 0 0 1 1 1 0 2 2 0 0 0 0 0 0 0 0 1 1 1 1 0 2 0 0 0 1 1 0 1 1 0 1 2 0 0 0 0 1 0 0 1 1 1 2 1 0 0 0 0 0 1 1 0 1 0 1 1 0 1 1 0 0 0 2 0 0 1 0 1 1 1 1 0 1 1 1 1 1 0 1 0 0 0 0 1 1 0 1 0 0 0 1 1 0 1 1 1 1 0 1 0 0 2 1 1 1 1 0 0 1 1 0 2 0 0 1 0 0 1 1 1 1 1 0 2 1 1 1 0 0 0 0 1 0 1 2 1 0 0 0 0 0 0 1 2 0 2 0 2 0 1 0 1 1 0 0 0 1 0 1 2 1 1 0 0 1 0 2 1 1 0 0 0 0 0 1 1 0 0 1 1 0 0 0 1 0 0 1 1 0 0 1 1 2 0 1 1 0 0 0 1 1 1 0 1 1 1 0 0 0 1 2 1 1 1 1 1 1 0 0 2 0 1 0 0 1 0 0 1 0 0 1 1 1 0 1 0 0 0 0 2 1 1 0 0 1 0 1 1 1 1 2 0 0 0 0 1 1 1 0 1 0 0 0 0 1 0 0 1 0 0 0 0 0 1 0 1 1 1 0 2 0 0 2 1 1 2 0 0 0 0 0 0 0 1 1 0 0 1 0 0 2 0 2 2 0 0 1 0 0 1 1 1 1 2 0 0 1 0 1 2 0 1 0 0 1 0 0 1 0 2 1 0 1 2 0 1 0 1 2 2 0 0 1 0 1 0 0 1 0 0 0 0 1 0 0 1 0 1 0 1 1 0 2 1 2 0 1 0 0 0 1 0 1 1 0 0 1 0 0 0 1 1 0 0 1 0 1 0 0 1 1 0 0 2 0 0 0 0 0 2 0 0 1 1 1 0 1 1 0 1 2 1 0 1 1 0 0 0 0 0 0 0 0 1 0 2 1 1 1 0 1 0 0 1 0 1 0 1 1 0 1 0 1 1 0 1 1 0 2 2 0 0 0 2 1 1 0 0 1 0 1 1 1 1 2 1 0 0 0 1 0 0 0 0 1 1 0 1 0 0 1 0 1 1 0 2 0 1 0 0 0 1 0 0 1 1 2 0 1 1 0 1 0 0 0 0 0 1 1 0 0 0 1 2 1 0 0 0 0 1 0 0 1 0 0 0 0 2 2 0 0 1 1 1 0 0 0 0 0 0 0 1 0 0 1 1 1 1 1 1 2 1 1 0 0 0 1 1 0 0 1 0 0 0 1 0 1 0 1 0 1 1 0 0 2 0 1 1 0 0 2 1 0 1 1 0 1 1 0 1 0 0 1 0 1 0 1 0 0 0 0 1 1 0 1 0 0 1 1 0 0 0 0 0 1 2 0 0 2 1 0 1 0 0 0 1 1 0 2 
0 0 1 1 0 1 1 1 1 1 0 1 2 0 0 1 1 1 1 0 1 0 0 0 0 1 1 1 0 1 1 1 1 1 0 2 1 1 0 2 1 0 0 1 1 2 0 0 1 0 1 2 0 2 1 0 0 0 0 1 2 2 0 2 2 1 1 1 1 2 1 2 1 2 1 1 1 0 1 1 1 2 0 2 1 1 2 1 0 1 1 1 1 1 0 1 1 0 0 1 0 2 2 1 0 0 0 0 2 0 0 1 1 2 1 1 0 1 0 1 1 0 1 1 1 2 1 0 1 0 1 0 1 1 0 0 1 0 1 1 0 0 0 1 1 0 0 0 0 0 2 0 0 1 0 0 1 0 1 0 1 1 1 2 1 1 0 0 0 1 0 0 0 0 1 2 1 0 0 1 1 0 1 2 1 0 1 0 0 0 2 1 1 2 0 1 1 2 1 1 0 2 1 0 1 1 1 0 0 0 0 1 2 1 1 0 0 1 0 0 0 2 0 1 2 2 1 0 2 1 1 0 0 2 0 1 1 0 0 1 0 0 1 1 1 0 0 1 0 1 1 0 1 1 1 1 0 0 1 1 0 1 1 1 0 1 1 2 0 2 1 1 1 0 1 0 0 0 0 1 0 1 1 1 0 0 0 1 0 1 0 0 1 0 2 0 1 2 0 0 2 2 0 0 0 1 1 0 0 0 1 1 1 1 1 2 1 1 0 0 2 0 2 1 1 0 0 1 1 0 1 2 0 2 0 2 1 0 1 1 1 2 1 0 0 0 1 2 1 1 0 1 0 1 0 1 1 1 2 0 0 0 2 0 0 2 1 0 1 0 0 0 1 1 0 2 0 0 2 0 1 0 0 2 2 2 1 1 0 2 0 1 1 0 1 0 2 2 1 0 1 0 2 0 0 0 1 0 1 1 1 0 2 2 1 1 2 0 0 1 0 0 1 2 1 0 0 0 0 1 1 0 1 0 1 0 1 1 1 2 1 0 1 0 1 1 0 0 0 0 0 0 0 2 0 0 1 1 1 0 1 0 0 1 1 2 0 0 0 0 0 0 1 1 1 1 1 0 1 0 1 0 1 2 1 1 0 1 1 0 0 1 1 0 1 1 2 2 1 0 1 2 0 1 1 2 2 1 1 0 0 1 0 0 1 1 1 1 0 1 1 1 1 0 1 0 0 1 1 1 0 2 0 0 0 1 1 0 0 0 0 1 2 0 1 0 1 0 0 0 2 0 0 0 0 0 1 0 0 0 2 1 0 0 0 0 1 1 0 1 2 1 2 1 0 2 1 1 0 1 0 1 1 1 1 0 1 2 0 0 0 1 1 2 1 0 0 0 0 1 0 0 0 1 1 0 0 0 0 1 1 1 1 0 1 1 2 1 1 0 0 0 0 0 1 1 1 1 2 1 1 0 0 0 1 0 0 0 1 0 1 2 0 0 1 0 1 0 0 0 1 0 0 0 1 1 0 1 0 0 0 0 0 1 1 2 1 0 0 1 0 0 1 0 0 0 1 1 0 1 2 0 1 1 1 0 1 0 0 1 2 0 0 1 1 1 1 0 1 0 1 1 1 0 0 0 1 0 0 2 2 1 2 0 0 0 0 0 1 0 0 1 0 1 0 0 1 1 0 1 0 1 0 0 0 2 0 2 0 2 0 0 0 1 1 1 1 0 0 0 0 1 1 0 0 0 1 0 0 1 0 2 0 0 1 0 0 1 2 0 0 0 0 1 0 0 1 0 1 2 1 1 1 0 0 0 0 2 1 1 0 1 1 0 1 0 1 0 0 0 0 0 0 1 0 0 1 0 1 1 0 0 1 1 1 0 1 0 1 0 0 1 1 0 0 2 0 1 0 1 2 2 1 2 1 0 0 1 0 2 0 2 0 1 2 1 1 0 1 0 0 0 2 0 0 0 1 1 0 0 1 1 1 2 0 1 1 1 1 1 0 0 1 1 0 1 0 0 1 1 0 2 1 0 0 0 0 0 0 0 0 1 1 1 2 0 1 2 0 0 2 1 0 1 1 0 2 0 1 1 0 1 0 1 1 1 0 0 0 0 0 0 0 1 2 0 2 0 1 2 1 1 0 0 1 0 1 0 1 0 2 0 0 0 1 0 1 0 2 1 2 1 1 2 2 1 0 1 0 0 1 2 0 0 2 2 0 1 0 0 2 2 1 2 0 1 1 0 1 1 1 0 1 1 1 1 1 0 2 1 2 1 0 0 0 1 0 2 2 0 1 1 1 0 2 0 1 1 1 0 0 1 0 2 0 1 1 1 1 0 0 1 1 1 2 0 0 1 1 1 2 0 2 2 0 0 1 1 1 1 1 1 2 2 1 1 0 0 0 1 1 0 1 0 0 2 0 0 1 0 0 1 0 0 1 1 0 1 0 0 0 0 1 0 0 0 1 0 0 0 1 0 0 1 0 0 0 1 0 1 0 1 1 0 0 1 2 1 2 0 0 0 0 1 0 0 1 2 2 1 1 0 2 1 1 2 0 1 1 0 0 0 1 0 1 0 1 0 0 1 1 0 0 0 1 1 2 0 0 1 1 0 0 0 0 1 1 1 0 0 1 1 0 0 1 0 0 0 2 0 0 0 0 0 1 1 1 1 0 1 1 0 1 1 1 1 0 0 1 0 2 1 1 0 0 2 0 1 1 0 0 0 0 1 2 0 0 1 0 1 1 1 1 0 0 0 0 0 0 1 1 1 0 1 0 1 1 1 1 1 0 0 0 0 0 0 0 0 0 0 1 1 0 0 1 0 0 1 1 1 1 2 0 1 1 1 0 0 0 0 0 1 1 1 0 1 2 0 0 0 0 0 2 0 1 1 0 0 0 0 0 0 1 1 0 1 0 2 1 0 0 0 1 0 1 2 1 0 1 1 2 2 0 0 1 1 0 1 0 0 2 0 0 1 0 1 0 1 0 1 0 0 0 0 0 0 1 0 1 1 0 1 0 1 1 1 1 1 0 1 0 1 0 0 0 0 1 2 1 2 0 1 1 2 0 2 0 1 1 2 0 0 1 1 0 2 1 1 0 0 1 0 0 0 1 0 1 0 2 0 0 1 1 0 0 0 0 1 1 1 2 1 1 0 0 1 2 1 1 0 1 1 1 1 0 0 0 0 0 0 1 1 1 1 0 0 0 1 1 0 0 1 1 2 1 0 0 1 1 0 1 0 2 1 0 0 1 1 1 0 1 1 1 1 0 1 0 0 1 0 0 1 0 1 1 0 2 0 0 2 0 2 0 1 1 2 1 1 1 0 1 1 0 0 1 0 1 0 0 0 2 1 2 1 0 1 2 1 0 1 0 0 1 0 0 0 0 0 0 0 0 1 1 1 0 1 1 1 0 0 2 2 1 0 1 0 0 2 1 1 0 0 1 1 1 0 1 0 0 0 0 0 1 0 0 1 1 0 1 0 0 0 1 0 0 0 1 1 0 0 0 0 1 2 1 2 0 1 1 0 0 0 1 0 0 0 1 1 0 0 0 1 2 1 1 0 1 2 0 1 1 0 1 2 1 1 2 1 0 1 1 2 0 0 1 2 1 1 0 1 2 0 0 0 1 1 0 1 0 0 2 0 0 0 2 1 1 1 0 0 1 0 0 0 1 0 0 1 1 0 0 1 0 0 1 0 2 2 1 1 0 2 2 1 0 0 1 1 0 0 0 1 2 0 1 2 0 1 0 0 1 1 1 1 1 1 1 1 2 1 1 2 1 1 0 0 1 1 1 0 1 0 0 2 1 0 2 1 0 0 1 1 0 1 1 0 1 0 1 1 1 0 1 0 1 1 1 0 0 1 2 1 0 0 1 0 0 1 1 1 1 1 1 0 0 0 0 0 1 0 0 1 1 0 1 1 0 0 1 1 1 0 1 1 1 2 1 1 0 1 1 0 1 1 0 0 2 1 0 1 0 1 0 1 0 1 0 0 0 2 1 1 1 0 1 0 0 2 2 0 1 0 0 1 0 0 2 0 1 0 1 0 0 1 1 1 0 0 0 1 0 2 0 2 1 0 1 1 1 0 0 0 1 2 0 1 1 1 1 1 0 1 0 1 2 0 1 0 1 1 1 0 0 0 1 0 1 0 1 0 1 0 0 1 1 1 1 0 0 2 0 0 0 1 0 1 1 1 0 1 0 0 1 0 1 2 1 2 1 0 0 1 1 2 2 0 0 1 2 1 1 0 0 0 0 2 0 1 0 1 0 2 0 0 0 0 0 1 1 0 0 0 1 0 1 1 0 0 0 1 1 1 0 0 1 1 1 0 1 0 1 0 1 0 1 1 1 0 1 1 0 1 1 2 1 1 0 0 0 0 0 1 1 1 0 0 0 1 1 0 0 1 0 1 0 0 0 1 1 2 1 0 1 1 0 1 1 1 0 2 2 1 1 0 2 1 1 1 0 0 1 1 1 1 1 0 2 1 0 1 2 1 0 0 1 1 2 1 1 2 2 1 1 2 0 1 1 0 2 0 
1 0 0 0 2 0 0 0 1 0 0 0 0 1 0 0 0 2 0 0 0 1 2 2 2 1 1 1 1 0 0 0 1 0 0 2 1 1 0 1 0 0 1 1 1 2 1 2 2 1 0 0 2 1 1 0 0 1 1 0 0 1 0 1 1 2 0 0 0 0 0 1 1 0 1 1 0 0 0 1 2 1 0 0 0 0 0 2 0 0 2 0 0 1 1 0 2 0 0 0 0 0 2 0 0 1 2 1 0 1 1 1 0 0 0 1 1 1 0 0 1 0 1 0 0 0 0 0 0 2 2 1 0 0 0 0 0 1 0 2 0 0 1 1 1 0 0 1 0 1 1 0 0 1 0 0 0 2 0 1 1 0 0 0 1 0 0 1 1 1 1 0 0 0 0 0 0 1 1 0 0 0 0 0 0 0 0 0 1 0 0 0 1 1 1 0 0 0 1 0 1 0 0 1 2 1 1 2 0 0 1 1 0 0 1 0 1 0 0 0 2 1 0 1 0 0 1 0 1 1 0 0 0 2 1 0 0 0 0 0 0 0 0 1 0 0 1 1 0 0 0 0 1 0 0 0 1 1 0 2 0 0 0 0 1 0 0 1 2 1 0 0 1 0 0 1 0 0 1 0 1 0 1 2 1 0 0 0 0 1 0 0 2 0 0 1 0 0 1 0 1 2 2 1 0 0 0 1 1 1 0 1 0 1 0 2 0 0 0 1 0 2 0 1 1 1 1 0 2 1 1 1 1 0 1 0 0 1 0 1 0 1 0 0 1 0 1 0 0 1 0 1 0 0 2 0 2 1 1 0 1 1 0 2 0 0 0 1 1 0 1 0 1 1 0 0 0 0 2 0 1 0 0 1 0 1 1 0 1 1 0 0 1 0 0 2 2 2 1 1 2 0 1 2 1 1 0 0 0 1 0 0 0 1 1 0 2 0 1 1 0 0 1 1 0 0 0 1 0 1 1 1 0 1 0 0 2 1 0 2 0 0 0 1 0 0 2 0 1 0 1 0 0 0 1 1 1 1 0 1 1 1 0 0 2 2 0 2 0 0 1 0 2 0 1 1 2 1 0 0 1 1 0 0 1 0 0 0 1 0 1 1 0 1 0 0 0 0 0 1 0 1 0 0 1 1 1 1 0 1 1 0 0 1 1 0 0 0 1 0 0 0 0 1 0 1 1 0 0 0 1 0 0 1 0 2 0 0 0 1 1 0 0 0 0 0 0 1 0 0 0 0 2 1 0 1 0 2 1 1 0 0 0 0 0 1 1 1 0 1 2 0 0 0 1 0 0 1 0 0 0 1 0 0 0 0 0 0 0 2 0 0 0 0 2 0 0 0 1 0 0 0 1 0 0 0 2 2 1 1 1 1 0 0 2 2 0 0 1 1 1 1 1 2 1 1 1 0 0 0 0 1 1 1 0 0 0 0 0 0 2 2 1 2 0 1 0 1 0 0 0 1 1 2 0 2 0 0 2 1 0 0 0 0 1 1 0 1 0 0 1 0 1 0 0 0 0 0 0 0 0 0 0 0 0 0 0 0 0 1 1 1 1 0 0 1 1 0 0 1 2 0 0 0 0 0 0 0 1 0 0 0 2 0 0 0 0 0 0 2 0 0 2 0 0 0 1 1 2 1 1 0 0 0 0 1 0 1 1 0 0 0 0 0 0 0 0 2 0 0 0 0 0 2 0 1 0 0 0 0 0 2 2 1 0 1 2 0 0 0 0 0 0 0 0 0 1 1 0 0 0 0 2 0 1 0 2 0 0 1 0 0 1 0 0 0 1 1 0 1 1 2 0 2 0 0 1 1 0 1 0 1 0 0 0 2 1 0 1 0 0 0 0 2 2 0 0 0 0 1 2 0 0 0 1 1 0 0 0 0 0 1 0 2 0 0 0 1 0 0 0 2 2 0 0 0 0 1 1 2 0 0 1 1 0 2 1 1 1 1 1 1 0 1 1 1 0 0 0 0 1 1 0 1 1 1 0 0 0 0 1 0 0 2 1 1 0 0 0 0 0 0 2 0 0 0 1 0 1 0 0 0 0 1 1 0 1 0 1 0 0 0 1 0 0 0 2 1 1 2 1 1 0 1 0 0 0 1 0 1 0 0 0 0 0 0 2 2 0 2 0 1 0 2 2 2 1 0 0 0 0 0 0 0 1 1 1 1 0 2 1 0 0 0 0 0 1 0 1 0 1 0 0 1 1 1 0 0 0 0 1 0 0 0 0 2 0 1 1 0 1 0 0 0 0 1 0 1 0 0 0 0 2 0 0 0 1 1 0 1 0 1 0 0 0 0 1 0 0 0 0 2 0 0 1 0 0 2 2 2 0 0 2 1 0 0 0 2 2 2 0 1 0 1 0 0 1 1 0 1 1 0 0 1 0 2 1 0 0 1 0 0 0 0 0 0 2 0 1 1 0 1 0 1 0 0 1 1 2 0 1 1 0 1 0 1 0 0 1 0 1 0 1 0 0 0 0 1 1 0 0 0 1 0 0 0 2 0 0 0 0 1 0 2 1 1 1 0 0 0 0 1 0 0 2 0 1 1 0 2 0 1 0 0 1 0 0 0 2 1 0 0 1 0 1 1 1 0 0 0 1 0 1 0 1 0 0 0 0 0 1 0 0 0 1 1 1 0 0 0 0 0 2 0 1 1 1 0 0 2 1 1 0 2 1 1 2 1 0 2 0 0 1 0 1 0 0 0 2 1 1 0 1 1 0 0 0 1 0 0 2 2 1 0 2 0 0 0 1 1 0 0 1 1 1 0 1 0 0 0 2 1 0 0 1 0 0 2 1 0 0 2 0 0 0 0 0 1 0 0 0 0 0 0 1 0 0 0 0 0 0 1 0 0 1 0 1 0 0 1 0 0 1 0 1 2 0 1 0 0 0 0 1 0 0 0 0 0 1 0 0 1 1 0 1 0 0 0 1 0 0 0 1 0 1 1 0 0 0 0 1 0 0 0 0 1 1 0 1 0 0 2 0 1 0 1 0 0 0 0 2 1 1 1 0 0 0 0 2 1 1 1 0 0 0 1 0 0 1 0 1 0 0 1 2 0 1 1 0 0 0 0 2 0 0 0 1 1 0 0 0 0 0 0 0 0 0 0 0 0 1 1 1 1 0 0 2 0 0 0 0 2 1 0 2 0 1 0 0 0 0 1 1 1 0 1 1 0 0 1 0 0 0 0 1 1 0 1 1 0 0 0 0 0 0 1 0 0 2 1 1 2 0 0 0 0 0 0 0 0 2 0 0 0 2 1 1 2 2 0 1 0 0 0 0 1 0 0 1 0 0 0 0 1 2 0 0 0 0 1 0 2 0 1 0 0 0 0 1 0 0 1 0 0 1 0 0 1 1 0 0 0 0 2 0 1 1 0 0 0 1 0 0 1 0 0 0 0 2 2 0 0 1 0 0 1 1 2 0 1 2 0 1 1 0 0 0 1 1 2 2 1 0 0 2 0 0 1 0 1 0 1 2 1 0 2 0 0 2 2 0 1 1 0 0 0 0 0 0 1 0 1 1 1 0 0 0 0 1 0 0 0 0 2 0 2 1 2 0 0 0 1 0 0 0 2 1 0 0 0 0 0 0 0 1 2 0 2 2 0 0 0 1 0 2 0 1 0 2 1 1 0 0 1 0 1 1 1 0 1 2 0 0 2 0 0 0 0 1 2 0 1 0 0 1 0 0 0 0 0 1 1 0 0 0 0 1 0 0 0 0 0 0 0 1 1 1 0 1 2 1 1 1 0 0 0 0 1 0 0 1 0 1 1 0 0 1 1 1 1 1 0 1 0 0 1 1 0 1 1 2 1 2 0 0 0 1 0 0 1 1 0 1 2 0 0 0 0 0 0 0 0 0 1 0 0 0 1 0 0 0 0 1 0 2 0 0 1 0 0 2 1 0 2 0 1 0 0 2 0 0 0 0 0 1 0 0 1 0 0 0 0 1 0 1 2 1 1 0 1 1 1 2 0 0 0 0 0 0 0 1 0 0 0 1 1 2 1 1 0 2 1 0 2 0 1 0 1 0 2 2 0 0 1 1 1 0 0 2 0 1 0 1 1 0 0 1 1 0 2 0 0 0 1 0 0 1 1 1 0 0 0 0 1 1 0 0 0 0 0 2 0 1 1 0 1 0 0 0 0 0 0 0 2 1 0 1 1 2 1 0 0 2 0 0 1 0 1 0 2 0 0 1 1 0 1 0 0 0 1 0 2 1 0 1 0 1 2 0 0 0 0 1 0 1 0 0 1 1 1 0 1 0 1 0 0 0 0 0 1 0 0 0 2 1 1 0 0 0 0 1 1 2 0 1 0 0 0 0 0 1 2 1 0 0 0 0 1 2 1 0 0 0 0 2 0 0 0 2 0 0 0 0 0 0 1 0 0 2 1 0 0 0 0 2 1 1 0 0 1 1 1 2 1 0 1 0 0 0 0 1 1 0 2 0 0 0 0 0 0 0 0 2 1 1 0 1 0 0 0 
1 2 0 0 1 0 1 0 0 0 0 0 0 1 0 0 1 0 0 0 1 1 1 0 0 1 0 0 0 0 0 0 0 1 0 0 0 1 0 0 0 2 0 0 0 0 1 0 0 0 0 0 0 1 1 1 0 0 0 1 1 2 0 2 1 0 2 0 0 1 0 1 0 1 1 0 1 1 0 0 0 0 1 0 0 0 0 1 1 0 0 1 1 0 1 1 0 1 0 0 0 0 0 2 1 0 1 2 0 0 1 1 0 0 0 0 1 1 0 0 0 0 0 1 0 2 1 0 0 1 1 0 1 0 0 0 0 1 0 1 1 0 0 0 1 0 0 1 0 0 1 0 1 1 0 1 1 0 0 1 1 0 1 1 0 0 0 0 0 1 0 0 0 0 0 1 1 0 0 2 2 0 1 0 1 0 1 0 0 0 1 0 0 1 0 0 0 1 1 1 0 0 2 1 1 1 0 0 0 0 0 1 2 1 1 0 1 1 1 1 1 0 0 1 0 0 0 0 0 0 0 1 2 0 0 1 0 0 1 0 0 1 1 0 1 1 0 0 1 1 0 0 1 0 0 1 1 0 0 0 0 0 1 1 1 1 1 0 1 0 0 0 1 0 1 0 0 0 0 0 0 1 0 0 1 1 2 0 0 1 0 1 0 2 1 1 1 0 0 1 0 0 0 1 0 2 1 1 0 0 0 1 1 0 1 1 0 1 0 1 1 0 0 0 0 1 0 0 1 0 0 0 1 0 0 0 0 0 0 1 0 1 0 0 0 0 0 0 1 1 1 0 1 1 1 0 0 2 0 0 0 0 1 1 1 1 1 0 0 0 1 1 0 1 1 0 0 0 1 0 1 0 0 0 0 1 0 0 1 0 1 0 1 1 0 1 0 1 0 0 0 0 1 0 1 0 0 0 1 0 1 0 1 0 0 1 1 1 1 1 0 0 0 1 1 1 0 0 1 1 1 1 0 0 0 0 1 1 2 0 2 0 0 0 0 0 1 0 1 1 0 0 1 0 0 0 0 0 0 0 0 0 1 0 0 1 0 1 1 0 0 0 0 0 0 1 0 0 0 0 1 1 0 1 0 0 0 0 0 1 0 0 1 1 0 2 0 0 0 0 1 0 0 1 0 0 0 0 0 0 0 2 2 1 0 0 1 0 0 1 1 0 0 0 0 0 0 0 0 0 1 1 1 0 1 1 0 0 0 0 1 0 1 0 1 0 0 2 1 0 0 1 1 0 1 0 1 1 1 0 1 0 0 0 0 1 0 0 1 0 1 1 1 1 0 0 0 0 1 0 0 1 0 1 0 0 1 0 0 1 0 1 0 1 1 0 1 1 1 0 2 2 0 0 1 0 1 1 0 0 0 1 0 0 1 1 0 1 0 0 0 0 0 0 1 0 1 2 0 0 0 1 0 0 0 0 0 0 1 1 1 1 0 0 1 0 0 1 0 1 1 0 0 0 0 1 1 1 1 0 0 0 0 0 2 0 0 1 0 1 1 1 1 1 1 0 0 1 0 1 0 1 0 2 0 0 1 0 0 0 0 1 1 1 1 0 1 0 0 0 1 2 0 1 0 0 0 1 0 0 2 1 1 1 0 0 1 2 1 1 1 1 0 0 0 0 0 0 1 1 0 0 0 1 0 1 1 0 0 1 0 0 1 0 1 1 0 0 0 1 2 0 0 1 1 0 0 0 0 0 0 1 0 0 1 0 1 0 2 0 0 0 1 0 1 0 0 0 0 0 1 0 0 1 1 1 0 0 0 0 0 1 1 0 1 1 0 0 0 1 0 0 0 1 1 1 0 0 0 1 1 1 1 1 0 0 1 0 0 1 1 1 0 1 1 0 0 1 0 1 1 1 0 0 0 0 0 2 0 1 0 0 2 0 0 0 0 1 1 0 0 1 0 0 1 0 0 2 0 0 1 0 0 0 0 0 0 0 0 0 0 0 0 0 0 1 1 0 1 1 0 0 0 0 0 1 1 0 1 1 1 1 0 0 0 1 0 2 1 1 0 1 1 0 0 1 1 1 0 0 0 0 1 2 0 1 0 0 0 0 0 0 0 0 0 0 1 1 0 0 0 1 0 1 1 2 1 1 0 1 0 1 2 0 0 0 1 1 1 1 1 1 1 1 1 0 0 0 0 2 0 0 1 0 0 1 0 0 0 1 0 0 2 0 1 1 0 0 1 0 0 0 1 1 1 1 1 0 1 2 1 0 1 2 0 0 0 1 1 0 0 0 0 0 1 1 0 2 0 1 1 1 1 2 0 0 1 1 0 1 1 1 0 0 0 0 1 0 0 1 0 1 0 1 1 0 1 0 0 1 0 0 0 0 1 0 0 1 1 0 1 1 2 0 0 0 1 1 1 1 1 0 0 0 0 1 0 0 1 0 0 2 1 1 1 1 0 0 1 1 0 0 0 0 0 0 1 0 1 1 0 0 0 0 1 0 0 1 1 1 0 1 2 0 0 2 0 1 0 1 1 1 0 0 0 1 1 0 1 0 0 0 0 0 0 0 0 0 0 1 1 0 0 1 1 1 1 0 1 0 0 0 0 1 2 1 0 0 0 1 0 2 0 0 0 1 1 1 0 0 2 0 0 0 1 0 1 0 2 1 1 0 0 1 1 0 0 0 0 0 0 0 0 0 1 0 0 0 1 0 1 1 0 1 0 1 1 0 1 0 0 0 0 1 0 0 0 0 1 1 0 0 0 1 1 0 1 0 0 0 1 1 1 0 0 1 1 0 0 1 1 0 1 1 2 0 0 1 0 0 1 1 0 1 1 1 0 0 0 2 0 1 0 0 0 0 1 0 0 1 0 1 0 0 0 1 0 0 1 0 1 1 1 1 0 0 1 0 0 1 1 1 0 2 0 1 0 0 0 0 0 0 1 2 1 1 0 0 1 1 0 0 0 1 1 2 0 1 0 1 1 1 0 1 1 1 0 1 1 1 0 0 1 1 0 1 0 2 1 1 0 1 1 1 1 1 0 1 1 1 1 0 0 0 1 0 0 1 1 0 1 1 0 0 0 1 1 0 1 1 1 1 2 0 1 1 0 0 1 2 1 1 1 0 2 0 0 0 0 2 0 1 1 0 1 0 1 0 0 0 1 0 0 0 0 0 0 1 0 1 0 1 1 1 0 0 1 1 0 0 0 0 0 0 1 0 1 0 0 0 1 0 1 0 1 0 0 1 0 0 0 1 1 1 0 0 1 1 0 0 1 0 0 0 0 2 0 0 0 0 0 0 2 1 1 0 0 1 1 0 1 1 0 0 0 0 1 0 0 2 2 0 1 1 1 0 0 0 1 0 1 1 1 1 0 0 0 0 0 0 0 1 0 2 1 1 0 0 1 1 0 0 1 0 1 0 1 2 1 0 0 0 1 1 0 0 0 0 1 1 0 1 1 0 0 1 0 1 1 0 0 0 1 1 1 0 1 0 0 1 0 1 0 1 1 2 0 0 1 0 0 0 0 1 0 1 1 0 0 1 1 0 0 1 1 0 1 2 0 0 0 1 0 0 0 1 0 0 0 1 1 1 0 1 0 1 1 1 0 0 0 1 2 0 1 1 1 0 0 0 0 1 0 0 1 1 1 0 1 1 0 0 0 0 0 1 0 0 1 1 0 0 0 0 1 0 0 1 1 1 0 0 0 0 0 0 0 1 1 0 0 1 1 0 1 1 0 0 0 1 1 1 0 0 1 0 0 0 1 1 0 1 1 0 0 0 0 0 0 1 0 1 1 0 1 0 1 1 0 0 1 0 0 0 0 0 0 0 0 0 0 2 0 0 0 2 1 1 1 0 0 1 0 0 0 0 0 0 1 0 0 0 0 0 0 1 2 0 0 1 0 0 0 0 0 1 0 0 1 2 0 1 0 0 0 1 2 0 1 0 1 1 0 1 0 1 0 0 0 0 0 2 1 0 1 1 0 1 1 0 0 0 0 0 1 0 1 0 1 0 0 0 0 0 0 0 0 1 0 0 1 1 0 0 0 0 0 0 1 0 0 0 1 0 0 0 1 0 0 0 1 0 0 1 0 0 1 0 1 1 1 0 1 0 0 1 1 0 0 1 0 0 1 2 0 0 1 0 0 0 1 0 0 1 1 0 2 1 1 0 0 1 0 0 1 0 1 0 2 0 0 0 0 1 1 1 0 0 0 1 1 0 0 2 1 0 0 0 0 1 1 0 1 0 0 2 0 0 0 1 0 0 0 1 0 0 0 1 0 0 0 0 1 0 0 1 1 1 1 0 2 0 1 1 0 0 1 0 0 0 0 0 0 0 0 1 0 0 0 0 0 0 0 1 0 0 0 1 0 1 0 0 0 0 1 1 0 0 0 1 0 0 1 1 1 2 1 1 0 1 1 1 1 0 1 1 0 0 0 1 0 1 0 1 0 0 0 0 2 0 0 0 1 0 0 0 1 0 1 0 0 1 0 0 1 0 1 0 0 1 1 0 1 0 0 1 0 0 1 1 
0 0 1 0 0 0 0 1 1 1 0 0 1 0 1 0 0 2 1 1 0 2 1 0 1 0 0 2 2 0 1 1 1 0 1 0 1 1 1 2 0 0 1 1 1 1 0 2 0 2 0 1 1 0 2 1 0 1 1 2 0 2 1 0 1 2 0 1 2 0 1 0 1 0 1 1 1 1 1 1 1 1 1 0 2 2 1 0 1 0 1 1 1 1 1 2 1 0 1 1 1 1 0 0 2 1 1 2 2 1 0 1 2 0 1 0 0 0 1 1 2 0 1 1 0 0 1 2 1 0 1 0 1 1 1 0 0 1 2 2 1 1 1 1 1 1 1 1 0 0 1 1 1 0 1 1 1 0 2 0 0 1 1 0 2 0 1 1 1 0 1 2 1 0 1 1 0 1 2 0 0 1 1 1 1 1 0 1 0 0 1 0 0 1 1 1 1 1 1 1 2 1 1 1 1 1 1 2 2 1 1 1 2 1 0 1 1 0 0 1 1 1 1 0 0 0 2 1 1 2 0 0 2 0 2 0 2 1 0 0 1 1 1 2 0 1 1 1 0 0 1 1 1 0 0 1 1 0 0 1 0 0 0 1 0 0 1 0 1 1 0 0 2 0 2 1 1 0 1 1 1 1 1 0 1 0 1 2 1 1 0 0 1 0 0 2 1 1 0 2 0 0 1 1 1 0 1 1 0 1 0 1 1 1 0 1 1 0 0 1 0 1 1 1 1 1 1 1 0 1 1 2 0 1 1 2 1 1 1 1 1 2 0 0 1 1 1 1 1 0 1 1 2 1 1 1 1 0 0 1 1 1 1 0 1 2 0 1 1 0 1 0 1 1 1 1 0 0 0 2 0 0 1 1 1 2 1 1 1 1 1 1 0 1 1 1 1 1 1 2 2 0 0 0 2 0 1 1 1 1 0 1 0 1 1 1 0 2 1 1 1 0 2 1 1 1 0 2 0 1 1 1 0 1 0 1 1 0 2 1 2 0 0 2 1 1 0 1 0 1 0 0 0 0 1 0 1 1 0 2 0 2 1 0 2 0 1 0 0 1 1 0 0 0 1 2 0 0 0 0 1 1 1 1 1 1 1 1 1 1 1 1 1 1 1 0 1 0 2 2 1 2 1 1 0 1 1 1 0 2 0 1 0 1 1 1 1 0 1 1 0 2 1 0 1 1 1 2 0 1 0 0 1 1 1 0 0 0 0 0 1 0 1 0 1 1 1 0 1 2 0 1 0 1 1 1 0 0 2 1 2 1 0 2 2 1 1 1 2 0 2 0 1 0 1 1 1 1 1 0 2 0 2 1 1 1 1 1 1 1 1 0 2 0 1 1 1 0 1 1 1 0 0 1 1 1 0 0 1 0 1 0 2 2 1 2 0 0 2 0 1 1 1 1 1 1 1 0 0 1 1 1 1 2 1 1 1 0 1 1 1 1 0 2 0 1 1 1 1 1 1 0 1 2 2 1 1 1 1 1 1 2 1 1 0 2 1 1 1 0 1 1 0 0 1 1 1 0 0 0 1 0 0 0 1 1 2 1 1 1 1 0 2 2 0 1 0 0 0 1 2 1 1 0 1 1 0 1 1 0 0 1 1 0 2 1 0 1 0 0 1 0 0 1 2 0 1 0 0 1 0 2 1 1 2 1 1 0 1 0 1 1 0 2 1 1 2 1 2 2 1 2 1 1 0 1 0 1 1 0 1 1 0 1 1 2 0 1 0 1 0 1 1 1 1 0 0 2 1 1 1 1 2 1 1 0 0 2 1 0 1 1 1 0 2 1 1 1 1 1 1 0 1 1 0 1 0 2 1 2 0 0 0 1 1 1 2 2 2 0 1 0 0 1 0 1 0 1 1 1 1 1 0 1 2 0 1 2 1 2 2 2 0 1 0 0 1 0 1 1 1 1 0 1 0 0 2 0 2 0 0 1 1 1 2 1 2 1 1 1 2 1 0 0 0 0 0 0 0 0 1 2 2 1 1 1 2 1 0 0 1 0 1 1 1 0 1 0 2 1 2 1 1 1 2 0 2 0 1 1 1 1 1 2 0 1 1 2 1 1 1 1 1 0 1 2 1 1 1 0 1 2 0 0 0 1 1 0 1 1 1 0 0 0 0 1 1 1 1 1 1 1 0 1 0 1 2 1 2 0 1 2 0 1 2 1 1 2 1 1 1 0 0 1 0 0 1 1 1 0 1 2 1 1 0 2 2 1 1 0 1 0 1 0 1 1 1 0 0 1 2 1 1 0 0 0 1 0 1 1 1 1 1 1 2 0 0 0 0 0 1 0 2 1 1 1 1 1 1 2 1 0 0 1 2 1 0 0 1 0 1 1 1 0 0 1 0 1 1 2 0 1 1 0 1 1 1 0 0 1 1 1 0 1 0 1 2 1 0 1 1 2 1 0 0 2 1 2 2 1 1 1 0 0 0 1 1 1 0 1 1 1 2 1 0 1 0 1 0 0 1 0 2 1 2 0 1 1 0 2 1 0 1 0 0 0 1 2 0 1 2 0 1 2 1 1 1 1 2 2 0 0 0 1 1 1 0 1 1 1 0 2 1 1 0 0 0 1 1 2 0 1 1 0 1 2 2 1 2 1 0 0 2 0 1 1 0 1 0 0 1 2 1 0 0 1 1 2 0 0 0 0 0 0 1 1 0 0 1 0 2 1 1 0 1 1 0 1 0 1 1 0 1 1 2 1 0 2 1 0 2 0 1 1 2 1 1 1 0 1 0 1 0 0 1 1 0 1 2 0 1 1 1 1 2 0 1 1 2 1 0 1 1 0 1 2 1 1 1 0 0 0 2 2 1 1 1 2 1 2 1 2 1 0 1 0 1 1 1 0 1 1 0 0 1 1 2 1 2 1 0 1 0 0 0 0 1 1 1 1 2 1 1 1 1 1 2 0 2 1 1 1 2 1 0 1 1 0 1 0 1 1 1 1 1 2 2 1 1 1 0 0 1 0 1 1 1 0 1 0 1 0 0 1 0 0 1 0 2 2 0 1 1 2 0 1 1 0 1 2 1 2 0 0 0 2 0 2 1 0 2 1 0 2 1 1 1 1 0 1 0 0 0 0 2 1 1 2 0 1 1 0 2 1 1 1 0 1 1 1 1 1 2 1 2 0 0 0 1 2 1 2 1 0 0 0 2 0 1 1 1 1 1 1 1 1 2 0 0 2 0 1 1 1 1 0 2 0 1 0 1 0 1 1 1 2 0 1 1 1 0 0 0 0 2 0 2 1 1 1 2 0 1 0 1 1 1 1 1 0 1 0 0 1 0 1 1 1 0 0 2 0 1 0 0 0 1 1 1 2 0 0 1 0 1 1 2 1 0 2 2 0 0 0 2 1 1 2 1 1 1 0 0 0 1 2 0 0 2 2 2 1 1 1 2 2 0 0 2 1 0 0 1 1 0 1 1 1 1 2 0 1 1 1 0 0 1 1 1 1 1 0 0 1 2 1 1 1 0 1 1 1 2 1 0 1 2 0 1 0 2 1 1 1 0 1 0 1 1 1 0 0 0 0 1 1 0 1 1 1 1 1 1 1 2 1 0 0 0 1 0 0 1 1 1 1 2 1 1 1 2 1 2 2 0 1 1 1 1 1 1 1 1 1 0 0 1 1 1 0 0 1 2 0 0 1 1 1 0 2 1 1 0 1 1 0 1 1 0 1 1 1 0 0 1 1 1 2 0 0 1 0 0 1 1 0 1 0 1 0 1 1 0 0 0 2 0 1 1 1 1 2 1 0 2 2 1 0 1 1 0 1 1 1 1 2 1 1 0 0 1 0 0 1 2 2 0 1 2 0 0 1 1 1 1 0 0 1 0 1 0 1 1 1 2 2 0 1 1 1 1 1 1 0 0 1 1 0 2 0 0 0 1 1 1 1 1 1 1 1 1 0 2 1 0 1 2 1 1 2 2 1 0 2 1 1 1 0 0 1 2 0 0 1 0 1 1 0 2 1 0 1 1 0 1 1 1 1 1 1 0 1 1 0 1 0 1 1 1 1 1 1 1 0 2 1 2 1 2 2 0 1 1 0 0 1 1 1 1 1 1 2 1 0 1 1 0 1 1 0 1 1 0 0 0 1 1 1 2 0 2 2 0 0 0 1 2 1 1 0 2 0 1 1 2 1 1 1 0 0 1 1 2 1 2 0 1 1 0 0 0 1 0 1 0 0 0 1 1 1 1 0 2 1 1 0 1 2 1 2 0 1 1 0 0 1 2 0 0 1 1 0 1 1 2 0 1 1 0 1 0 1 0 1 1 1 0 1 0 2 1 1 0 2 0 1 1 1 1 0 1 0 1 1 1 1 1 0 1 1 1 0 2 1 0 1 1 2 1 1 0 0 0 1 1 0 2 1 2 0 0 1 1 2 0 1 0 1 1 1 2 0 0 1 1 1 1 1 1 1 0 1 1 0 1 1 0 1 1 0 1 1 1 0 2 1 0 0 1 0 1 2 1 1 1 1 1 0 1 1 
1 1 0 0 1 1 1 1 1 1 0 0 1 0 0 1 0 1 0 0 2 2 1 0 1 0 2 1 1 0 0 0 0 2 1 0 0 0 1 2 0 0 0 1 1 1 1 1 0 0 1 1 1 1 0 1 1 1 0 1 1 1 1 0 0 1 1 1 1 0 0 0 2 0 1 1 1 1 1 1 0 1 0 0 0 0 0 0 0 0 1 1 1 1 0 1 1 1 1 1 0 0 0 1 1 0 2 0 2 1 0 1 0 0 0 1 1 1 0 1 1 0 0 1 0 0 1 0 1 0 1 0 1 1 0 0 0 0 1 0 2 2 1 0 0 0 1 1 0 0 0 0 1 1 0 1 1 1 1 1 0 1 1 0 0 0 1 1 1 2 0 0 0 0 0 1 0 0 1 0 1 1 0 1 1 1 0 0 1 1 1 0 0 0 1 0 2 0 1 1 1 0 1 1 1 1 0 1 1 0 1 0 1 1 0 1 0 1 2 2 0 0 1 0 1 0 1 2 1 1 0 1 0 0 1 1 0 0 1 1 0 1 0 1 1 1 0 0 0 0 0 0 2 0 0 0 0 0 1 0 1 1 1 1 0 1 2 0 1 1 1 0 0 1 0 1 0 1 1 0 0 0 1 0 1 1 0 1 0 0 0 0 0 1 0 0 0 2 1 0 1 1 1 0 1 1 1 1 0 1 1 1 1 1 1 0 0 0 1 0 1 1 0 1 1 0 0 0 0 1 2 0 2 2 1 1 0 1 2 1 1 1 0 0 0 0 0 0 1 0 1 0 1 0 0 0 0 0 0 0 1 0 1 2 0 0 1 1 1 0 0 1 0 1 0 0 1 1 0 0 1 1 1 1 1 1 0 0 0 0 1 0 0 2 0 0 0 1 0 0 1 1 2 1 1 1 1 0 0 1 0 0 0 0 0 1 1 0 1 1 0 1 1 0 1 1 0 0 1 0 1 1 1 2 1 2 0 1 1 2 2 0 1 0 1 1 0 0 1 1 0 1 0 2 2 1 0 1 1 2 1 0 1 1 1 0 0 1 1 0 1 1 1 1 1 1 0 0 0 1 0 1 0 0 1 0 1 0 0 1 0 0 0 0 1 1 1 1 1 0 1 1 0 1 0 2 0 1 0 0 1 0 0 1 0 0 0 0 1 1 2 2 1 0 1 0 0 0 2 1 1 0 0 0 0 1 1 2 1 1 0 0 1 1 0 0 0 1 1 2 0 0 0 0 0 1 1 0 0 0 1 0 0 0 2 0 0 1 1 0 2 2 1 2 1 1 1 1 1 1 1 0 1 0 0 1 1 1 0 0 0 1 1 1 2 1 2 1 1 1 1 2 2 1 0 0 1 1 2 1 0 1 0 1 2 1 1 0 1 1 1 1 2 0 2 0 2 0 1 1 0 0 1 2 1 2 0 1 1 1 0 1 1 1 0 1 1 0 0 1 1 0 0 0 1 0 1 0 2 0 0 2 1 1 1 0 1 0 0 1 0 1 1 0 1 1 0 0 1 1 1 0 1 1 2 0 1 1 1 1 2 0 1 1 0 0 1 1 1 1 1 1 1 2 1 1 1 1 1 0 1 0 0 2 1 1 1 0 1 0 0 1 1 0 0 0 0 1 1 2 0 1 1 1 1 1 0 1 1 0 1 0 1 2 1 0 1 1 1 2 0 0 1 1 1 0 0 1 1 1 0 0 0 1 1 1 0 1 0 1 1 0 1 1 1 1 1 0 1 1 0 1 1 0 1 0 1 0 0 0 1 0 1 0 1 1 1 1 2 1 0 0 0 0 1 0 0 1 2 0 0 1 1 2 1 0 2 0 1 2 0 2 0 1 1 0 0 0 1 0 0 0 1 1 0 1 0 0 0 1 0 0 0 1 2 0 1 0 1 0 0 0 1 1 0 0 1 0 0 1 0 0 1 1 2 1 1 1 1 1 1 1 0 0 0 1 0 1 1 1 0 1 0 0 2 1 0 1 0 1 0 0 1 1 0 1 2 1 1 1 1 1 1 1 0 1 1 1 1 1 0 0 0 1 1 0 1 1 0 1 1 0 1 1 0 1 0 1 0 1 1 1 1 2 1 0 1 0 2 1 1 0 2 0 1 0 0 1 2 1 1 0 0 0 0 0 0 0 0 1 1 1 2 1 1 1 1 0 2 0 0 0 1 1 1 1 2 1 1 1 1 0 1 1 0 2 1 1 2 2 1 1 0 1 1 0 0 0 0 0 0 1 1 1 0 1 1 0 0 0 1 2 1 2 0 1 0 0 1 0 1 1 1 1 0 2 0 1 0 1 0 2 2 1 0 1 0 1 0 0 1 0 1 1 1 2 1 0 0 1 1 2 1 1 1 1 1 0 0 1 0 0 0 1 1 1 1 1 2 1 1 0 2 0 1 1 0 1 1 1 1 1 1 1 2 0 0 0 0 0 1 1 0 1 0 1 0 0 1 0 0 0 1 0 1 0 1 1 0 1 2 1 2 1 1 0 1 1 0 1 0 1 1 0 2 0 1 1 0 1 1 1 1 1 1 1 2 1 1 1 0 0 1 1 0 0 0 0 0 0 1 0 2 0 0 1 0 1 1 2 1 0 0 1 1 1 0 0 0 2 1 2 0 1 0 1 0 0 1 0 0 1 1 0 1 1 1 1 1 0 2 1 1 2 2 0 1 1 0 1 0 1 2 0 0 1 0 1 1 0 0 1 0 1 0 1 0 2 1 1 0 1 1 1 0 0 1 1 0 0 1 0 0 2 2 1 1 0 1 1 0 1 0 0 0 0 1 1 2 0 1 1 0 1 1 0 1 1 1 2 0 0 0 1 0 1 2 0 1 1 1 0 2 1 0 0 0 1 1 1 1 0 0 0 1 1 1 0 1 1 0 1 0 2 0 1 1 1 0 0 1 0 0 1 0 1 1 0 1 1 0 2 1 1 0 0 0 0 1 1 1 0 1 1 1 0 0 0 1 2 2 1 1 1 1 0 0 2 1 0 1 0 1 0 1 0 0 1 1 1 0 1 2 0 0 1 0 1 1 1 2 1 1 0 0 0 1 0 1 1 0 1 0 0 1 1 0 2 1 0 2 1 0 2 0 0 2 0 2 0 1 1 1 1 1 1 1 0 0 0 0 2 0 1 0 1 2 0 1 1 0 1 1 1 1 1 1 0 0 1 1 2 1 1 0 0 0 1 0 1 0 1 0 2 1 0 0 1 1 0 2 0 1 0 1 0 0 1 1 1 0 1 1 0 0 0 1 0 1 1 1 1 1 1 0 1 0 1 0 0 1 1 1 1 0 0 1 0 1 1 1 0 1 0 0 1 0 0 0 1 1 0 0 1 1 1 0 1 1 0 1 1 0 1 0 0 0 0 1 1 0 0 1 0 1 0 1 0 1 0 0 1 1 1 2 1 0 1 1 0 1 0 0 0 0 1 2 1 1 0 1 1 1 1 1 1 1 0 1 0 0 1 1 0 0 1 0 1 0 1 1 0 2 1 0 1 1 1 1 1 0 0 1 1 0 1 0 0 1 1 1 1 1 1 0 2 0 0 0 1 1 1 1 0 1 0 1 0 0 0 1 0 1 1 0 1 1 1 0 1 1 0 1 0 0 0 0 0 0 2 1 2 1 1 1 1 0 2 1 0 0 0 1 0 1 0 1 1 1 1 1 1 0 1 2 1 1 1 0 0 1 1 0 0 0 1 1 1 1 0 2 0 0 0 0 1 1 0 1 1 0 1 1 2 0 1 0 1 0 0 1 1 0 0 1 1 1 0 0 1 1 1 1 2 0 1 1 0 0 1 1 0 0 1 1 1 1 1 1 1 1 2 0 0 0 1 1 1 1 0 0 1 1 0 0 0 1 2 1 0 1 1 0 1 0 0 1 1 1 2 2 0 1 0 1 1 1 2 1 0 1 1 1 1 0 0 1 1 1 1 0 2 1 1 0 1 0 1 2 0 0 1 1 1 2 0 1 2 0 0 0 0 0 1 1 1 0 1 1 0 1 0 1 1 1 0 0 0 1 0 0 0 0 0 1 1 0 1 1 0 1 1 0 0 0 1 2 1 2 1 0 0 1 1 0 0 0 0 1 0 0 1 1 0 2 1 1 1 1 1 0 1 1 0 1 0 0 0 0 0 1 1 1 1 1 0 2 1 1 0 1 0 1 1 0 0 0 1 1 0 1 0 0 1 0 0 1 0 1 0 2 1 0 1 0 1 0 2 0 2 1 0 2 0 1 0 2 1 1 1 1 1 2 2 1 1 1 0 1 0 1 0 1 1 1 0 0 1 1 0 0 1 0 1 1 2 0 0 1 0 2 0 1 0 0 1 1 1 0 0 0 1 1 1 0 0 0 1 1 1 1 1 2 1 2 1 0 1 0 0 0 2 2 2 1 0 0 1 1 1 2 0 1 0 1 1 1 1 1 1 0 0 1 0 0 0 1 0 1 1 0 0 1 1 1 2 1 2 1 1 
0 0 2 0 1 0 0 0 1 1 0 1 0 0 1 0 1 2 1 2 1 0 1 1 0 0 2 0 0 1 0 2 1 1 0 1 2 1 0 1 2 1 1 0 2 1 0 1 0 0 1 0 0 0 1 1 0 0 0 0 1 1 0 1 0 2 1 2 1 0 1 0 0 1 0 1 0 1 2 0 0 1 0 0 0 2 1 1 1 0 1 0 0 0 0 1 0 1 0 2 1 1 1 1 0 1 0 1 0 0 2 0 1 0 1 0 0 1 1 1 1 1 1 1 1 1 0 1 1 0 2 1 0 0 0 1 2 2 0 2 0 0 1 1 0 2 1 0 0 0 1 2 1 1 1 0 0 0 0 0 2 0 0 0 0 2 1 1 0 1 1 1 0 0 1 1 1 0 1 1 0 0 1 0 2 1 1 1 1 1 0 1 2 1 1 2 0 2 0 0 0 0 0 0 0 1 2 0 0 1 0 1 0 2 1 2 1 1 2 0 1 0 1 2 0 0 0 0 1 1 0 0 2 1 0 1 1 2 2 0 0 1 1 0 0 1 1 0 1 2 1 2 1 1 1 1 1 0 0 0 0 1 0 1 1 1 0 1 1 0 0 1 1 1 0 0 2 0 1 1 0 0 0 1 0 2 0 0 0 1 1 0 0 1 2 1 0 1 1 2 2 0 0 1 1 0 0 0 2 1 0 0 1 1 2 0 1 1 0 0 0 0 1 0 0 0 0 2 0 1 1 0 0 2 0 0 1 2 0 0 2 2 0 0 1 1 0 0 1 1 1 2 1 0 1 1 0 0 1 2 0 1 1 0 0 1 1 0 2 1 1 0 1 1 0 1 1 0 1 1 0 0 1 0 0 1 2 1 1 0 2 0 1 0 0 2 2 1 0 0 0 1 0 1 0 0 2 2 0 1 0 0 1 0 0 0 2 0 0 0 2 1 1 1 1 0 1 1 1 0 1 2 0 1 2 0 2 2 1 1 0 1 1 1 0 2 0 0 2 1 0 0 1 1 1 0 2 2 0 0 0 1 1 2 1 0 2 0 1 1 0 1 2 0 1 1 1 1 1 0 2 0 1 1 1 0 0 1 1 1 1 0 2 0 0 0 2 1 1 1 0 2 0 0 1 0 2 0 1 2 1 0 0 0 0 1 1 0 1 0 1 1 0 1 2 1 1 1 0 0 0 1 1 1 1 0 1 0 0 2 0 1 1 1 1 0 0 0 0 0 1 0 0 0 2 2 1 1 0 0 1 0 1 1 0 1 0 1 2 1 0 1 0 0 1 0 0 1 0 2 2 0 0 0 1 1 0 1 1 0 1 0 1 0 0 0 1 1 0 2 1 0 1 2 1 1 1 0 1 0 1 1 0 1 2 2 0 1 0 0 1 0 1 0 0 0 0 0 0 0 0 2 1 0 0 0 1 0 1 0 0 0 0 1 1 0 1 1 1 1 0 1 2 0 0 0 1 2 0 2 0 0 0 0 1 2 0 0 0 0 0 2 1 0 2 0 0 1 0 0 1 1 2 2 1 0 1 0 1 0 1 2 0 1 1 1 0 0 0 1 0 0 2 0 2 0 0 0 1 1 0 0 2 0 0 0 0 1 1 1 1 0 2 0 1 0 0 0 2 0 0 0 0 0 1 1 1 2 1 0 1 1 1 2 2 1 0 0 0 0 0 1 0 0 0 2 1 1 2 0 1 0 1 1 1 1 2 2 0 1 0 1 0 2 1 2 1 1 0 0 2 1 0 1 0 0 1 1 0 0 1 1 0 1 1 0 0 0 1 0 2 1 2 1 0 1 0 2 0 0 1 0 0 1 2 1 0 1 0 0 1 0 0 0 1 1 2 1 1 1 2 0 0 1 0 2 1 0 0 1 1 2 0 1 1 2 0 1 0 1 2 1 0 0 1 1 0 2 1 1 1 0 1 0 1 0 0 2 0 1 0 1 1 2 1 1 1 0 1 0 0 0 0 1 0 2 0 1 1 2 0 0 0 0 0 0 0 2 0 0 0 2 1 0 1 0 1 0 2 0 0 0 1 2 1 1 0 0 1 1 0 2 2 0 1 1 1 0 1 1 0 0 0 0 1 1 1 0 1 0 1 1 0 0 0 1 0 0 0 0 0 0 1 0 1 0 1 2 1 1 0 0 2 1 1 0 0 1 0 1 1 1 0 2 1 1 1 1 1 2 0 0 0 1 2 0 1 1 1 1 0 0 1 2 0 1 1 1 0 1 1 1 0 0 1 1 0 1 1 2 1 0 0 2 0 1 0 1 0 1 0 2 1 1 0 0 1 2 1 1 0 1 0 0 1 0 1 1 1 1 1 1 1 0 0 0 0 0 1 1 1 0 0 2 1 2 0 1 1 0 1 1 1 0 1 2 2 1 0 0 1 1 0 1 0 0 1 1 0 1 0 1 1 2 0 1 0 0 2 0 1 0 0 0 1 0 1 1 0 0 2 1 0 1 2 0 0 0 1 0 1 0 0 0 1 1 0 0 1 0 1 2 0 1 0 1 0 1 1 2 0 1 1 0 1 0 0 1 0 1 2 0 2 2 1 0 0 2 1 0 0 1 1 1 0 2 1 2 0 0 1 0 0 1 2 1 1 0 1 0 2 0 1 1 1 1 1 0 2 1 1 0 0 0 1 0 0 0 2 1 1 0 1 0 0 0 2 1 0 1 1 1 2 2 1 0 1 1 1 0 0 1 1 0 1 0 1 1 2 0 0 1 0 0 2 1 2 0 1 1 0 1 1 1 0 0 0 1 0 0 1 0 1 1 1 0 0 1 0 2 1 2 1 1 0 1 1 0 1 0 1 1 2 0 1 0 0 0 1 0 0 0 0 0 1 2 1 0 0 2 0 1 2 0 0 2 0 0 0 0 2 1 0 2 1 1 1 1 1 2 0 1 0 0 0 2 1 1 1 0 0 0 1 0 1 1 0 0 0 0 1 1 1 0 0 1 1 1 0 0 0 2 0 0 2 1 0 1 0 1 1 2 1 1 1 1 0 1 1 0 1 1 0 0 1 1 0 1 0 2 2 0 0 2 1 0 0 0 1 1 1 1 1 0 0 0 1 1 0 1 2 0 1 0 0 0 2 1 0 0 1 1 0 0 1 0 1 0 0 1 1 1 1 0 2 0 1 1 2 1 2 0 1 1 1 2 1 0 0 2 1 0 2 1 1 2 0 0 0 2 0 0 0 0 1 1 0 0 1 1 0 1 0 1 2 2 1 1 1 0 0 0 1 1 0 0 2 0 1 0 0 1 1 0 1 1 1 0 1 1 0 0 0 2 0 1 0 1 2 0 0 2 1 1 1 0 0 0 0 1 0 1 1 1 1 1 1 2 0 0 1 1 1 0 0 1 0 0 2 1 1 0 0 1 0 1 0 1 0 1 2 0 0 0 0 0 1 0 0 1 2 1 0 0 1 0 0 1 1 1 1 1 0 0 1 0 0 1 0 1 0 0 1 2 2 0 2 1 1 0 1 1 2 1 1 1 1 1 0 1 0 0 0 1 1 1 1 1 1 0 1 0 0 2 2 1 1 0 1 1 0 0 2 0 1 1 0 1 0 1 1 1 0 0 1 0 2 2 2 1 2 1 1 1 1 0 0 1 1 0 1 1 2 1 1 1 0 0 0 1 1 0 0 0 1 1 0 1 0 1 0 0 1 0 0 0 0 1 1 1 0 0 0 0 1 0 2 1 2 2 1 1 1 0 0 0 2 1 1 1 1 1 1 0 1 1 1 0 1 1 0 0 0 0 0 0 1 2 1 0 0 1 0 0 1 1 2 2 1 0 1 1 1 0 1 1 0 1 2 2 1 1 1 1 1 1 1 1 0 2 1 0 0 1 2 1 1 0 2 1 0 1 0 1 1 0 1 0 1 0 0 1 2 1 0 0 2 0 1 0 2 1 2 1 0 0 0 1 0 0 0 0 1 1 0 1 1 0 0 1 1 0 1 0 1 2 1 0 1 0 1 1 1 1 1 1 1 0 1 0 0 1 2 0 0 1 1 1 0 1 1 2 0 0 0 2 0 0 2 1 0 0 1 1 1 0 1 1 0 1 1 1 1 0 1 1 1 0 1 1 1 1 0 0 1 0 1 1 1 0 1 0 2 1 1 1 1 1 0 0 0 0 2 1 1 1 0 0 1 1 0 0 0 1 0 2 1 0 0 0 0 0 0 0 1 1 1 1 0 0 0 1 1 1 1 0 1 1 2 0 1 0 0 1 0 1 1 1 2 1 1 2 2 0 1 0 1 1 1 0 1 0 0 1 1 0 1 0 0 1 0 1 1 0 2 1 1 1 0 1 0 1 0 0 1 0 0 0 1 0 1 0 1 0 1 1 1 0 1 0 0 2 0 0 0 1 2 0 2 1 2 1 2 0 1 1 2 0 0 0 2 1 0 2 1 0 1 1 0 0 1 1 0 2 0 1 2 0 1 0 1 1 1 1 1 1 1 0 1 0 
0 0 0 1 0 1 0 0 0 0 0 0 0 0 0 0 0 0 0 0 0 0 0 0 0 0 0 1 0 0 0 0 0 0 0 0 0 1 0 0 0 0 0 0 1 1 0 1 0 0 1 0 0 0 1 0 0 0 1 0 0 0 0 0 0 1 0 1 0 0 0 1 0 0 0 0 1 0 1 0 0 0 0 0 0 0 0 0 0 0 0 0 0 0 0 0 0 0 0 1 0 0 0 0 0 0 0 0 0 1 0 0 0 0 0 1 0 0 0 0 0 0 0 0 0 0 0 0 0 0 0 0 0 1 0 0 0 0 1 0 0 0 0 2 0 0 1 0 0 1 0 0 0 0 0 0 0 0 0 0 0 0 0 0 0 0 1 0 1 0 0 0 0 0 0 0 0 0 0 0 0 0 0 0 0 0 0 0 0 0 0 2 0 0 0 0 0 0 0 0 0 0 1 0 0 0 0 1 0 0 0 2 0 1 0 0 0 1 1 0 0 0 0 0 0 0 0 0 0 0 0 0 0 0 0 0 0 0 0 0 1 0 0 1 0 0 0 0 0 0 0 0 0 0 2 0 1 0 0 0 1 0 0 0 0 0 0 0 0 1 0 0 0 0 0 0 1 0 0 2 1 0 0 0 0 0 0 0 1 0 0 0 0 0 0 0 1 0 0 0 0 0 0 0 0 0 1 0 0 1 0 1 0 1 0 0 0 0 0 0 0 0 0 0 0 0 0 0 0 0 0 0 0 0 0 0 0 1 0 0 1 0 1 0 0 1 0 0 1 0 0 0 0 1 0 0 0 0 0 0 1 0 0 0 0 0 0 0 1 0 0 0 0 0 0 0 1 0 0 0 0 0 0 0 0 0 0 0 0 0 1 0 0 0 1 0 0 2 1 0 0 0 0 0 0 0 1 0 0 2 0 0 0 1 0 0 0 0 1 0 0 0 1 0 1 0 0 0 0 0 1 1 0 0 0 0 0 0 1 0 0 0 0 0 1 0 0 0 0 0 0 0 0 0 0 0 0 1 0 0 0 0 0 1 0 1 0 0 0 0 0 0 0 1 0 2 0 0 0 0 0 0 0 0 0 0 0 0 0 0 0 0 0 0 0 1 1 0 0 0 0 1 0 0 0 0 0 0 0 0 1 0 0 0 0 0 0 1 0 1 0 0 0 0 0 1 0 0 0 0 0 0 0 0 0 0 1 0 0 1 0 0 1 2 0 0 0 0 0 0 0 0 0 0 0 1 0 0 0 0 0 0 1 0 0 0 0 0 1 0 0 0 1 0 0 0 1 1 1 0 0 0 0 0 0 2 0 0 1 0 0 0 0 0 0 0 0 0 0 0 0 0 0 0 0 0 0 0 0 0 0 0 0 2 1 0 0 0 0 0 0 0 0 0 0 0 0 0 0 0 0 0 0 0 0 0 0 0 0 0 0 0 0 0 0 0 0 0 0 1 0 0 0 0 0 0 0 0 1 0 0 0 0 0 0 0 0 0 0 0 0 0 0 1 0 0 0 0 0 1 1 0 1 1 0 0 0 0 0 0 0 0 0 0 0 0 0 0 0 0 0 0 0 0 1 0 0 0 0 0 0 0 0 0 0 0 1 0 0 0 0 0 0 0 0 1 1 0 1 0 0 0 0 0 0 0 0 1 0 1 0 0 0 0 0 0 0 0 0 0 0 0 0 0 0 0 1 0 1 0 0 0 0 0 0 0 0 0 1 0 1 0 0 1 0 0 0 0 0 0 0 0 0 0 0 0 0 0 1 0 0 0 1 2 0 0 1 0 0 0 0 0 0 1 0 0 0 1 0 0 0 0 0 0 0 0 0 2 0 0 1 0 0 0 0 0 0 0 0 0 1 0 0 1 0 1 0 1 0 0 0 0 0 0 0 0 0 0 0 2 0 0 0 1 0 0 1 0 0 0 0 0 0 0 0 1 0 1 0 1 0 0 0 0 0 0 0 0 1 0 0 0 1 0 0 0 0 1 0 0 0 0 0 0 0 0 0 0 0 0 0 1 0 0 0 0 0 0 1 0 0 0 0 0 0 0 0 0 0 0 0 1 1 0 0 0 2 0 0 0 0 0 0 0 0 0 0 1 0 0 0 0 0 1 0 0 0 0 0 0 1 0 0 0 0 0 0 0 0 2 0 0 1 0 0 0 0 0 0 0 0 0 1 1 1 0 0 0 0 1 0 0 0 0 0 0 0 0 0 0 0 0 0 0 1 0 0 0 0 0 1 0 0 0 0 2 0 0 0 0 0 0 1 0 0 0 0 0 0 0 0 1 0 0 0 0 0 0 0 0 1 0 0 0 0 1 0 0 0 0 1 0 1 0 0 1 0 0 0 0 0 0 0 0 0 0 0 0 1 0 0 0 0 0 0 1 0 0 0 0 0 0 0 0 0 0 0 0 0 0 0 1 0 0 0 0 0 0 1 0 0 0 0 1 0 0 0 0 0 0 0 0 0 0 0 0 0 1 0 0 0 0 1 0 0 0 0 0 0 0 0 1 0 0 0 0 0 0 0 1 0 1 0 0 0 0 0 0 1 0 0 0 0 0 0 0 0 0 0 0 0 0 0 0 0 1 0 1 0 0 1 0 0 0 0 0 0 0 0 0 0 0 0 1 0 0 0 0 1 1 2 0 0 1 0 0 0 0 0 0 0 1 0 0 0 0 1 0 0 0 0 0 0 0 0 0 0 0 1 0 0 1 0 0 0 0 0 0 1 0 1 0 1 1 0 0 1 0 0 0 0 0 0 0 1 0 0 0 0 0 2 0 0 0 0 1 0 0 0 0 1 0 0 0 0 0 0 0 0 1 0 0 0 0 0 0 1 0 0 0 0 0 0 0 0 0 0 0 0 0 0 0 0 0 1 1 0 0 0 0 0 0 0 1 1 1 0 0 0 0 0 1 1 0 0 1 0 1 0 0 0 0 0 0 1 0 0 0 0 0 0 0 0 1 1 0 0 0 0 1 0 0 0 0 0 0 0 0 0 0 1 0 1 0 0 1 0 1 1 0 0 0 1 0 0 0 0 1 0 0 0 0 0 0 0 0 0 0 0 0 0 0 0 0 0 1 0 0 0 1 0 0 0 0 0 0 0 0 0 0 0 0 1 0 0 0 0 0 0 0 0 0 0 0 0 0 0 0 0 0 0 0 0 0 0 1 0 0 0 0 0 0 1 0 0 0 0 0 1 1 0 0 0 0 0 0 0 0 0 0 0 0 0 0 0 0 0 0 1 0 1 0 1 0 0 0 1 0 1 0 0 1 0 0 0 0 0 0 0 0 0 0 0 0 1 0 1 0 1 0 0 0 1 0 0 0 0 0 0 0 0 0 0 0 0 0 0 0 0 1 0 0 0 0 0 0 0 0 0 0 1 1 0 0 0 0 0 0 0 0 0 0 1 0 0 0 1 1 0 0 0 0 0 0 0 0 0 0 1 0 0 0 0 0 0 0 0 0 0 0 0 0 0 0 0 0 0 0 0 0 0 0 0 0 0 1 1 0 0 0 0 1 0 1 0 0 0 0 0 0 1 0 0 1 0 0 0 0 0 0 0 0 0 0 1 0 0 0 1 0 0 0 0 0 0 0 1 1 0 0 0 0 0 0 0 0 1 0 0 0 1 0 0 1 0 0 0 0 0 0 0 1 0 0 0 0 0 1 0 0 0 0 0 0 0 0 0 0 0 0 0 0 0 0 0 0 0 0 1 0 0 0 0 0 0 0 1 0 1 0 0 0 0 0 0 1 0 1 0 0 1 0 0 0 0 0 0 0 0 0 1 0 1 0 2 1 1 0 0 0 0 0 0 0 0 0 0 0 0 1 0 0 0 0 0 0 0 0 0 0 0 0 0 0 0 0 0 0 0 0 0 1 1 0 0 0 1 0 0 0 0 0 0 0 0 0 0 0 0 0 0 0 1 0 0 0 0 0 0 0 0 0 0 0 0 0 0 0 0 0 0 0 1 0 0 0 0 0 0 0 2 0 0 0 0 0 0 0 0 0 0 0 0 0 0 0 1 0 0 0 0 0 0 0 0 1 0 0 0 0 1 0 0 0 0 1 0 0 0 0 0 0 0 1 0 0 0 0 0 0 0 0 0 0 0 0 0 1 1 0 0 0 1 0 0 0 0 0 1 0 0 0 0 0 0 0 0 0 0 0 0 0 1 0 0 0 0 0 0 0 0 0 0 0 0 0 0 0 0 0 0 0 0 0 0 0 0 0 0 1 1 1 0 0 1 0 0 0 0 0 0 0 1 1 1 0 0 0 0 0 0 0 0 0 1 0 0 0 0 0 1 0 2 0 1 0 0 0 0 0 0 0 0 0 0 0 1 0 0 0 0 0 0 1 0 0 0 0 0 0 0 1 0 0 0 0 0 0 0 0 0 0 0 0 0 0 1 0 0 0 1 0 0 0 0 0 0 2 0 0 0 0 1 0 0 0 1 1 0 0 0 0 1 0 0 0 0 0 1 0 
1 0 0 0 0 0 1 1 1 0 1 1 1 0 1 1 1 1 1 1 0 0 1 1 0 0 0 0 1 1 0 0 0 0 0 0 2 0 1 1 1 0 0 0 1 1 2 1 0 1 1 0 1 0 0 1 0 1 0 1 0 0 1 1 1 0 0 0 0 0 0 2 0 0 0 0 0 0 1 1 0 2 0 2 1 0 1 0 0 0 0 0 0 1 0 0 1 1 0 1 0 1 0 1 1 0 0 1 0 0 1 1 1 1 0 0 1 0 1 0 0 1 1 0 0 0 0 0 0 0 1 0 1 0 1 1 0 1 1 1 1 1 1 0 1 2 1 1 1 0 0 1 1 0 1 1 1 0 1 1 0 0 1 1 1 1 0 1 0 0 1 0 1 1 0 0 0 0 0 1 1 0 0 0 0 0 0 1 0 1 0 1 0 1 1 0 0 0 0 1 0 1 1 0 0 0 0 0 1 1 0 0 1 1 2 1 1 0 0 0 1 0 0 0 0 0 0 2 0 1 1 0 0 0 1 1 0 0 1 2 1 0 1 1 0 0 1 1 1 1 0 0 0 0 0 1 0 0 0 1 0 0 1 0 1 0 1 0 0 1 0 2 0 0 0 0 0 0 1 0 1 0 0 1 0 1 0 1 1 0 2 0 0 0 1 1 0 1 1 0 1 1 0 0 0 1 0 0 1 0 1 0 1 1 0 1 1 0 0 0 0 0 0 0 1 1 1 1 0 1 0 0 1 1 0 0 1 0 0 1 1 1 0 0 0 1 0 0 0 0 0 0 0 1 1 1 0 0 1 0 1 0 0 1 0 1 1 0 0 1 1 0 1 1 0 1 1 0 0 1 0 1 1 0 0 1 1 0 0 2 0 1 1 0 0 0 0 1 1 0 0 1 0 1 0 1 1 0 0 0 0 1 1 1 1 1 2 1 1 0 1 1 0 0 0 1 2 1 2 0 1 0 0 2 0 1 0 0 1 0 1 0 1 2 0 1 1 1 1 0 1 0 0 0 1 1 1 0 0 0 0 0 1 0 0 1 1 1 0 1 0 1 1 2 0 0 0 0 1 0 1 0 0 0 0 1 0 0 0 0 2 0 1 0 1 1 1 0 0 1 0 1 1 1 1 0 1 1 0 1 0 1 0 0 0 0 1 1 0 1 0 0 1 1 0 1 1 0 1 1 1 0 0 1 1 0 0 2 1 0 1 0 1 1 1 0 0 1 0 2 0 1 0 0 1 0 1 0 1 0 0 0 0 1 2 1 0 0 1 1 1 1 1 0 0 0 0 0 2 0 0 1 1 1 0 1 0 0 1 0 1 1 1 0 0 1 1 1 1 1 0 1 0 1 0 0 1 0 0 1 1 0 1 0 2 0 1 1 1 0 1 1 0 1 0 1 1 1 1 0 1 0 0 0 1 0 0 1 1 1 0 2 1 0 0 0 1 0 0 1 0 1 0 1 0 1 0 0 1 1 0 0 2 0 1 0 1 0 0 2 1 1 0 2 1 1 0 1 0 1 0 1 0 0 0 1 0 2 0 1 1 0 0 0 1 0 2 0 1 1 0 1 0 1 0 1 0 1 1 0 0 1 1 0 1 1 1 0 0 0 0 1 0 0 0 0 2 1 0 0 1 1 0 1 1 0 0 0 1 1 0 1 0 0 1 1 2 0 0 1 1 0 1 1 0 0 1 1 0 0 0 0 1 2 0 0 1 0 0 0 2 1 1 0 1 0 0 0 0 1 1 0 1 1 0 0 0 0 1 1 0 0 1 0 0 1 1 0 0 1 0 0 1 0 0 0 1 0 1 1 1 1 1 1 0 0 1 0 0 0 2 1 0 1 1 0 0 0 1 0 0 0 1 0 1 1 1 0 1 0 1 1 0 0 1 0 0 1 0 1 0 0 1 2 1 1 0 0 0 0 0 1 0 1 0 0 1 1 1 0 0 0 0 1 0 0 0 0 0 0 1 0 1 0 2 0 0 1 1 0 1 1 1 1 1 1 1 1 0 0 0 0 0 0 1 0 0 0 1 0 1 0 0 1 0 0 0 1 1 0 0 0 1 0 0 2 1 1 0 0 0 1 1 0 0 1 0 0 0 0 1 1 0 1 1 0 1 0 1 0 0 1 1 1 0 0 0 0 0 0 0 0 0 0 1 0 0 0 0 1 1 0 0 1 0 0 0 1 0 0 0 0 1 1 0 1 1 1 0 1 1 1 0 1 0 0 0 2 1 0 0 0 0 1 1 1 1 0 1 0 1 0 0 0 0 0 1 0 0 0 1 0 2 0 2 0 0 1 1 0 0 0 1 0 1 0 1 1 0 0 0 0 0 1 1 0 0 0 0 1 1 1 0 1 0 2 1 0 1 0 1 0 1 0 0 1 1 1 2 0 1 1 0 1 0 1 0 0 0 0 2 0 0 1 0 0 0 0 1 1 0 0 1 1 0 0 0 0 0 1 1 1 1 0 1 1 1 1 1 0 0 0 0 1 1 0 0 2 1 0 1 0 0 1 1 1 0 0 0 1 2 1 0 1 0 2 1 1 0 1 0 0 0 1 0 0 0 0 0 1 0 0 0 1 0 0 0 0 0 0 0 1 1 0 0 0 1 0 0 1 0 1 1 0 2 1 1 0 2 1 0 1 1 1 1 2 0 0 1 1 0 1 0 1 1 1 1 1 0 2 0 1 1 1 0 0 1 0 1 0 0 0 0 1 0 1 1 0 1 1 0 1 1 1 0 0 1 0 1 1 0 1 0 0 0 0 1 0 1 2 1 0 1 0 1 0 0 0 0 1 0 0 0 1 0 0 1 1 0 0 1 0 1 1 1 0 1 1 0 1 0 1 0 1 1 0 2 0 0 0 1 0 0 1 1 1 1 0 1 1 0 1 1 1 1 1 0 2 1 0 0 1 1 1 0 0 1 0 1 1 1 0 0 0 1 0 1 1 0 0 0 0 1 0 1 0 0 0 0 2 0 1 0 1 1 0 0 0 1 1 0 0 0 0 0 1 0 0 0 1 0 0 2 0 0 0 1 0 1 1 0 1 1 0 0 0 0 1 0 0 0 0 0 1 1 0 1 1 0 1 0 0 1 0 1 0 0 1 1 0 1 1 0 1 0 0 2 0 1 0 0 0 0 0 0 0 1 0 1 1 1 1 0 0 0 0 0 1 1 1 0 0 1 0 0 1 0 1 1 0 0 0 0 0 1 1 2 1 0 1 0 0 0 2 1 1 1 1 0 0 1 1 0 1 1 0 1 0 0 1 0 0 0 1 0 1 1 1 0 0 1 1 0 2 0 1 1 0 0 0 1 2 1 1 0 0 0 0 0 0 0 1 0 0 1 0 1 2 1 0 1 0 1 2 0 0 0 0 1 0 0 1 0 1 0 0 2 1 1 1 1 1 1 0 0 1 0 0 0 0 0 1 0 0 2 1 0 0 0 1 0 1 1 1 0 1 0 1 0 1 1 0 1 1 0 1 0 2 0 0 0 0 0 1 1 0 0 1 0 1 0 0 1 0 0 1 0 1 1 1 0 0 0 1 1 1 1 1 1 0 0 0 1 1 0 0 1 0 1 0 0 0 1 0 1 1 0 1 1 0 0 0 1 0 0 1 1 0 0 0 1 0 1 1 1 0 2 0 0 0 0 1 1 0 0 0 0 1 1 0 0 0 0 1 0 1 1 0 1 0 0 0 1 0 2 1 1 1 0 0 1 0 0 0 1 1 2 1 0 1 2 0 1 1 1 0 2 0 0 0 0 1 1 1 1 1 0 0 1 0 0 1 0 0 0 0 0 1 1 1 1 0 1 0 1 1 1 1 0 1 0 1 0 0 0 0 0 1 0 0 0 0 0 0 0 1 0 0 0 0 0 2 0 1 1 0 1 0 0 1 1 0 0 1 0 0 0 0 0 0 0 1 0 1 1 0 1 0 1 1 0 1 0 2 0 0 0 0 0 1 0 1 0 1 0 0 0 1 1 0 0 1 0 1 0 1 1 1 1 1 0 1 0 0 1 1 0 0 0 0 0 0 0 0 0 1 1 1 1 0 1 0 1 0 1 0 1 1 1 0 0 0 0 0 1 1 0 0 1 1 1 0 0 1 0 2 1 0 2 1 0 0 0 1 1 1 0 0 0 2 1 0 1 0 1 0 1 2 0 0 0 1 0 1 1 1 1 0 0 1 1 1 0 0 1 1 1 1 0 2 0 0 1 0 0 1 0 1 1 0 0 0 0 1 2 0 1 2 0 0 1 1 0 0 0 1 0 1 0 1 0 0 0 1 0 1 0 2 0 1 1 1 1 1 1 0 1 0 0 1 0 0 0 0 1 2 1 1 0 0 0 1 1 0 0 0 0 2 1 0 0 2 0 0 1 2 1 0 1 1 0 0 0 0 1 1 1 1 0 1 0 2 1 1 0 0 1 2 1 0 1 1 0 0 0 0 1 0 0 0 2 2 0 0 0 0 1 0 1 1 
1 0 1 1 1 1 0 1 1 0 0 1 0 1 1 2 1 1 1 1 1 0 0 0 0 1 0 1 1 1 1 1 1 1 1 1 0 0 0 1 0 0 2 0 0 0 1 0 2 0 1 1 1 0 1 0 1 1 1 0 1 1 0 0 1 1 0 0 2 1 1 2 2 1 1 1 1 0 0 1 1 0 0 1 1 2 1 2 1 0 1 1 0 1 0 1 0 1 1 1 0 1 2 2 1 1 0 0 1 1 0 0 0 2 1 0 1 0 2 1 0 0 0 0 1 1 2 0 1 1 0 2 1 0 0 1 1 1 0 0 1 0 0 0 0 1 2 2 1 1 0 1 0 0 0 0 1 1 0 1 1 1 0 0 1 0 1 1 1 1 0 1 0 1 0 1 1 0 0 1 1 0 0 1 0 0 2 0 0 1 1 0 0 1 0 1 0 1 1 1 2 2 1 1 1 1 0 1 1 0 1 2 0 1 2 1 2 0 1 1 1 1 1 1 1 1 1 0 1 0 2 0 2 1 1 1 1 1 1 1 1 0 0 1 0 1 0 2 1 0 0 0 1 0 1 0 2 1 1 1 2 0 1 1 0 1 1 1 1 2 0 1 0 0 1 2 1 0 2 0 0 1 1 1 0 1 0 0 0 1 2 1 0 0 0 1 0 0 1 1 1 1 0 1 2 0 0 1 1 2 0 2 0 2 0 1 1 0 2 1 2 1 1 2 1 1 0 1 1 1 0 0 2 0 2 1 1 1 1 0 1 0 0 0 2 0 0 1 1 1 0 1 1 1 0 1 2 1 0 0 1 1 0 0 1 0 0 0 1 1 1 1 1 1 1 1 1 0 1 0 2 0 0 1 1 1 0 1 1 1 0 0 1 1 0 1 1 2 1 1 0 1 1 2 2 0 0 1 1 1 0 1 0 0 2 1 0 1 1 0 0 0 1 0 0 0 2 1 2 1 2 1 1 2 1 1 1 0 1 0 1 0 0 2 1 0 1 0 1 0 1 0 1 0 1 2 0 1 2 0 1 1 1 1 1 1 1 1 1 1 2 1 1 0 1 0 0 2 0 1 0 0 1 0 0 0 1 0 1 0 0 1 0 1 0 0 1 1 0 1 1 1 0 0 0 2 1 1 1 0 0 1 0 0 1 0 2 0 0 1 1 1 1 0 1 1 1 0 0 1 2 1 2 1 0 0 0 1 0 1 1 0 0 2 1 1 1 0 1 0 1 2 2 1 0 1 1 1 1 2 1 0 1 2 0 1 2 1 1 0 1 1 1 1 1 1 1 1 1 0 0 0 0 0 1 1 0 2 0 0 2 1 0 0 1 0 0 0 0 1 2 0 1 1 1 0 0 0 0 0 1 1 0 0 1 2 0 1 1 0 1 1 1 1 1 0 1 1 0 1 0 1 1 1 1 0 0 1 2 1 1 1 0 1 1 2 0 1 1 0 1 0 1 0 1 1 1 0 0 1 0 1 0 1 1 0 1 0 1 0 0 0 0 1 1 1 1 1 1 0 1 0 0 1 1 1 0 0 1 1 2 0 1 0 0 1 1 0 0 1 1 0 0 0 1 1 1 0 1 1 2 1 0 1 1 1 0 0 0 2 1 2 1 0 1 0 1 1 1 1 0 1 1 1 0 0 0 0 0 0 1 0 1 1 0 1 0 1 0 1 0 1 1 1 0 0 0 1 1 1 1 1 1 0 1 1 1 1 1 0 0 1 0 1 1 1 1 1 0 0 1 0 1 0 0 0 0 2 1 1 2 0 1 1 2 1 1 0 1 0 2 2 0 0 0 1 1 1 0 0 0 0 1 0 1 0 0 1 0 0 1 0 1 1 1 1 0 0 0 1 1 1 1 2 0 0 1 2 1 1 1 1 1 1 0 0 1 1 0 0 1 0 2 0 0 1 1 1 1 2 1 1 1 0 1 1 2 0 1 1 1 0 0 0 1 1 0 1 0 0 0 0 1 1 0 1 1 1 2 1 0 1 1 1 0 0 1 1 0 1 1 1 0 0 1 1 0 0 1 1 0 1 0 1 0 1 1 0 1 1 2 2 0 2 1 0 1 0 1 1 1 0 0 1 1 1 0 1 2 1 1 0 2 1 0 0 1 0 0 0 0 1 0 1 0 1 0 1 1 1 1 0 1 1 0 1 0 1 1 0 1 2 1 0 0 2 0 1 0 1 0 0 1 0 2 1 1 1 0 0 0 1 1 2 1 1 1 0 2 1 0 1 2 0 1 0 2 0 0 2 2 0 1 0 1 0 1 1 1 1 0 1 1 0 1 1 2 1 1 2 1 2 1 0 1 0 1 0 0 0 1 0 1 0 1 0 0 0 1 0 1 2 1 0 0 0 0 0 0 0 0 1 0 1 1 1 1 0 0 0 1 1 1 1 2 0 1 1 1 0 1 1 1 1 0 1 1 0 0 0 1 2 1 1 1 1 1 0 0 1 2 2 1 1 0 1 1 0 0 2 0 1 0 1 1 1 0 0 2 2 0 1 1 0 1 0 1 0 1 1 0 1 2 1 1 0 0 1 1 0 0 0 1 0 2 1 0 1 1 0 1 2 1 0 0 1 1 1 1 1 1 0 0 1 1 1 1 1 0 0 1 0 1 0 0 1 1 2 1 1 1 1 1 0 0 1 1 1 1 1 0 1 1 0 1 0 1 1 2 2 0 2 0 0 0 0 1 0 1 1 0 1 1 1 1 0 1 0 2 1 1 2 1 0 1 0 0 1 1 1 1 0 1 1 1 1 0 2 1 1 1 1 1 0 0 1 1 1 0 1 1 1 1 0 1 1 0 0 1 1 0 1 0 1 0 0 1 1 0 1 1 1 2 0 1 1 0 1 0 1 0 1 1 0 1 0 0 1 0 0 1 0 1 1 1 1 2 1 1 1 1 1 1 1 1 0 0 1 0 0 0 0 1 0 2 0 1 1 1 1 2 2 1 1 0 0 1 0 1 0 1 0 1 0 1 0 0 1 0 1 1 0 1 1 2 0 1 1 0 1 0 0 1 1 1 1 1 0 0 0 1 0 1 1 1 1 2 2 1 1 1 1 1 2 1 2 0 1 0 0 1 1 1 0 1 0 1 1 2 1 1 1 0 0 0 1 0 0 0 1 1 2 1 0 0 1 1 1 0 0 0 0 1 1 1 1 1 0 2 1 1 1 0 0 0 0 2 1 1 0 1 1 1 1 1 0 0 0 1 0 2 1 1 1 1 0 0 1 0 0 0 0 0 1 1 1 1 1 1 1 1 2 1 0 0 0 1 1 1 1 0 0 2 0 2 0 0 1 2 2 0 0 1 0 0 0 1 1 1 0 1 0 1 0 0 1 0 0 1 1 0 1 1 0 2 2 1 1 0 1 2 0 1 0 1 1 0 1 0 0 0 2 0 1 1 0 1 2 0 0 1 0 0 0 0 0 1 1 0 1 2 1 1 1 1 1 1 0 1 1 2 1 1 1 0 0 1 0 1 1 1 1 0 0 1 1 1 0 1 1 1 0 1 1 0 2 1 1 0 0 1 1 1 0 0 1 2 0 1 1 1 1 0 1 2 2 0 0 0 0 1 1 0 1 1 0 1 1 1 0 0 1 1 1 1 1 0 1 1 0 1 0 1 0 1 1 1 2 0 1 1 0 1 1 1 1 2 0 0 1 0 0 1 0 1 2 1 0 2 0 0 0 2 1 1 1 1 0 0 2 0 0 1 0 2 2 1 1 0 1 2 0 0 0 0 1 2 1 0 0 0 1 0 0 1 1 1 1 1 1 1 0 1 0 1 1 2 2 0 1 0 1 0 0 1 1 0 0 0 0 1 1 0 1 0 1 0 1 1 1 1 1 1 2 2 0 0 1 1 1 1 0 1 1 0 1 2 1 0 0 1 1 0 1 1 1 1 0 0 2 0 1 1 1 1 1 0 1 1 1 0 1 1 0 0 1 1 0 1 1 0 0 0 0 1 0 1 1 1 0 1 1 0 1 0 1 0 1 1 0 1 1 1 1 0 1 0 0 0 0 1 0 1 2 1 0 0 1 1 0 0 1 1 1 0 1 0 1 0 0 2 1 0 1 1 1 2 2 1 0 0 1 1 1 1 0 1 1 1 0 1 0 0 0 1 0 1 2 1 2 1 0 1 0 1 1 0 0 1 1 1 0 1 0 1 0 0 1 0 1 0 1 1 0 2 0 1 1 0 2 0 1 1 1 0 1 1 1 0 1 1 1 0 0 0 1 0 2 0 0 0 0 0 0 1 0 0 0 2 0 1 1 0 1 0 0 1 0 1 0 1 2 0 1 0 0 0 1 0 0 1 0 1 0 1 2 0 1 1 0 0 1 2 2 0 1 1 1 0 0 1 0 1 1 1 0 0 0 1 0 0 1 1 0 1 1 0 0 1 0 1 0 0 0 0 1 1 2 0 1 0 1 1 0 1 1 1 0 1 1 0 0 1 2 2 1 0 1 1 2 
0 2 1 2 1 0 0 1 2 1 1 0 1 1 2 0 2 1 1 0 1 2 0 0 1 1 2 0 0 1 2 1 1 1 1 0 1 1 0 0 2 1 1 2 0 0 1 0 1 0 1 1 0 1 0 0 1 0 0 0 1 1 2 0 2 1 2 0 0 1 0 1 1 0 1 1 0 1 1 0 0 1 1 1 2 0 1 0 0 0 1 0 1 2 1 1 1 1 0 2 0 0 0 0 1 2 0 0 1 0 2 1 0 1 1 0 0 0 2 1 0 1 1 1 1 0 1 2 1 0 1 2 1 1 0 1 0 2 0 0 0 2 0 0 0 0 0 2 0 1 1 1 2 1 1 0 1 0 1 0 0 1 0 1 1 1 1 1 1 1 0 1 1 0 2 1 2 1 1 0 0 1 1 1 1 2 2 1 0 1 0 0 1 0 0 0 1 1 0 1 2 1 0 1 2 1 1 1 1 0 1 0 2 0 1 2 1 0 1 1 1 0 0 1 1 0 1 0 1 0 0 0 1 1 0 0 0 1 0 1 0 0 0 1 0 0 0 0 0 0 2 1 2 1 1 0 0 1 1 1 0 0 2 1 0 1 1 1 0 0 1 1 1 1 1 1 1 1 0 0 0 1 2 0 2 0 0 0 0 0 1 1 2 1 0 0 2 2 0 0 2 0 0 1 2 0 0 1 2 2 0 1 2 0 1 2 0 1 1 0 1 1 0 1 1 0 2 0 1 1 0 2 0 1 1 1 1 0 0 0 1 2 1 1 1 0 0 1 0 1 0 0 0 1 2 1 1 1 2 0 1 0 1 2 0 1 1 1 2 0 1 1 1 1 1 2 1 1 2 0 1 0 1 1 1 1 0 1 0 1 1 0 0 1 0 0 0 2 1 1 1 1 1 2 2 1 0 0 2 0 1 0 0 1 0 2 0 2 1 1 0 0 0 0 0 0 1 0 1 1 2 0 1 1 1 0 1 0 0 1 1 0 0 1 0 1 0 0 2 0 2 0 1 1 1 0 1 1 2 2 1 2 1 1 1 0 1 0 2 1 1 1 1 1 1 1 0 1 2 1 2 0 1 2 0 2 0 1 0 2 2 1 0 0 0 1 1 0 0 2 1 1 0 2 0 2 1 1 1 0 1 1 0 1 0 1 0 0 1 2 0 1 0 2 1 1 2 2 2 1 0 2 0 1 2 1 2 0 1 1 1 1 0 0 1 0 0 1 1 1 1 2 1 1 0 0 1 2 1 2 0 1 1 2 0 0 2 1 2 0 1 0 2 0 1 1 2 0 1 0 1 1 0 2 1 0 1 1 0 2 0 0 0 0 0 1 1 1 1 2 2 0 1 0 0 0 0 1 0 1 2 0 0 1 0 0 0 1 0 1 2 2 0 1 1 1 1 0 0 0 1 1 1 2 1 1 1 0 2 1 2 1 0 1 1 1 0 0 0 1 1 1 1 0 1 0 2 2 2 1 1 0 2 1 1 2 0 1 0 2 0 1 1 1 1 1 0 1 0 0 0 0 0 1 1 1 1 2 1 1 1 1 0 1 0 0 1 1 1 1 1 0 1 1 2 2 0 0 0 1 2 1 0 1 0 1 1 2 1 1 1 1 0 1 1 0 0 0 2 2 1 1 0 1 0 0 1 1 2 2 1 1 1 1 2 0 0 2 1 0 1 0 0 0 0 1 1 0 0 0 1 0 1 1 0 1 0 1 1 0 1 2 2 0 1 1 0 0 2 1 0 0 2 2 1 1 1 1 0 0 1 2 1 1 1 0 1 1 1 1 1 0 1 1 0 0 0 2 2 0 1 0 2 0 0 2 1 0 1 0 1 1 1 1 2 1 0 1 0 1 1 0 0 0 2 1 2 1 1 0 2 2 0 0 0 1 0 1 1 1 1 1 0 1 1 1 0 0 1 1 1 1 0 2 0 1 2 2 0 1 0 1 1 0 0 0 1 0 1 1 0 1 1 1 1 2 1 0 0 0 0 0 2 1 0 0 1 1 2 0 1 0 0 1 2 0 1 0 2 1 0 2 2 0 1 1 1 0 0 1 0 1 1 1 0 1 0 1 1 2 0 0 1 1 0 1 2 0 1 1 1 2 0 2 0 1 0 1 2 2 0 1 2 0 1 1 1 1 0 0 1 2 0 0 2 1 1 1 2 1 1 2 0 0 0 1 1 1 2 1 0 0 1 0 2 1 1 2 1 0 1 2 1 0 1 2 0 0 2 1 1 1 1 2 2 2 1 0 2 1 0 2 1 0 1 1 2 0 1 0 1 0 1 1 0 1 1 0 0 2 1 2 2 0 1 2 2 2 1 1 1 1 0 2 1 1 2 2 1 0 0 1 1 2 1 0 1 1 2 1 1 1 0 0 2 0 1 0 0 0 0 0 1 2 1 0 1 0 0 0 0 1 0 0 1 1 0 1 1 0 2 1 2 1 0 1 2 1 1 1 0 2 1 0 2 0 0 1 2 1 2 2 0 0 1 1 2 1 0 2 1 1 1 2 1 0 1 1 1 1 0 1 1 0 1 1 0 0 1 0 2 1 0 0 1 0 1 2 0 1 0 2 1 0 0 0 1 1 0 2 1 0 1 1 0 1 2 1 0 0 0 0 2 2 0 0 1 1 0 1 1 0 1 0 1 1 0 0 1 0 2 1 0 0 2 2 1 2 1 1 1 1 2 1 1 1 1 0 1 1 0 1 0 0 1 0 0 1 0 1 0 2 1 1 1 0 0 0 1 0 1 0 0 2 1 0 0 1 0 1 1 1 1 0 1 0 1 0 1 0 1 1 1 0 1 2 0 0 0 0 1 0 2 1 0 1 1 0 1 0 0 2 2 1 0 1 1 0 1 0 1 1 0 1 1 0 0 2 0 0 0 0 0 0 1 1 1 0 0 0 0 0 2 0 0 1 0 1 2 1 1 0 0 1 2 1 0 0 0 0 0 1 2 0 1 1 1 1 0 1 0 1 1 0 0 1 1 1 0 0 2 0 1 1 2 0 1 1 0 1 2 1 1 1 1 1 1 2 2 0 1 1 1 0 2 1 1 0 1 1 1 1 2 0 2 0 0 0 1 0 1 0 0 0 0 0 2 0 1 2 1 0 1 2 1 1 0 1 0 0 1 1 0 0 1 0 0 1 1 1 1 1 0 2 0 0 1 1 1 0 0 0 0 2 0 0 1 1 1 1 1 1 1 1 0 2 1 0 0 0 2 1 0 0 1 0 0 1 1 1 1 1 2 2 0 1 0 0 0 1 1 1 0 2 2 1 1 2 1 0 0 1 1 2 2 0 0 0 0 1 2 2 2 2 0 1 1 0 1 2 0 1 0 1 1 1 0 1 0 0 0 1 1 2 0 2 1 0 0 0 2 0 1 2 1 0 0 1 1 0 1 2 0 0 0 0 1 2 1 2 2 0 2 1 0 1 0 1 0 0 2 1 2 1 1 0 1 0 0 2 0 1 1 1 1 1 1 1 1 1 0 1 1 1 1 1 0 1 0 0 1 0 0 2 2 1 2 2 0 2 1 0 1 0 0 1 0 0 1 1 1 1 1 0 1 1 2 1 0 2 0 0 1 1 2 1 2 1 2 2 1 1 0 1 0 0 1 1 1 1 1 2 1 0 1 1 0 2 2 0 0 0 0 1 1 1 2 1 0 0 0 1 0 1 1 1 0 0 1 2 2 1 0 2 1 0 1 1 2 1 1 2 1 0 2 0 1 1 1 2 1 0 0 1 2 1 1 0 2 1 0 0 2 0 0 1 1 0 1 1 2 1 1 2 0 1 1 2 0 0 2 1 1 2 1 0 0 1 1 1 1 2 2 1 1 1 0 1 1 1 1 1 1 1 1 1 1 1 1 0 1 2 0 2 1 2 0 2 0 0 0 1 0 0 1 0 1 1 2 1 0 1 1 2 2 0 1 0 1 0 1 0 0 0 2 2 1 1 1 2 1 1 1 0 0 0 1 0 0 0 1 1 2 0 1 2 2 2 1 0 1 2 1 1 1 1 1 1 2 0 1 1 0 1 2 0 1 0 2 2 0 1 0 0 0 0 0 1 2 1 2 1 1 1 0 2 0 1 1 0 2 1 0 0 1 1 0 1 0 1 0 1 0 0 1 1 1 0 2 1 2 1 2 1 0 1 1 2 1 1 0 2 1 0 1 0 2 0 1 0 2 0 0 1 1 2 1 0 0 1 1 1 0 1 1 1 1 0 0 1 1 2 1 0 1 1 1 1 1 1 0 0 1 1 0 0 1 0 2 2 1 1 1 1 0 1 0 1 1 0 1 1 0 0 1 1 0 0 1 0 0 1 1 1 2 1 1 0 1 0 1 1 0 2 0 2 1 1 2 2 1 2 1 1 1 2 0 0 2 0 2 2 2 0 2 1 0 1 1 0 0 0 1 0 2 2 1 1 0 1 0 0 1 2 1 1 1 0 1 0 0 1 1 1 2 0 0 2 1 0 
0 0 0 1 0 0 0 1 0 0 0 0 0 1 0 0 1 0 1 0 0 0 0 0 0 0 0 1 0 1 1 0 1 1 1 2 0 0 0 0 0 1 2 0 0 0 0 1 2 0 1 0 1 0 0 0 1 0 0 0 1 0 0 0 1 0 0 1 0 0 0 0 0 0 0 0 1 1 0 0 0 0 0 0 0 0 1 1 0 1 0 0 1 0 1 0 0 1 0 0 0 0 1 0 1 0 0 0 0 0 1 0 0 1 0 0 0 0 0 0 0 1 0 0 0 0 2 0 0 0 0 0 0 0 0 1 1 0 1 0 0 0 0 1 0 1 0 0 0 1 1 1 0 0 1 0 0 0 0 0 0 0 0 1 0 1 0 0 0 0 0 0 1 0 0 0 0 1 0 1 0 0 0 0 0 0 1 0 0 1 0 0 0 1 2 0 1 0 0 0 1 1 1 0 0 0 0 0 2 0 0 1 0 0 0 0 0 0 0 0 0 1 1 0 0 0 0 0 0 0 0 1 0 0 0 0 0 0 0 0 0 0 0 1 0 0 0 0 0 0 0 0 0 1 0 0 1 0 0 0 0 0 0 1 0 0 0 0 1 0 1 0 0 1 0 0 0 0 0 1 0 1 0 1 0 0 0 0 2 0 0 0 0 1 0 0 0 1 0 0 0 0 1 0 1 0 0 0 0 0 0 0 1 0 1 0 0 0 0 0 2 0 0 0 0 1 0 0 0 0 0 0 0 0 0 0 0 0 1 0 1 0 0 0 0 1 0 0 0 0 0 1 2 1 0 0 0 1 0 0 0 0 1 0 0 0 0 1 1 0 1 0 0 2 0 0 1 1 1 0 0 0 0 0 1 1 0 0 0 0 1 0 0 0 1 0 1 0 2 0 1 1 0 0 1 0 2 0 0 0 0 0 0 0 0 0 0 0 0 1 0 0 0 0 1 0 0 0 0 0 0 1 0 0 0 0 1 0 0 1 0 0 0 0 0 0 0 0 1 0 1 1 0 0 0 0 0 0 0 0 1 0 0 0 0 0 0 0 0 0 0 0 0 0 0 1 1 2 0 1 0 1 0 0 1 0 0 0 0 0 0 0 0 0 0 0 0 0 0 1 0 1 0 0 0 1 0 0 0 0 0 0 0 0 0 1 0 0 1 0 0 0 0 1 0 0 0 0 0 0 0 0 1 0 0 1 0 1 1 0 1 0 0 0 0 0 0 1 0 0 0 0 0 0 0 0 0 1 0 1 0 1 0 0 0 0 1 0 0 0 0 0 0 0 0 0 0 0 0 0 0 0 0 0 0 0 1 2 0 0 0 0 0 0 1 0 0 0 1 0 1 0 1 0 1 1 0 1 0 0 0 2 0 1 1 1 0 0 0 1 0 0 0 0 0 0 0 0 0 1 0 0 0 1 1 0 0 1 0 2 0 0 0 0 0 0 0 0 1 1 0 0 0 0 0 0 0 0 0 0 1 0 0 1 1 0 0 0 1 0 0 0 0 0 2 1 0 0 1 0 1 0 0 0 0 0 1 0 1 1 1 1 0 1 1 0 0 0 0 1 0 1 1 0 0 0 1 0 0 0 1 0 0 0 0 0 0 0 0 0 0 1 1 0 0 0 1 0 0 0 0 0 0 0 0 0 1 0 0 0 0 0 0 0 0 1 0 1 1 0 1 0 0 0 0 0 0 1 1 0 0 0 0 0 0 0 0 0 0 0 0 0 1 0 0 0 0 0 0 0 1 0 0 0 0 0 0 2 0 0 0 0 0 0 0 0 0 0 0 0 2 1 0 0 0 0 0 0 0 0 0 2 0 0 1 0 0 0 0 0 0 0 0 1 0 0 1 0 0 0 0 0 0 0 0 0 0 2 0 1 0 0 0 0 0 1 0 0 0 0 0 0 0 0 1 1 1 0 0 2 0 0 0 1 0 0 0 0 0 0 1 1 0 1 1 0 1 0 0 1 1 1 2 0 0 1 0 0 0 0 0 1 1 1 0 0 0 0 0 1 0 1 1 0 0 1 0 0 0 0 0 0 0 0 0 0 0 0 1 0 0 0 0 0 0 0 0 1 0 0 1 0 0 1 0 0 0 0 0 0 0 0 0 0 0 1 0 1 0 0 1 1 0 1 0 0 0 0 0 0 0 1 1 1 0 0 0 0 1 1 0 1 0 0 0 0 0 0 0 1 0 0 1 0 1 0 0 1 1 0 0 0 0 0 0 1 0 0 0 0 0 0 0 0 1 0 1 1 0 2 0 0 0 0 0 0 1 1 1 1 1 1 0 1 1 0 0 0 0 1 0 1 0 0 1 0 0 0 1 0 1 0 0 0 0 0 0 0 0 0 0 1 0 0 1 0 0 1 0 1 0 0 0 0 0 0 0 0 0 0 0 0 0 0 2 0 0 1 0 0 1 1 2 1 0 0 0 1 0 0 0 0 0 1 0 0 0 1 0 0 0 0 0 0 0 0 0 0 0 0 0 0 0 0 0 0 0 0 0 0 0 0 0 0 0 0 0 0 0 0 0 0 0 0 0 0 0 0 0 0 0 1 0 0 0 0 0 0 0 0 0 0 0 0 0 2 0 0 0 0 0 0 0 0 0 0 0 1 1 0 0 0 0 0 0 0 0 0 1 1 0 0 1 0 0 0 0 0 0 0 0 0 0 0 0 0 0 0 0 0 1 0 0 0 0 0 0 1 2 0 0 0 2 0 1 0 0 0 0 0 0 0 1 0 0 1 0 1 0 0 0 0 0 0 0 0 0 2 0 0 1 0 1 2 1 0 1 0 0 0 1 1 0 0 0 1 1 0 1 0 0 1 1 0 0 0 0 0 0 0 0 0 1 0 0 0 0 1 1 0 0 0 1 0 1 0 0 0 0 0 1 0 0 0 0 0 0 1 0 0 1 1 0 0 0 0 0 0 1 0 0 2 0 1 0 1 0 0 0 0 1 0 0 0 1 0 0 0 0 0 0 0 1 0 0 1 0 0 0 0 0 0 0 0 0 0 0 0 1 0 0 1 0 0 0 0 2 0 0 0 0 0 1 0 0 0 0 0 0 0 0 0 1 0 0 0 0 0 1 0 0 0 0 0 0 0 0 0 0 1 0 1 1 1 0 0 0 0 0 1 0 0 2 0 1 1 0 0 0 1 0 0 1 1 1 0 0 1 1 0 0 0 0 0 0 0 0 1 1 1 0 0 0 1 0 1 0 0 0 0 0 0 0 1 2 0 0 0 1 1 1 0 0 0 0 0 1 1 0 2 0 0 1 0 0 0 0 0 0 0 0 0 2 0 0 0 0 0 1 0 1 0 0 0 0 1 0 1 0 0 1 1 0 0 1 0 0 0 0 0 0 0 0 0 1 0 0 1 0 0 1 0 1 0 0 0 0 0 0 0 0 0 0 0 0 0 0 0 0 0 0 1 0 1 0 0 1 0 0 1 1 0 0 0 0 0 0 0 0 0 0 0 0 0 1 0 0 0 1 0 0 1 0 1 0 0 0 0 0 0 0 2 0 0 0 0 1 0 0 0 0 0 0 0 0 0 0 0 0 0 1 0 0 0 0 0 0 1 0 0 1 1 0 0 0 0 1 1 0 0 1 0 1 0 1 0 1 0 1 0 0 0 1 0 0 0 1 0 0 0 1 0 0 0 0 0 0 1 1 0 0 0 0 0 0 0 0 0 0 0 1 0 0 0 0 0 0 0 0 0 1 0 0 0 0 0 0 0 0 1 0 0 0 0 1 1 0 1 0 1 0 0 1 0 0 0 0 1 1 0 0 0 0 0 0 1 0 0 2 0 1 0 0 0 0 0 0 0 1 0 0 0 0 1 0 0 0 1 0 0 0 0 0 0 2 0 0 0 0 1 0 0 1 1 0 1 0 0 0 0 0 0 0 1 0 0 0 0 0 2 1 0 0 0 0 0 1 1 0 0 0 0 0 0 1 0 0 0 0 1 1 0 0 0 0 0 0 0 0 0 0 0 1 1 1 0 0 0 0 2 0 0 0 0 0 1 0 1 1 1 0 0 0 0 0 0 0 0 0 1 1 1 1 1 0 2 0 0 0 0 0 0 0 0 0 0 0 0 1 0 0 0 0 0 0 0 0 0 1 1 1 0 0 0 0 0 0 1 0 0 0 0 1 0 0 0 0 0 0 1 0 0 1 0 0 0 0 1 1 0 0 0 0 1 1 0 0 0 0 0 0 1 0 0 1 1 0 0 0 0 0 0 0 0 0 0 0 0 0 1 0 0 0 0 0 0 0 0 1 0 0 0 1 1 0 1 0 0 0 0 2 1 0 0 0 0 0 1 0 0 0 0 0 0 0 0 0 0 0 1 1 1 0 1 0 0 1 0 0 0 0 0 0 1 0 0 0 0 0 0 0 0 1 0 0 0 0 0 0 0 0 0 0 0 0 1 1 0 0 0 0 0 1 0 0 0 0 0 0 1 0 0 0 2 1 0 0 1 0 0 
0 0 1 1 1 1 0 1 0 1 2 0 2 0 0 0 1 0 0 0 0 2 1 0 2 0 0 0 0 1 0 0 0 0 0 2 0 1 0 1 0 0 1 0 0 0 0 0 0 0 0 0 0 0 0 1 1 2 0 0 0 0 0 0 0 0 0 2 0 0 0 1 0 0 1 0 1 0 1 0 0 1 0 0 0 0 0 0 1 2 1 0 0 1 2 0 0 0 1 0 0 0 1 1 1 1 0 0 1 1 0 0 0 1 1 0 1 0 0 1 0 0 0 0 0 0 0 0 0 0 1 0 1 1 1 0 1 0 0 2 0 0 0 0 0 0 0 1 1 1 0 1 0 0 0 0 0 0 0 0 2 0 0 0 0 0 0 1 0 0 1 0 1 1 0 0 1 0 0 0 0 1 0 0 0 1 1 0 0 0 0 0 0 0 0 1 0 0 0 0 1 1 1 0 0 0 2 1 0 1 1 1 0 0 0 1 0 2 2 1 1 1 2 0 0 0 0 1 1 0 0 0 0 1 0 0 0 1 0 0 0 1 0 0 2 0 1 0 0 0 0 1 0 1 1 0 0 0 0 0 0 0 0 0 0 0 0 1 1 0 1 0 2 0 2 1 0 0 0 2 0 0 0 0 1 0 0 0 0 1 1 0 1 0 0 1 1 0 2 0 0 1 1 0 0 0 0 0 1 2 2 0 0 2 0 0 1 0 0 0 0 0 2 1 1 0 1 0 0 1 2 0 0 0 0 1 2 0 0 0 0 1 1 1 0 0 1 0 1 0 0 0 0 1 1 1 0 0 1 0 2 1 0 0 1 0 0 0 0 1 0 0 0 1 1 1 0 0 0 0 0 0 1 1 1 1 1 2 0 2 0 0 0 0 2 1 1 0 0 1 1 0 0 2 0 0 1 0 1 0 0 0 2 1 0 1 2 0 0 1 0 1 1 1 1 1 1 0 0 0 0 0 0 1 0 0 0 0 0 0 0 0 0 2 2 1 0 0 2 1 1 0 1 0 0 0 0 0 1 0 0 0 0 1 1 0 0 1 0 1 0 0 0 0 1 2 0 1 1 2 0 0 1 1 0 1 1 1 0 1 1 0 0 0 0 1 2 0 0 0 0 0 1 0 1 0 1 1 0 0 1 1 1 0 0 0 1 1 1 0 1 0 0 0 1 1 0 0 0 0 0 0 0 0 1 0 0 1 1 0 0 1 0 0 1 0 0 1 1 0 0 1 1 0 1 1 1 1 2 0 0 0 0 0 0 0 1 0 0 0 0 1 0 2 1 1 1 0 0 0 0 0 0 1 1 0 1 1 0 0 1 0 0 0 2 0 0 0 1 0 0 1 1 1 0 0 0 0 1 1 1 0 0 0 0 0 0 0 1 0 2 0 0 1 1 0 0 0 0 0 0 0 0 1 0 0 1 1 0 1 2 1 2 1 0 2 1 0 0 0 0 0 0 1 0 2 0 1 0 0 2 0 1 0 0 0 0 1 0 0 0 2 1 0 0 1 1 1 0 1 1 0 0 0 0 0 0 0 0 0 1 0 0 1 1 0 0 0 0 0 0 1 0 2 1 1 1 1 1 0 0 0 0 1 0 0 0 0 0 0 0 0 0 0 1 0 0 0 0 0 0 0 0 1 0 0 0 0 0 1 0 1 1 0 1 2 0 0 1 1 0 1 0 0 1 0 0 0 0 0 0 0 0 1 0 1 1 0 2 2 0 1 0 0 1 0 0 1 0 0 0 0 0 0 1 0 0 0 1 1 0 1 0 0 0 1 0 0 0 1 1 1 0 0 2 0 0 1 0 0 0 0 0 1 2 1 0 0 1 0 0 0 0 1 0 1 0 1 0 0 0 0 0 1 0 0 0 1 0 0 0 1 0 0 0 0 0 0 2 2 0 1 1 0 0 0 0 0 1 1 0 0 0 0 0 1 1 0 0 1 1 1 0 0 0 1 1 0 0 1 0 1 0 0 0 1 0 0 0 0 0 0 0 0 2 0 1 0 0 0 1 0 2 1 0 0 0 0 1 1 2 2 1 0 0 1 0 0 1 0 0 0 0 0 0 0 0 0 0 2 0 0 1 0 0 0 0 1 2 0 1 1 1 1 0 0 0 1 0 0 0 0 1 2 1 1 0 1 0 0 0 1 0 0 0 1 0 0 0 0 1 0 0 1 0 0 0 0 1 0 0 1 0 0 0 1 0 2 0 0 0 1 0 0 0 0 0 0 1 1 2 0 0 0 0 0 0 1 1 0 0 0 0 0 1 0 0 1 0 0 1 0 0 0 0 0 0 0 2 0 0 0 0 1 1 0 1 1 0 0 0 0 0 0 1 0 0 0 0 0 1 1 0 1 1 0 0 1 0 0 1 0 0 0 0 0 0 0 0 0 1 0 1 1 0 1 0 1 0 0 1 1 1 1 1 1 0 0 0 2 1 1 0 0 1 0 0 0 1 0 0 1 1 0 0 0 1 1 1 1 1 0 0 0 0 0 0 0 0 0 1 0 2 0 0 1 0 0 0 1 0 1 0 0 1 0 1 0 1 1 0 1 1 0 0 1 1 0 1 1 0 0 0 0 0 1 0 0 2 0 1 0 0 1 0 0 1 0 1 0 0 0 1 0 0 0 0 0 0 0 0 0 0 0 0 0 1 0 0 1 0 0 1 0 0 1 0 0 0 1 1 0 0 1 0 1 0 1 1 0 0 0 0 1 1 1 1 1 0 1 0 0 0 0 0 1 1 0 1 1 0 0 1 0 0 0 1 0 1 1 1 0 0 1 1 0 1 0 0 0 1 2 1 0 1 1 1 0 0 0 2 0 0 0 1 1 0 0 1 0 1 0 0 0 0 0 0 1 0 0 2 0 0 0 0 0 1 0 0 0 1 1 0 0 0 1 0 1 1 1 0 1 0 0 0 0 0 2 2 1 0 0 0 0 0 0 2 2 2 0 0 0 0 0 1 0 0 0 2 1 0 0 1 1 1 1 1 0 0 1 1 0 0 0 0 0 2 0 0 1 1 0 0 0 0 0 0 0 0 0 2 0 0 0 2 0 0 1 2 0 1 1 0 0 0 2 0 0 0 0 0 1 0 1 0 0 0 1 0 0 0 1 0 0 0 0 0 0 0 0 0 0 2 1 0 1 2 0 0 0 0 0 0 0 0 0 0 0 0 1 1 0 1 0 1 0 0 0 1 0 0 1 0 0 2 0 0 1 0 1 1 0 0 1 1 0 0 0 0 0 1 0 0 1 2 0 1 2 0 0 0 0 0 0 1 1 0 0 0 0 0 0 1 0 0 0 1 1 0 2 1 0 0 0 0 1 0 0 1 0 0 1 1 0 1 0 1 0 0 0 1 0 0 0 1 0 0 1 0 1 0 0 0 0 1 0 0 0 1 1 1 1 0 0 1 0 0 1 0 2 0 0 1 0 0 0 0 0 1 0 0 0 0 1 0 2 2 0 0 1 0 1 0 0 1 2 0 0 0 1 1 1 0 0 0 0 0 0 0 0 1 1 0 1 1 0 1 1 0 0 0 0 0 2 1 0 0 1 0 0 0 0 1 2 1 0 0 1 1 0 0 0 1 2 0 1 0 0 1 0 0 0 0 0 0 0 0 0 0 1 0 0 0 0 0 1 0 0 0 0 0 1 1 0 0 0 0 2 1 0 1 1 0 1 1 0 2 1 1 0 0 1 0 0 1 0 1 0 0 0 1 0 0 0 1 0 0 0 1 0 0 0 1 0 0 0 1 0 1 0 0 0 0 1 0 1 0 1 0 0 1 0 1 1 0 0 0 0 0 1 0 0 0 1 0 1 1 1 0 0 0 0 0 0 0 0 1 0 1 0 1 0 1 0 1 0 2 0 0 0 1 0 1 0 0 0 0 1 0 0 2 2 0 0 0 0 0 1 0 0 0 1 1 0 0 1 0 1 0 0 1 1 0 0 0 0 0 2 0 2 0 0 1 1 0 0 0 0 1 0 2 0 1 1 0 2 0 1 0 0 0 0 0 0 0 0 0 1 0 0 0 1 1 1 0 0 1 2 1 0 0 0 1 0 1 1 1 1 0 0 1 0 2 0 1 0 1 0 0 0 0 0 0 0 1 1 0 2 2 1 0 0 1 0 0 0 0 0 1 0 0 0 1 0 0 0 0 0 1 0 0 2 0 2 0 1 1 0 2 2 0 0 1 2 1 0 0 1 0 1 0 0 0 0 0 1 0 0 0 2 0 1 1 0 0 0 1 0 1 0 0 0 1 0 2 1 0 0 0 0 0 1 0 0 0 1 0 0 0 1 1 0 1 1 2 0 0 0 0 0 0 0 1 0 0 1 1 0 0 0 0 1 0 0 0 1 2 0 0 0 0 1 1 0 0 0 0 1 0 0 0 0 1 1 1 1 0 1 0 2 0 1 1 2 0 0 1 0 0 1 1 0 1 0 0 0 0 0 0 0 0 0 2 0 0 0 1 0 0 1 
0 0 0 0 1 0 0 0 0 0 0 0 0 0 0 0 0 0 0 0 0 0 0 0 1 0 0 0 0 0 0 0 0 0 0 0 0 0 0 0 0 0 0 0 0 0 0 0 0 0 0 0 0 1 1 0 0 0 0 0 0 0 1 0 0 0 0 1 0 0 0 0 0 0 0 0 0 0 0 0 0 1 0 0 0 1 0 0 0 0 0 0 0 0 0 0 0 0 0 0 0 0 0 1 0 1 0 1 0 0 0 0 0 0 0 0 0 0 0 0 0 1 0 0 0 0 0 0 1 0 0 0 1 0 0 0 0 1 0 0 0 1 0 0 0 0 0 1 0 0 0 0 2 0 0 0 0 0 0 0 0 0 1 0 0 2 0 0 0 0 0 0 0 0 0 0 0 0 1 1 0 0 0 0 1 0 0 0 0 0 0 0 0 1 0 0 1 0 0 0 0 0 1 0 0 0 0 0 0 0 0 0 0 0 0 0 0 0 0 0 0 0 1 0 1 0 0 1 0 0 0 0 0 0 0 0 0 0 1 0 0 0 0 0 0 1 0 1 0 0 0 0 0 1 0 1 0 0 0 0 0 1 0 0 0 0 1 0 0 0 0 1 0 0 0 0 0 0 0 0 1 0 0 0 1 0 0 0 0 0 0 0 0 1 0 0 0 0 0 0 0 0 0 0 0 0 0 0 0 1 0 0 0 0 0 0 0 0 0 0 0 0 0 0 1 0 0 0 0 0 1 0 0 0 0 0 0 0 0 1 0 0 0 0 1 0 0 0 0 0 0 1 0 0 0 0 0 0 0 0 0 0 0 0 0 0 0 0 1 0 0 2 0 0 0 1 0 0 0 0 0 0 0 0 0 1 1 0 0 0 0 0 0 0 0 0 0 1 0 0 0 0 0 0 0 0 0 0 0 0 0 0 0 0 0 0 0 1 1 0 0 0 0 0 0 1 0 0 0 0 0 0 1 0 0 0 0 1 0 0 0 0 0 0 0 0 0 0 0 0 0 0 0 0 1 0 1 1 0 0 0 0 0 0 0 0 0 1 0 0 0 0 0 0 0 0 0 1 0 0 0 0 0 0 0 0 0 0 0 0 0 0 0 0 0 0 0 0 0 0 1 0 0 0 1 0 0 0 0 0 0 0 0 0 1 0 0 0 0 0 0 1 0 0 0 0 0 0 0 0 0 0 0 0 0 0 0 0 0 0 0 0 0 0 1 0 0 0 0 0 0 0 1 0 1 0 0 0 0 0 0 0 0 0 0 0 0 0 1 0 0 1 0 0 0 0 0 0 0 0 0 0 0 0 1 1 1 0 0 0 0 0 0 0 0 0 1 0 0 0 0 0 0 0 0 1 0 0 0 1 0 0 0 0 0 0 0 0 1 0 0 0 0 0 0 0 1 0 1 0 0 0 1 0 1 0 0 0 0 0 0 1 1 0 0 0 0 0 0 0 0 0 0 1 0 0 0 0 0 0 0 0 0 0 1 0 0 0 0 0 0 0 0 0 1 0 0 0 0 0 0 0 0 0 0 0 0 0 0 0 0 0 0 0 0 0 0 0 0 0 0 0 0 0 0 0 1 0 1 0 0 0 0 0 0 0 0 0 0 0 0 0 0 0 0 0 1 0 0 0 0 0 0 0 0 1 0 1 0 0 0 0 0 0 0 0 0 0 0 0 0 1 0 0 0 0 0 0 0 0 0 1 0 0 0 0 0 0 0 0 1 0 0 0 0 0 0 0 1 1 0 0 0 0 0 0 0 0 0 0 0 0 0 1 0 0 0 1 0 0 0 0 0 0 0 0 0 0 0 0 0 0 0 0 0 0 1 0 0 0 0 0 1 0 0 0 0 0 0 0 0 0 0 0 0 0 0 1 0 0 0 0 0 0 0 0 1 0 0 0 0 0 0 0 0 0 0 1 0 0 0 0 1 0 0 0 0 1 0 0 0 0 0 0 0 0 0 0 1 0 0 0 0 0 0 0 1 0 0 1 0 0 0 0 0 0 1 0 1 0 1 0 0 0 0 0 0 1 0 0 0 0 0 1 0 0 0 1 0 0 0 0 0 0 0 0 0 0 0 1 0 0 0 1 0 0 0 0 0 0 0 0 0 0 0 0 0 1 0 0 0 0 0 0 0 0 0 1 0 0 0 0 0 0 1 0 0 0 0 0 1 0 0 0 1 0 0 0 0 0 0 0 0 0 0 1 1 0 1 0 0 1 1 1 0 0 0 0 0 2 0 1 1 0 0 1 0 0 0 1 0 0 0 0 0 0 0 0 0 0 0 0 0 1 0 0 0 0 0 0 0 0 0 0 0 1 0 0 0 0 0 1 0 0 0 0 0 0 0 0 0 0 0 0 0 0 0 1 0 1 0 0 0 0 1 0 0 0 0 0 0 0 1 0 0 0 0 0 0 0 0 1 0 0 1 0 0 0 0 0 0 0 0 1 0 1 0 0 0 0 0 1 1 0 0 0 0 0 0 0 0 0 0 0 0 0 0 0 0 1 0 0 2 1 0 0 0 0 0 0 0 0 0 1 1 0 0 0 1 0 0 0 0 0 1 0 0 0 0 0 0 0 0 0 0 0 0 0 0 0 1 1 0 0 0 1 1 0 0 0 0 0 0 0 0 0 0 1 0 0 0 0 0 0 0 1 0 0 0 0 0 0 1 0 0 0 0 0 0 1 0 0 1 0 0 0 0 0 0 0 0 0 0 0 0 0 0 0 0 0 0 0 0 0 0 1 1 0 0 0 0 0 0 0 0 0 0 0 0 0 0 0 0 1 0 0 0 0 0 0 0 0 0 0 0 0 0 0 0 0 0 0 0 0 0 0 0 0 0 0 0 0 0 0 0 0 1 0 1 0 0 0 0 0 0 0 1 0 0 0 0 0 0 0 0 0 0 0 0 0 0 0 0 0 0 0 0 0 1 0 0 0 0 1 0 0 0 0 0 0 0 0 1 0 0 0 0 1 0 1 0 0 0 1 1 0 0 0 0 0 0 0 0 0 1 0 0 0 0 0 0 0 0 0 0 0 0 0 0 0 0 0 0 0 0 0 0 0 0 0 1 0 0 0 0 0 0 0 0 0 1 0 0 0 0 0 1 1 0 0 0 0 0 0 0 0 0 1 0 0 0 0 0 0 0 0 1 0 0 0 0 0 0 0 0 0 0 0 0 0 0 0 0 0 0 0 0 0 0 0 0 0 0 0 0 0 0 0 0 0 0 0 0 0 0 0 0 0 0 0 0 0 0 0 0 1 0 0 0 0 0 0 0 0 0 0 0 0 0 0 0 0 0 0 0 0 0 0 0 1 0 0 0 0 0 0 0 0 0 0 0 0 0 1 0 0 1 0 0 0 0 0 0 0 0 0 0 0 0 0 0 1 0 1 0 1 0 0 0 0 0 0 0 0 0 0 0 0 0 0 0 0 0 0 0 1 1 0 0 0 0 0 0 0 0 0 0 0 0 1 0 0 0 0 0 1 0 0 0 0 0 0 0 0 0 0 0 0 0 0 0 0 0 0 0 1 0 0 0 0 0 0 1 0 0 0 0 1 0 0 0 0 0 0 0 0 0 0 0 0 0 0 0 1 0 0 1 0 0 0 0 1 0 0 0 0 0 0 0 0 0 0 0 0 0 0 0 1 1 0 0 0 0 0 0 0 0 0 0 0 0 0 0 0 0 0 1 1 1 0 0 0 0 0 0 0 0 0 0 0 0 0 0 0 0 0 0 0 0 0 0 0 0 0 0 0 0 0 0 0 0 0 0 1 0 0 0 0 0 0 1 0 0 0 0 0 0 0 0 0 0 0 0 0 0 0 0 0 0 0 0 0 0 1 0 0 0 1 0 0 0 0 0 0 0 0 0 1 0 0 0 0 0 1 0 0 0 0 1 0 0 0 0 1 0 0 0 0 0 0 0 0 0 1 0 0 0 0 0 0 0 0 0 0 0 0 1 1 0 0 0 0 0 0 0 0 0 0 0 0 0 1 0 1 0 0 0 0 0 0 0 0 0 0 0 0 0 0 0 1 0 0 0 0 0 0 0 0 0 0 0 0 0 0 0 0 0 0 0 0 0 0 0 0 0 1 0 0 0 0 0 0 0 0 0 0 1 0 0 0 0 0 1 1 0 0 0 0 1 0 1 0 0 1 0 0 0 0 0 0 0 0 0 1 0 0 0 0 0 0 1 0 0 0 1 0 0 0 0 0 0 0 0 0 0 0 0 0 0 0 0 0 0 0 0 0 0 0 1 0 0 0 0 0 0 0 0 0 0 1 0 0 0 0 0 0 0 0 0 0 0 0 0 0 0 0 0 1 0 0 0 0 1 0 0 0 0 0 0 0 1 0 0 0 0 0 0 0 0 0 0 0 0 0 0 1 0 0 1 0 0 0 0 0 0 0 0 0 0 0 0 0 0 0 0 0 0 1 0 0 0 0 0 0 0 0 0 0 0 0 0 0 0 0 0 0 0 1 0 0 
1 1 0 0 1 1 2 1 2 0 0 0 0 1 1 2 0 1 1 0 0 1 0 1 0 1 0 1 1 1 0 1 1 0 0 1 2 1 0 2 1 0 0 2 0 0 1 1 1 1 0 2 0 1 2 1 0 2 1 1 1 0 0 0 1 0 1 1 0 1 1 0 0 0 0 2 0 0 2 1 2 1 0 1 1 0 1 0 1 1 1 1 1 0 2 1 1 0 1 1 0 0 0 1 2 0 1 1 1 1 0 1 0 2 1 1 1 1 0 0 1 1 0 1 0 2 0 0 1 1 2 2 0 2 1 0 0 0 1 2 0 1 1 0 1 1 0 0 1 0 2 1 0 0 0 1 0 1 0 1 0 2 0 0 0 0 1 0 1 1 0 0 1 1 1 2 1 2 1 0 0 0 0 0 2 0 2 0 0 0 0 1 0 0 0 0 0 1 1 1 2 1 0 1 2 0 1 1 0 1 2 0 1 1 0 2 0 0 1 1 1 0 0 0 0 2 1 0 2 0 2 2 1 1 0 0 1 1 1 1 1 2 0 1 1 0 1 1 0 1 1 0 1 2 0 1 2 1 1 1 0 0 0 1 1 1 0 2 0 0 0 1 2 0 0 2 1 2 0 0 0 1 0 0 1 0 0 0 0 0 1 1 0 2 1 0 0 0 0 2 1 1 2 1 1 0 1 0 1 0 1 1 1 1 1 1 0 1 0 0 1 1 2 0 2 0 1 1 0 2 1 0 0 0 1 1 1 0 1 0 1 0 0 1 1 2 1 1 2 1 1 1 1 2 1 1 0 0 1 0 0 2 0 1 1 1 2 1 2 0 0 0 0 1 2 1 1 1 0 0 1 1 1 0 1 0 1 1 1 1 1 0 1 0 0 0 2 1 2 0 0 0 0 0 2 1 1 0 0 1 2 2 0 2 1 0 2 0 0 1 0 0 2 1 1 1 1 0 0 1 0 0 1 1 1 1 2 1 0 0 1 1 0 0 1 1 1 0 0 0 2 0 1 0 0 1 1 1 0 1 1 2 1 0 1 0 1 1 1 0 1 1 1 0 0 1 1 0 1 1 0 1 1 0 1 0 2 0 1 0 1 1 2 0 0 1 0 1 1 0 1 1 0 2 2 1 0 0 2 1 1 1 1 0 2 2 2 2 2 0 0 0 2 1 2 1 1 1 0 1 1 1 0 1 2 0 0 1 1 0 0 0 0 0 1 0 1 0 0 0 0 0 1 0 2 0 2 1 2 1 1 1 1 1 1 1 0 1 1 0 1 0 1 0 0 1 0 0 2 1 0 0 0 0 1 0 1 1 1 0 1 2 1 1 0 1 0 1 1 1 1 1 1 2 1 1 1 0 2 2 0 0 0 1 1 0 0 1 0 1 1 1 1 2 0 2 2 1 1 2 1 1 0 1 0 0 1 1 0 1 1 2 1 1 1 1 1 2 2 0 0 1 1 1 1 0 0 0 1 0 0 0 1 1 0 1 1 1 0 0 0 0 0 1 0 1 1 1 1 1 1 1 1 1 2 0 1 0 0 0 0 0 1 0 1 0 1 1 0 0 0 1 2 0 0 0 1 2 2 0 1 2 0 0 0 0 0 1 2 1 1 0 2 2 1 1 1 1 1 0 0 0 2 1 1 2 1 1 1 1 1 1 1 1 0 1 2 0 0 0 1 0 1 1 0 0 0 1 1 0 0 0 1 2 0 1 1 1 1 0 1 2 0 1 0 1 0 0 0 0 1 0 1 1 1 0 1 0 0 1 1 0 1 0 1 0 1 1 0 1 1 0 1 1 1 0 0 1 1 1 1 1 1 2 1 1 0 1 2 1 1 0 0 1 1 0 0 0 0 1 1 0 0 0 0 1 0 2 0 2 0 2 0 1 1 1 1 0 1 1 1 1 2 1 0 2 0 0 0 1 1 0 2 1 1 2 1 1 1 2 1 0 0 1 1 0 1 0 1 0 0 0 1 2 0 1 0 0 0 0 0 1 1 1 0 0 2 2 1 1 0 1 0 1 0 0 0 0 1 0 0 1 2 0 1 0 0 2 1 1 0 2 0 2 0 0 1 0 1 0 1 0 0 0 0 0 2 0 1 1 1 1 0 1 1 1 0 0 1 1 1 0 1 1 0 1 1 1 1 2 0 1 0 2 0 0 1 2 0 1 1 1 0 0 0 1 0 0 0 0 0 1 1 2 0 0 0 0 0 0 0 0 1 0 1 1 0 0 0 1 0 1 0 1 1 0 1 1 1 0 2 0 2 1 2 0 1 0 0 0 0 1 1 1 1 0 0 0 0 1 1 1 0 2 0 0 0 2 1 0 1 2 1 0 1 2 1 2 0 1 0 1 1 1 1 2 0 2 1 0 2 1 1 1 1 0 1 2 0 0 0 1 1 0 1 0 0 1 1 1 1 0 0 0 0 0 2 2 1 0 2 1 0 1 1 0 0 1 1 1 0 2 1 1 2 0 0 0 1 0 0 1 1 0 2 1 0 0 2 1 2 2 0 0 1 1 1 0 1 1 1 2 0 0 0 2 1 0 1 2 0 0 1 2 1 1 0 1 1 0 1 1 1 2 0 1 0 1 1 1 1 0 2 1 1 1 1 1 1 1 0 1 0 1 0 2 1 0 0 1 1 0 0 2 1 1 0 1 1 1 0 0 2 1 0 1 1 0 1 1 1 1 0 1 1 2 0 0 0 0 2 0 0 0 1 2 0 0 1 0 1 0 0 0 1 1 0 1 1 0 0 0 1 2 1 1 1 0 2 0 2 0 2 1 2 0 1 0 1 0 1 0 2 0 0 0 1 1 1 2 1 1 1 1 1 1 0 1 0 1 1 0 1 0 1 1 0 1 0 0 0 1 0 2 1 0 2 1 1 1 1 1 0 0 1 1 1 1 0 0 2 1 0 2 0 1 0 1 0 1 1 0 0 0 2 1 0 0 0 1 0 1 0 1 0 1 0 1 2 0 2 0 0 1 1 0 1 0 2 1 1 1 1 1 0 1 2 0 0 1 0 0 0 0 1 0 0 2 0 1 2 1 0 1 0 1 1 0 1 1 0 1 2 2 0 1 2 1 0 0 0 0 2 1 1 0 1 2 0 0 1 0 1 0 0 1 1 0 1 1 1 2 0 2 2 0 1 1 1 1 2 1 2 0 1 0 1 0 0 0 2 0 1 1 0 1 0 1 2 1 0 1 0 0 1 0 0 1 2 1 1 0 0 2 0 1 1 1 1 1 1 0 0 1 0 0 1 2 0 1 1 1 1 2 1 0 1 0 0 1 0 1 1 0 0 1 1 2 0 1 0 1 0 0 0 2 2 1 1 1 1 0 1 1 0 0 1 0 2 0 1 2 0 1 2 1 1 0 2 2 1 0 1 1 0 1 0 0 1 1 0 1 1 0 2 1 0 0 0 0 1 2 1 0 2 1 0 0 2 0 0 0 0 1 0 0 2 1 1 2 1 1 1 1 0 0 1 0 1 1 0 0 1 1 2 2 0 0 0 1 1 1 1 0 1 1 1 1 0 1 1 2 1 0 0 1 1 1 1 1 0 2 0 0 1 1 2 0 1 1 0 1 0 1 1 0 1 0 1 0 2 1 1 2 1 0 1 1 1 0 0 2 2 1 0 0 1 0 0 0 0 2 0 1 0 1 1 0 2 0 1 2 2 1 1 0 0 2 1 0 0 1 0 1 1 0 1 0 1 1 1 1 1 0 0 1 1 1 0 1 0 1 0 1 0 0 0 1 1 1 0 1 1 1 1 1 1 2 0 0 1 1 0 2 1 1 1 0 1 1 0 1 1 1 0 1 0 1 0 1 1 1 1 1 2 1 2 1 1 1 0 1 0 2 1 1 1 1 0 0 1 2 1 2 1 1 1 0 1 1 0 1 1 0 1 0 1 2 0 0 1 1 1 1 1 0 2 2 0 2 1 2 1 0 0 1 1 0 2 0 1 2 0 0 1 1 0 0 1 1 1 1 1 0 0 1 1 1 1 1 0 0 1 0 2 0 2 0 1 1 1 1 1 1 2 1 2 0 2 0 1 0 0 0 0 1 2 0 1 1 0 2 0 1 2 1 1 1 1 1 1 0 0 1 1 1 1 0 1 2 2 2 0 1 0 1 1 0 0 0 0 1 2 0 0 1 1 2 1 1 0 0 1 1 1 1 1 2 1 0 0 1 1 1 1 1 2 1 1 0 1 1 0 1 1 2 0 1 2 1 1 1 0 1 2 1 0 1 0 1 2 0 0 1 1 0 0 0 1 1 0 1 1 2 1 2 2 2 1 2 0 0 0 0 0 1 0 0 0 0 0 1 1 1 0 1 1 1 1 1 0 1 2 0 0 1 0 0 1 1 1 0 2 0 0 2 0 0 0 1 0 0 1 2 0 0 1 0 1 1 0 2 1 1 2 1 1 0 1 0 0 0 0 0 0 1 1 1 0 1 0 0 0 2 2 2 1 1 1 1 
0 0 1 1 1 1 1 0 1 1 0 1 1 0 0 1 1 0 1 2 0 2 1 1 1 1 0 1 0 0 0 0 0 0 1 1 1 1 2 1 1 0 1 2 1 2 1 0 1 0 0 2 1 1 1 1 2 0 1 0 0 0 1 1 0 0 1 0 1 1 0 1 2 0 1 0 1 1 0 0 0 0 0 0 1 0 0 1 1 2 1 1 1 1 1 2 2 1 1 1 0 1 1 2 1 1 2 1 0 1 2 1 1 1 0 1 1 1 1 1 1 1 1 1 1 1 0 0 1 1 2 1 0 1 1 0 0 1 1 0 1 1 0 1 0 0 0 0 1 0 2 1 1 0 1 1 1 1 1 1 1 1 1 0 1 0 0 1 1 1 0 0 1 1 0 2 1 1 0 1 1 0 1 0 1 1 1 0 0 0 0 2 1 1 0 2 1 1 1 1 1 1 1 2 1 0 1 1 0 1 1 1 0 1 2 1 0 0 1 1 1 1 1 1 0 2 2 1 1 2 2 0 1 0 0 0 2 1 1 1 0 0 1 1 1 2 2 2 1 1 0 2 1 0 2 0 0 1 1 2 1 1 2 0 0 1 2 2 1 1 1 1 1 0 1 1 1 2 1 1 1 0 1 2 0 1 0 1 1 0 1 1 1 1 0 0 0 1 0 1 1 0 0 1 0 0 1 0 1 0 1 1 1 1 1 1 0 0 1 1 1 0 1 0 1 0 1 1 0 1 1 2 1 0 0 0 1 1 0 1 0 0 0 1 1 0 1 0 0 0 0 0 0 1 0 1 0 1 1 1 2 2 1 2 1 2 1 1 0 1 1 0 1 2 0 2 1 1 2 1 1 0 0 0 1 2 0 0 1 1 0 0 1 0 0 1 1 1 0 1 1 1 1 1 0 0 0 1 0 2 0 1 0 0 0 1 2 1 2 1 2 1 1 1 1 2 0 1 1 2 0 1 0 1 0 1 0 1 2 2 0 0 2 1 0 1 0 1 0 1 1 1 1 0 1 1 0 0 0 1 1 0 1 1 2 1 0 1 0 1 0 1 0 2 0 0 0 1 0 2 0 2 0 1 0 1 0 0 0 0 1 0 1 1 1 0 0 1 0 0 0 1 1 1 1 1 0 0 0 1 0 1 0 0 2 1 0 0 2 0 0 1 1 2 0 0 2 0 0 1 1 2 2 1 2 0 0 0 1 1 1 0 1 1 0 1 1 2 0 1 0 1 1 0 1 1 2 1 0 1 1 2 0 0 1 1 0 1 1 1 2 1 0 1 2 0 2 0 0 0 0 1 1 1 0 0 1 1 1 1 0 0 0 0 1 1 1 0 1 0 0 0 1 0 1 0 0 1 1 1 1 2 1 1 2 2 0 0 1 1 1 1 0 1 0 1 2 0 2 0 2 0 2 0 0 1 1 1 0 1 1 1 1 1 1 1 0 1 1 1 1 0 2 2 1 2 0 1 0 1 0 0 1 1 1 2 0 1 1 0 1 0 1 0 1 2 1 1 0 0 2 0 0 2 0 0 0 0 1 2 1 1 1 1 2 1 0 1 1 0 1 0 1 1 1 2 1 0 1 1 0 1 0 0 2 0 0 0 0 1 1 0 0 1 0 1 1 2 1 1 1 1 2 1 0 1 2 2 1 1 0 0 0 0 1 1 0 0 1 0 0 1 0 1 1 2 0 1 2 0 0 1 0 0 0 2 1 0 1 2 0 1 1 1 1 0 1 0 2 1 1 1 1 1 0 2 1 1 1 0 1 1 0 2 2 0 0 2 0 0 0 1 1 0 0 1 2 1 0 0 0 0 1 0 1 1 0 1 1 1 0 1 1 1 1 0 0 0 2 1 0 0 0 2 0 1 1 1 1 2 1 1 1 1 0 1 1 0 0 0 1 1 0 0 0 2 1 1 1 1 2 0 1 1 1 1 1 1 1 1 0 1 1 1 1 2 0 0 2 2 1 2 0 1 1 1 0 0 1 1 1 0 0 1 1 0 1 0 0 1 1 0 0 0 0 0 1 0 0 0 0 1 1 0 1 1 0 0 0 0 1 0 1 0 2 0 1 0 1 0 1 0 0 1 1 1 2 0 1 2 2 1 0 1 1 1 1 0 1 0 0 1 1 1 1 0 1 2 0 1 1 1 0 1 1 1 2 2 1 1 1 1 2 1 2 1 1 1 1 1 1 0 2 0 2 2 0 1 0 0 0 0 1 1 0 0 1 0 2 1 1 1 1 1 1 1 1 1 0 0 2 0 0 1 2 1 2 1 0 2 1 1 0 1 1 1 0 1 1 0 1 1 0 0 1 0 0 2 1 0 0 1 0 1 2 1 1 1 1 0 1 0 0 1 0 0 1 0 1 2 1 0 0 1 0 1 0 0 0 2 2 0 1 1 1 1 1 1 1 2 1 1 0 2 1 1 0 2 0 1 1 1 1 1 0 1 1 1 2 0 2 1 1 1 1 1 1 1 0 1 1 1 1 1 0 0 0 0 0 0 0 1 2 1 1 1 1 2 0 0 0 0 1 1 1 1 1 1 0 1 2 0 0 0 1 1 1 0 1 1 2 0 0 0 1 1 0 1 1 0 1 0 0 0 0 1 1 2 1 0 0 0 1 1 1 1 1 0 0 1 1 0 0 1 2 1 2 1 0 0 1 1 1 1 1 0 1 1 1 1 0 0 1 0 1 2 1 1 1 0 1 1 1 2 1 1 1 1 1 0 0 1 1 1 2 0 0 1 0 1 1 0 1 0 0 2 1 1 1 1 1 1 0 0 0 0 0 1 0 1 1 1 1 1 0 0 1 0 0 0 0 1 0 1 1 0 0 1 1 1 0 1 1 1 0 2 0 1 2 0 2 1 0 0 1 1 0 1 2 2 1 1 1 1 0 0 2 0 0 0 1 0 2 1 1 1 1 0 1 1 1 0 1 1 2 1 1 1 0 0 0 0 1 1 0 0 1 0 2 1 1 0 2 1 0 0 1 0 0 1 1 0 0 1 1 1 1 1 1 1 0 0 1 0 1 1 0 0 1 2 1 1 2 1 0 1 2 0 1 1 1 1 1 0 0 1 2 0 1 0 0 0 2 0 1 0 1 1 1 0 1 0 1 1 0 0 1 1 1 1 0 0 2 2 1 0 1 1 1 0 2 1 2 0 1 1 0 1 0 1 1 1 0 1 0 0 0 0 2 0 0 1 1 0 1 2 1 0 1 1 1 1 1 0 0 1 2 0 0 1 1 0 1 1 1 2 1 0 0 2 1 1 2 0 2 0 1 0 1 0 1 0 0 1 0 1 1 1 1 2 0 0 1 1 2 0 1 0 1 1 1 1 1 0 2 1 0 1 0 1 2 1 1 0 1 1 1 0 2 0 2 1 1 1 1 1 1 0 1 1 1 2 0 0 1 1 0 1 1 1 1 1 1 1 0 1 1 0 0 1 1 0 0 1 2 0 0 2 0 0 2 0 1 2 1 1 1 0 2 0 1 1 1 0 0 1 0 1 0 0 0 1 1 1 1 1 2 2 0 1 0 0 0 1 0 2 1 1 2 1 2 1 0 0 2 0 2 1 1 2 0 1 0 0 1 1 1 0 2 1 1 1 0 1 0 0 1 0 0 0 1 1 2 0 2 1 1 1 0 1 0 0 1 1 1 0 2 1 1 1 1 0 0 0 0 0 1 0 1 1 0 0 1 1 0 2 0 0 1 0 1 1 1 0 0 0 0 0 0 0 1 0 0 1 1 1 2 0 0 1 1 0 1 0 0 2 2 0 2 2 1 0 2 1 0 0 1 1 1 1 1 0 0 1 1 0 2 0 0 0 1 0 2 2 1 0 1 0 0 1 1 1 0 0 1 1 1 1 0 1 1 0 0 1 1 0 1 0 2 1 2 0 1 1 1 1 1 0 1 0 1 1 1 1 1 1 1 1 0 1 1 1 1 1 1 1 1 0 0 0 0 1 2 0 0 1 1 0 1 0 2 1 1 1 0 0 2 0 0 0 1 2 0 1 1 1 1 1 1 1 0 1 0 0 1 0 1 1 0 2 1 0 0 1 1 1 0 1 0 0 0 2 0 1 0 2 1 2 1 0 1 1 0 1 2 0 0 0 1 1 0 0 1 0 1 1 1 1 2 1 0 1 1 0 1 0 2 2 1 1 0 2 0 0 2 0 1 0 1 1 1 1 1 1 1 1 1 1 1 2 2 1 1 0 1 1 0 1 2 1 0 0 1 2 0 0 0 1 0 1 1 1 0 2 1 1 0 1 1 2 1 0 2 2 0 0 0 1 0 1 1 1 1 1 1 0 1 0 0 2 0 1 0 0 0 1 1 0 1 2 0 2 1 0 1 0 0 1 2 0 2 0 1 0 1 0 0 2 1 0 1 1 0 1 0 0 1 0 1 1 1 1 0 1 1 1 0 1 0 0 2 0 2 0 0 1 1 0 1 1 1 1 0 1 0 0 1 0 1 0 
0 0 0 0 0 0 2 0 0 1 0 0 0 0 1 1 0 0 0 0 1 1 1 1 1 0 0 0 1 0 0 0 0 0 0 0 0 0 1 0 0 0 1 0 1 0 1 1 1 1 0 1 1 1 1 0 2 0 2 1 0 0 1 2 1 0 0 0 0 0 0 0 0 0 0 0 0 0 0 1 1 0 0 1 0 0 0 0 0 1 0 1 0 0 1 1 0 1 0 1 1 1 0 1 1 0 1 0 0 1 1 0 0 0 1 1 0 0 0 0 1 0 0 0 1 0 0 1 0 0 0 0 1 1 0 0 0 2 0 0 0 1 1 1 0 0 0 1 0 0 0 0 1 0 1 2 0 1 0 0 0 1 0 1 1 0 0 0 0 0 1 1 1 0 0 0 0 0 0 0 0 1 1 1 0 1 0 1 2 0 0 0 1 1 1 0 1 0 0 0 0 0 0 1 0 2 0 0 0 0 0 1 0 1 1 1 0 1 0 0 1 1 0 0 1 0 0 0 0 2 0 1 0 0 0 0 0 0 1 1 0 1 0 0 1 0 1 1 0 1 1 0 0 0 0 1 1 0 2 2 0 0 0 1 0 1 0 1 1 0 0 1 0 0 1 1 0 1 0 0 0 0 1 0 0 0 0 1 1 1 1 0 0 1 1 0 0 1 0 0 0 0 0 0 0 0 0 0 0 2 0 0 0 1 0 0 0 0 0 1 0 1 1 1 0 0 0 0 1 0 0 2 2 1 1 0 0 0 1 2 0 1 0 1 0 0 0 1 0 1 0 0 0 0 0 2 0 1 0 0 1 2 1 1 1 1 1 0 1 2 1 0 1 0 0 0 1 0 0 0 0 0 0 1 1 0 1 1 0 0 0 0 1 1 1 0 0 1 0 0 0 0 0 0 0 0 1 1 2 1 0 0 0 2 0 0 1 0 0 0 0 0 1 0 0 0 0 1 0 1 0 1 0 1 0 1 1 0 0 0 0 0 0 0 1 1 0 1 0 1 0 0 1 2 1 0 0 0 0 2 1 0 0 0 1 0 0 1 0 0 0 1 0 0 0 0 0 1 0 1 1 0 1 0 1 1 0 1 0 0 0 0 0 0 0 0 0 0 0 0 0 0 0 0 1 0 2 0 1 1 2 0 0 1 0 1 1 1 0 0 0 0 0 0 1 0 1 0 0 0 0 1 0 0 0 0 0 0 2 1 1 1 0 1 1 1 1 1 1 1 0 0 1 1 0 0 1 1 0 1 0 2 0 1 0 1 1 0 1 0 2 2 0 0 0 0 0 0 0 1 0 0 1 1 0 1 0 0 0 0 0 0 0 1 0 1 1 0 0 0 1 1 1 0 0 0 0 0 0 0 1 0 0 1 0 0 0 2 1 1 0 1 1 1 0 0 1 0 0 1 1 0 0 0 1 1 0 0 2 0 0 0 1 1 0 0 0 0 1 0 0 1 1 1 0 0 2 1 0 0 1 1 1 1 0 0 0 1 0 0 1 1 0 0 0 0 0 2 1 0 0 0 1 0 0 0 0 0 0 1 0 0 1 0 0 1 0 0 0 0 1 1 0 0 2 0 0 1 0 0 0 0 0 1 1 1 1 0 0 1 1 0 0 1 1 1 0 1 0 1 0 0 1 0 0 0 1 1 1 1 0 1 1 0 1 2 0 1 0 1 1 0 1 1 0 0 1 1 2 0 1 0 1 0 0 0 1 0 1 2 0 0 0 0 0 0 0 1 0 0 0 0 1 0 0 0 0 0 1 0 0 0 0 0 1 0 1 0 0 1 0 1 1 0 2 0 0 1 0 1 1 0 1 0 0 1 0 0 0 0 1 0 0 1 0 1 0 1 0 1 0 1 0 0 0 0 0 2 0 1 0 0 0 2 0 1 0 0 0 1 1 1 1 0 0 1 0 1 0 1 0 0 0 0 2 2 1 0 0 2 1 1 0 2 0 0 0 2 0 1 1 0 1 0 1 1 0 1 0 2 1 0 1 0 0 1 0 0 1 0 1 2 0 0 1 1 0 0 1 0 1 2 1 1 1 0 0 1 0 0 0 0 0 0 0 0 0 2 0 0 0 0 0 0 1 0 0 0 1 0 1 1 1 1 1 0 0 1 0 0 0 2 0 0 0 0 1 1 1 0 0 0 1 0 1 0 0 1 0 2 0 1 1 0 0 2 1 0 1 0 0 0 1 1 1 1 0 1 0 0 0 0 0 0 0 0 0 0 0 0 0 1 1 0 0 0 0 0 1 2 1 1 0 1 0 0 0 1 1 1 0 0 1 0 0 0 0 1 1 0 1 0 0 1 1 1 0 0 0 0 0 1 2 0 1 0 0 1 1 0 0 0 0 0 0 0 0 0 1 0 1 0 2 0 2 0 0 0 0 0 0 0 1 1 0 1 0 0 1 1 0 0 0 1 1 0 0 0 0 1 1 0 0 0 0 1 0 0 0 0 2 1 0 0 0 0 0 1 0 0 0 0 1 0 1 0 1 0 0 0 0 0 0 0 0 0 0 0 0 0 1 0 1 1 1 0 0 0 1 1 0 2 0 0 1 0 0 0 1 0 2 0 0 0 0 0 0 1 1 0 0 1 0 0 0 0 0 0 1 0 1 0 1 1 0 2 0 2 0 1 1 0 1 0 1 0 0 0 0 0 0 0 1 0 0 0 1 0 1 0 1 1 1 2 1 0 0 0 0 2 1 0 1 1 2 1 1 0 0 1 1 1 0 0 0 0 0 1 0 0 1 1 0 0 0 0 0 0 0 0 1 1 0 0 1 0 1 0 1 0 1 1 0 0 0 0 0 0 1 1 1 1 1 1 0 1 1 1 2 0 0 0 0 1 0 0 1 0 1 0 1 1 1 2 0 0 0 1 1 1 0 1 1 1 0 0 0 1 0 0 0 0 1 1 0 0 0 1 0 1 0 1 0 0 0 0 1 1 0 0 1 0 0 0 0 1 0 0 0 1 0 0 0 0 0 0 0 0 1 0 0 0 1 0 0 0 0 1 0 0 1 0 1 1 2 0 0 1 1 0 0 0 1 0 0 0 0 1 0 0 0 1 0 0 1 0 1 0 0 0 0 0 2 0 0 1 0 1 0 1 1 0 1 0 1 2 0 0 1 1 0 0 1 0 1 0 0 0 0 1 0 0 0 0 0 1 1 0 0 0 0 1 1 0 2 1 0 1 0 0 0 0 0 1 0 0 0 0 0 0 0 0 0 0 0 0 0 0 1 0 0 0 1 0 0 0 0 0 0 0 0 1 1 0 1 0 0 1 0 1 0 2 2 0 0 1 0 0 1 1 0 1 2 0 1 1 0 0 1 0 2 1 0 0 2 0 1 0 0 0 1 1 1 0 0 0 0 0 0 2 1 1 0 0 0 2 1 1 0 0 0 0 0 0 0 0 0 0 1 0 0 1 1 0 1 0 1 1 1 0 0 0 1 0 0 0 0 0 0 0 0 1 0 0 0 0 1 0 0 1 0 0 1 1 0 0 1 0 1 1 0 0 2 2 0 0 1 0 0 0 1 0 1 0 0 0 0 1 1 1 0 0 0 1 0 0 1 0 0 1 0 1 1 0 0 1 0 0 0 0 0 0 0 0 0 0 2 2 1 1 1 0 1 0 0 0 0 1 2 0 1 0 1 1 0 0 0 0 0 1 0 1 1 1 1 0 1 1 1 1 1 0 1 2 1 1 0 1 0 1 0 0 1 1 0 1 0 0 0 0 0 0 0 1 0 1 0 0 1 0 1 0 0 0 0 1 1 0 0 1 0 1 1 0 0 1 0 0 1 1 0 1 0 0 1 0 0 1 0 0 0 0 1 1 0 0 1 0 0 1 0 0 0 0 1 1 0 0 1 0 0 0 0 0 0 0 1 0 0 0 1 0 0 0 0 0 0 1 1 1 0 1 0 0 1 1 1 0 1 0 1 1 1 0 1 0 0 1 0 1 0 0 0 0 0 0 0 0 1 0 0 0 0 1 0 1 0 0 0 0 1 1 0 0 0 0 0 0 1 1 2 1 1 1 1 0 0 0 0 0 0 0 1 0 1 1 0 0 0 0 1 1 0 0 1 1 0 0 0 0 0 0 0 1 0 1 0 0 1 1 0 0 0 0 1 2 1 0 0 1 0 0 1 1 0 0 0 0 0 0 0 1 0 1 0 0 0 0 0 1 0 1 1 0 0 1 0 0 0 0 0 0 2 2 0 1 0 1 0 1 1 0 0 0 0 1 0 0 0 1 0 0 2 1 0 2 2 1 1 0 1 1 0 0 1 0 0 1 1 2 0 1 0 0 0 0 1 0 1 1 1 1 0 0 1 1 0 1 1 1 1 1 1 0 0 0 0 1 1 0 0 0 0 0 0 0 2 1 0 0 1 1 1 0 1 0 0 0 2 2 0 0 1 0 0 0 1 0 1 0 1 0 0 0 0 1 0 1 0 0 2 1 1 0 1 0 0 0 0 0 
0 0 0 0 0 0 0 0 0 0 0 0 0 0 0 0 0 0 1 0 1 0 0 0 0 0 0 0 0 0 0 0 0 0 0 0 0 0 0 0 0 0 0 0 0 0 0 0 0 0 0 0 0 0 0 0 0 0 0 0 0 0 0 0 0 0 0 0 0 0 0 0 0 0 1 0 0 0 0 0 1 0 0 1 0 0 0 0 0 0 0 0 1 0 0 0 0 0 0 1 0 0 0 0 0 0 1 0 0 0 0 0 0 0 0 0 0 0 0 0 0 0 0 0 0 0 0 0 0 0 0 0 0 1 0 0 0 0 0 0 0 0 0 0 0 0 0 0 0 0 0 0 0 0 0 0 0 0 0 0 0 0 0 0 0 0 0 0 0 0 0 0 0 0 0 0 0 0 0 0 0 1 0 0 0 0 0 0 0 0 0 0 0 1 0 0 2 0 0 0 0 0 1 0 0 0 0 0 0 0 0 0 0 0 0 0 0 0 0 0 0 0 0 0 1 0 0 0 0 0 0 0 0 0 0 0 0 0 0 0 0 0 0 0 0 0 0 0 0 0 0 0 0 0 0 0 0 0 0 0 0 0 0 0 0 0 0 0 0 0 0 0 0 0 0 0 0 0 0 0 0 0 0 0 0 0 0 0 0 0 0 0 0 0 1 0 0 0 0 0 0 0 0 0 0 0 0 0 0 0 0 0 0 0 0 0 0 0 0 0 0 0 1 0 0 0 0 0 0 0 0 0 0 1 0 0 0 0 0 0 0 0 0 0 0 0 0 0 0 0 0 0 0 0 0 1 0 0 0 0 0 0 0 0 1 0 0 0 0 0 0 0 0 1 0 0 0 0 0 0 0 0 0 0 0 1 0 0 0 1 0 1 0 0 0 0 0 0 0 0 0 0 0 0 0 0 0 0 0 0 0 0 0 0 0 0 0 0 0 0 0 0 0 0 0 0 0 0 0 0 0 1 0 0 0 0 0 0 0 0 0 0 0 0 0 0 0 0 0 0 0 0 0 0 0 1 0 0 0 0 0 0 0 0 0 1 0 0 0 0 0 0 0 0 0 0 0 0 0 0 0 0 0 0 0 1 0 0 0 0 0 0 0 0 0 0 1 1 0 0 0 0 0 0 0 0 0 0 0 0 0 0 0 0 0 1 0 0 0 0 0 0 1 0 1 0 0 0 0 0 1 0 0 1 0 0 0 1 0 0 0 0 0 0 0 0 0 0 0 0 0 0 0 0 0 0 0 1 1 0 0 1 0 0 0 0 1 0 0 0 0 0 0 1 0 0 0 0 0 0 0 0 0 0 0 0 0 0 0 0 0 0 0 0 1 0 1 0 0 0 1 1 0 0 0 0 0 0 0 0 0 0 0 0 0 0 0 0 0 0 0 1 0 1 0 0 0 0 0 0 0 0 0 0 0 0 0 0 0 0 0 0 2 0 0 1 0 0 0 0 0 0 1 0 1 0 0 0 0 0 0 0 0 0 0 0 0 0 0 0 0 0 0 0 0 0 0 0 0 0 0 0 0 0 0 0 0 0 0 0 0 0 0 0 0 0 0 0 0 0 0 0 0 0 0 0 1 0 0 0 1 0 0 0 0 0 1 0 0 0 0 0 0 0 0 0 0 0 0 1 0 0 0 0 0 0 0 1 0 0 0 0 0 0 0 0 0 0 1 0 1 1 0 0 0 0 0 0 0 1 0 0 0 0 0 0 0 0 0 0 0 0 1 0 0 0 0 0 0 0 0 0 0 0 0 0 0 0 0 0 0 0 0 0 0 0 0 0 0 0 1 0 0 0 0 0 1 0 0 0 0 0 0 0 0 0 0 0 0 0 0 1 0 0 0 0 1 0 0 0 0 0 0 0 0 0 0 0 0 0 0 0 0 1 0 1 0 0 0 0 0 0 0 0 0 0 0 0 0 0 0 0 0 0 0 0 0 0 0 0 0 0 0 0 0 0 0 1 0 0 0 0 0 0 0 0 0 0 1 0 0 0 0 0 0 0 0 0 0 0 0 0 0 0 0 1 0 0 0 0 0 0 0 0 0 0 0 0 0 0 0 0 0 1 1 0 0 0 1 0 0 0 0 0 0 0 0 1 0 0 1 0 0 0 0 0 0 0 0 0 0 0 0 0 0 1 0 0 0 1 0 0 1 0 1 1 0 0 1 0 0 0 1 0 0 0 0 0 0 0 0 0 1 0 0 0 0 0 1 0 0 0 0 0 0 0 1 0 1 0 0 0 0 0 1 0 0 0 0 0 0 0 1 0 1 0 0 0 0 0 0 0 0 0 0 0 0 0 1 0 0 0 0 0 1 1 0 0 0 0 0 0 0 1 0 0 0 0 1 0 0 0 0 0 0 0 0 1 0 0 1 0 0 0 0 0 0 0 0 0 0 0 0 0 0 0 0 1 0 0 0 0 0 0 0 0 0 0 0 0 0 0 0 0 0 0 0 0 0 0 0 0 0 0 0 0 0 0 0 1 0 0 0 0 0 0 0 0 0 0 0 0 0 0 0 1 0 0 0 0 0 0 0 0 0 0 0 0 0 1 0 0 0 0 0 0 0 1 0 0 0 0 0 0 0 0 0 0 0 0 0 0 0 0 0 0 0 0 0 0 0 0 0 0 0 0 0 0 0 0 0 0 1 0 1 0 0 0 0 0 1 0 0 0 0 0 0 0 0 0 0 1 0 0 1 0 0 0 0 1 0 0 1 0 0 0 0 0 0 1 0 0 0 0 0 0 0 0 0 1 0 0 0 0 0 0 0 0 0 0 0 0 0 0 0 0 0 1 0 0 0 0 0 0 0 0 0 0 0 0 0 0 0 0 0 0 0 0 0 0 0 0 1 0 0 0 0 0 0 0 0 0 0 0 0 0 0 0 0 0 0 1 0 0 0 0 0 1 0 0 0 0 0 1 0 0 0 0 0 0 0 0 0 0 0 0 0 0 0 0 0 0 0 0 0 0 0 0 1 0 0 0 1 0 0 0 0 1 0 1 0 0 0 0 0 0 0 0 0 0 0 0 0 0 0 0 0 0 0 0 0 0 0 0 0 0 0 0 0 0 0 0 0 0 0 0 0 0 0 0 0 0 0 0 0 1 0 0 0 0 0 0 0 1 0 0 0 0 0 0 0 0 0 0 0 0 0 0 0 0 0 1 0 1 0 0 0 0 0 0 1 0 1 0 0 0 0 0 0 0 0 0 0 0 0 0 0 0 0 1 0 0 0 0 0 0 1 0 0 0 0 0 0 0 0 0 0 0 0 1 0 0 0 1 0 1 1 0 0 0 0 0 0 0 0 0 0 0 0 0 0 0 0 0 1 1 0 0 0 0 0 0 0 0 0 0 0 0 0 1 0 0 0 0 0 0 0 0 0 0 0 0 0 0 0 0 0 0 1 0 0 1 0 0 0 0 0 1 0 0 0 0 0 0 0 0 0 0 0 0 0 0 0 0 0 0 0 0 0 0 0 0 0 1 0 0 0 0 0 0 0 0 0 0 0 0 0 0 0 0 0 0 0 1 1 0 1 0 0 0 0 0 0 0 0 0 0 0 1 0 0 0 0 0 1 0 0 0 0 0 0 1 0 0 0 0 1 0 0 0 0 0 0 0 0 0 0 0 0 0 2 0 0 0 0 0 0 0 0 0 0 1 0 0 0 0 0 0 1 0 0 0 0 1 0 0 0 0 0 0 0 1 0 0 0 0 0 0 0 0 0 1 0 0 0 0 0 0 0 1 0 0 0 0 0 0 0 0 0 0 0 1 0 0 0 0 0 0 0 0 0 0 0 0 0 0 0 0 0 0 1 0 0 1 0 0 0 0 1 0 0 0 0 0 0 0 0 0 0 1 0 1 0 0 0 0 0 0 0 0 0 0 0 1 0 0 0 0 0 0 0 0 0 0 0 1 0 0 1 0 0 0 0 0 0 0 0 0 0 0 0 0 0 0 0 0 0 0 0 0 0 1 0 0 0 0 0 0 0 0 0 0 0 0 0 0 1 0 0 0 0 0 1 0 0 0 0 1 0 1 0 0 2 0 0 0 0 0 0 0 0 0 0 0 0 0 1 0 0 1 0 0 0 0 0 0 0 0 0 0 0 0 0 0 0 0 0 0 0 0 1 1 0 0 0 0 0 0 0 0 1 0 1 0 0 0 0 0 0 1 0 0 0 0 0 0 0 0 0 0 0 0 1 0 0 0 0 0 0 0 0 0 0 1 0 0 0 0 0 0 0 0 0 0 0 0 0 0 0 0 0 0 0 0 0 0 0 0 0 0 0 0 1 0 0 0 0 0 0 0 0 0 0 0 0 0 0 0 0 0 0 0 0 0 0 0 0 0 0 1 1 0 0 0 0 0 0 0 1 0 0 0 0 0 1 0 0 0 0 0 0 0 0 0 0 0 0 0 1 0 0 0 0 0 0 0 0 0 0 0 0 0 0 0 0 0 0 2 0 0 0 0 0 0 0 0 0 0 0 0 
0 1 1 1 1 1 0 1 0 0 0 1 1 1 2 1 2 0 0 1 1 1 0 0 1 0 0 2 1 1 1 1 1 2 2 0 1 0 0 2 1 1 2 0 1 0 1 2 2 0 1 0 1 0 1 0 0 0 1 0 0 1 0 0 1 1 1 2 0 1 2 1 1 1 1 1 2 1 0 1 1 0 2 1 1 2 2 1 0 2 2 1 1 1 0 0 1 2 2 0 0 2 0 1 1 0 1 1 1 1 1 1 1 1 2 1 0 1 2 0 2 1 0 0 1 1 0 1 1 0 1 1 1 1 2 1 1 2 1 1 0 1 1 1 2 0 1 0 2 0 1 0 2 1 1 2 1 2 2 2 2 1 0 1 0 0 2 2 1 1 1 2 1 2 2 1 1 2 0 1 1 1 1 2 0 1 1 1 1 1 1 0 0 1 0 1 0 1 1 2 1 1 1 2 1 0 1 2 1 1 2 2 1 0 0 1 0 1 1 1 1 2 0 1 1 1 1 1 0 1 2 0 1 1 0 0 1 0 1 1 1 2 0 1 0 1 1 0 1 2 2 1 1 1 0 1 1 2 1 0 1 1 1 2 1 2 2 1 2 2 1 1 0 2 0 2 1 1 2 1 2 1 1 0 2 1 1 0 0 1 0 1 1 2 1 1 0 0 0 1 1 1 0 0 2 0 0 1 0 0 0 1 1 1 2 0 2 1 1 0 2 0 1 2 1 2 0 1 2 2 1 1 0 1 1 2 2 0 1 1 0 1 1 1 2 1 1 1 1 1 0 0 0 1 1 0 2 1 1 1 0 0 1 1 2 0 2 1 1 0 0 0 2 0 0 0 1 2 2 1 2 1 1 2 2 2 1 2 1 0 2 1 2 2 0 1 1 2 2 2 1 1 1 2 1 2 1 1 1 2 0 1 1 1 1 1 1 1 1 1 1 0 2 2 1 2 1 1 0 0 1 1 1 0 2 2 0 2 0 0 1 0 1 1 1 0 1 0 2 1 1 1 0 1 1 0 0 0 1 2 1 2 2 1 1 1 1 1 0 1 1 1 2 0 1 2 1 1 2 2 1 1 1 0 2 0 1 2 2 1 2 2 1 1 1 1 1 1 1 0 1 1 1 1 0 0 1 0 0 1 2 2 1 0 2 2 2 1 1 1 2 1 1 0 1 1 1 1 2 1 0 1 2 0 2 2 1 2 1 1 0 0 1 0 2 2 2 1 2 1 0 1 1 2 2 1 1 0 2 2 1 1 2 0 1 1 0 0 1 0 2 1 1 0 0 1 0 1 1 1 1 1 0 1 2 1 1 1 1 2 1 1 1 2 0 0 1 2 2 2 1 1 1 1 0 2 0 1 1 1 1 0 1 0 2 0 1 1 0 1 1 2 0 2 1 0 1 2 0 1 1 1 0 1 1 1 0 1 0 1 1 1 0 1 1 1 0 1 0 2 2 1 1 1 0 1 1 1 0 2 1 0 2 1 1 0 1 2 0 0 1 1 1 0 2 1 2 2 0 1 0 2 0 2 1 0 1 1 2 0 2 0 1 2 1 1 1 1 2 0 1 1 0 2 1 0 0 1 0 2 0 1 1 0 1 0 2 0 1 1 2 1 1 2 1 0 0 1 1 0 1 1 2 0 1 1 1 0 2 2 1 1 2 1 1 1 1 2 0 1 0 1 1 1 1 1 2 2 1 2 2 1 1 1 0 0 1 2 0 1 1 1 1 0 0 1 2 0 1 1 0 1 0 0 1 0 1 2 2 1 1 1 2 2 1 1 1 2 1 2 2 1 1 2 0 2 1 1 2 1 2 1 1 0 1 2 1 1 0 2 2 0 0 2 1 2 2 0 1 1 2 2 1 1 2 1 1 1 2 2 0 0 1 0 1 1 2 1 0 2 2 0 2 0 1 2 2 2 2 0 1 1 0 0 0 2 1 0 0 1 0 2 1 1 0 2 1 1 0 1 0 2 1 2 1 0 1 0 0 1 2 0 1 1 1 1 2 2 0 1 1 1 1 1 2 1 1 2 1 0 1 1 1 1 1 1 1 1 2 2 1 2 0 1 1 2 1 1 0 0 1 1 0 1 1 2 1 1 2 1 1 0 2 0 1 1 0 1 0 2 1 2 1 1 1 2 0 1 0 1 1 1 1 1 2 2 1 1 2 1 0 2 1 2 2 1 1 1 1 2 0 1 0 0 1 0 2 0 1 1 1 0 2 1 0 0 1 1 1 0 2 1 2 1 0 1 1 0 0 1 0 1 0 1 1 0 0 2 0 2 0 0 2 1 1 1 2 1 2 1 1 1 2 1 2 1 0 0 1 1 0 1 1 0 0 2 2 1 1 1 2 2 0 2 2 0 1 0 0 2 1 1 1 0 1 1 2 0 0 1 1 0 1 0 1 0 2 0 0 1 1 2 0 0 0 2 1 1 1 1 2 1 1 1 1 2 1 1 2 2 1 1 1 0 2 2 0 0 1 1 0 0 1 0 1 1 1 1 1 1 1 2 0 0 0 1 1 0 1 1 2 1 1 0 0 0 0 2 1 1 0 1 0 1 2 0 1 1 1 2 1 1 1 0 2 0 1 2 0 1 2 1 2 1 1 1 1 1 0 0 0 2 0 1 1 1 1 2 1 2 2 1 0 2 1 0 2 2 1 1 0 2 1 1 0 0 1 1 2 2 1 2 1 2 2 0 2 1 1 0 1 1 0 0 0 0 1 2 0 0 0 2 1 1 0 1 1 1 1 1 1 1 2 1 1 0 1 1 1 1 1 0 0 1 2 1 1 1 1 1 1 0 2 2 2 2 1 2 2 1 1 1 1 1 1 1 2 1 2 2 1 2 2 0 1 2 0 1 1 0 1 1 1 1 0 1 1 1 0 1 1 1 2 2 1 2 1 2 2 1 0 1 0 0 1 1 1 0 0 1 1 1 1 2 1 1 2 1 1 0 1 1 2 1 1 2 1 1 2 0 1 1 1 1 0 1 1 0 0 2 1 1 1 1 1 0 2 1 0 0 1 2 1 0 1 0 2 2 0 1 2 0 1 2 1 1 1 1 1 1 2 1 2 0 1 1 2 1 0 1 1 0 0 1 1 2 1 1 0 1 0 0 2 1 0 1 1 1 1 0 1 2 0 0 1 1 1 0 0 0 1 0 2 2 1 1 2 1 0 1 1 1 1 0 0 2 1 1 1 2 1 0 1 1 2 1 2 1 0 1 1 2 0 0 2 1 1 1 0 1 0 1 0 1 1 0 2 1 2 1 1 2 0 0 1 1 1 1 1 2 1 2 1 1 2 2 1 0 1 1 0 1 1 1 0 0 0 1 2 1 1 1 1 2 1 1 1 1 1 1 1 1 2 0 1 1 0 0 0 0 1 2 1 1 1 0 1 2 2 1 2 1 1 1 2 1 0 1 1 2 1 1 1 1 2 1 1 2 1 1 1 1 2 0 0 1 0 0 0 0 0 0 0 0 1 0 2 2 2 2 1 1 1 1 1 1 1 0 1 1 1 0 1 1 2 1 0 0 0 2 1 1 0 1 0 0 1 2 2 0 1 2 1 0 2 1 0 2 2 1 0 1 0 0 2 0 0 2 1 0 1 0 2 1 0 1 2 1 1 0 1 2 0 1 0 2 1 1 1 1 1 1 1 0 1 1 2 1 1 0 2 0 1 0 1 2 0 0 1 0 1 1 1 2 2 1 1 1 1 1 2 2 0 0 1 1 1 1 0 0 2 1 1 1 1 2 1 1 2 2 1 1 1 0 0 1 1 1 1 0 1 1 1 1 2 2 1 1 1 2 0 1 0 2 0 1 1 1 1 1 2 1 2 1 2 1 0 2 0 1 1 0 0 0 1 1 1 1 1 1 1 0 2 1 1 2 1 2 1 2 0 1 1 1 1 0 1 2 1 1 1 0 0 1 1 1 1 2 1 1 0 2 0 2 1 0 1 0 1 1 1 0 1 1 1 2 1 1 0 1 2 1 1 1 1 1 0 1 0 0 0 2 2 0 1 1 1 2 1 1 0 1 0 1 0 1 2 0 1 1 1 1 1 2 1 0 1 1 0 1 1 0 2 1 2 2 1 1 1 1 2 1 1 2 1 1 1 0 1 1 0 2 0 0 2 0 1 1 2 1 0 0 0 2 1 1 1 0 1 1 2 2 1 1 1 2 1 1 1 1 2 0 1 1 1 2 1 0 1 2 2 1 2 2 0 1 1 2 0 1 1 1 0 2 0 2 1 1 0 1 1 1 2 2 1 1 0 0 1 1 1 1 0 0 0 1 0 2 1 1 1 1 2 1 1 1 1 2 1 1 1 1 1 0 2 1 1 1 2 2 2 1 0 1 1 2 0 0 0 2 1 1 1 0 2 1 1 0 1 0 2 2 2 1 1 1 0 1 1 0 0 1 1 1 0 1 1 1 1 1 1 1 1 0 2 1 1 1 0 1 0 0 0 2 1 1 0 1 0 1 
0 1 1 0 0 0 0 0 2 1 0 1 1 0 0 1 0 0 1 0 0 1 0 0 0 1 0 0 0 0 0 0 0 0 0 0 0 0 0 0 0 0 0 1 0 0 0 0 0 0 0 0 0 0 0 0 0 0 1 1 1 1 0 0 1 0 1 1 1 0 0 0 0 0 0 0 0 0 1 0 1 1 0 0 1 0 0 0 0 1 0 0 1 1 1 1 0 0 0 0 1 1 0 1 1 0 0 1 1 0 0 0 1 0 1 0 0 0 1 1 0 0 0 1 0 1 1 0 0 1 1 0 0 2 0 2 0 0 1 0 0 1 1 0 1 0 1 0 0 0 0 0 1 0 1 0 1 0 1 1 1 1 0 0 0 0 0 1 0 0 1 0 2 0 0 0 1 0 2 0 0 0 1 0 0 0 1 0 0 0 0 0 0 0 0 0 1 0 0 0 0 0 0 1 0 0 0 0 0 1 0 0 0 1 0 1 0 0 0 0 0 0 1 0 2 1 0 0 0 2 0 0 0 1 0 0 1 0 0 1 0 0 0 1 1 0 0 0 1 0 0 0 1 0 1 1 0 0 0 1 0 0 0 0 1 0 0 1 0 0 2 0 0 0 0 0 0 0 0 0 1 0 1 0 0 2 0 0 1 2 2 0 1 0 0 0 0 1 0 1 1 0 0 0 0 1 0 0 0 0 1 1 1 0 0 1 1 0 0 0 0 0 2 1 0 1 1 0 0 0 0 2 0 0 0 0 0 0 0 2 0 0 0 0 0 2 0 1 1 0 0 2 0 0 0 0 0 0 2 0 0 1 1 1 0 1 0 1 1 0 1 0 0 0 1 1 0 0 0 1 1 1 0 0 0 0 0 0 2 0 0 1 1 0 0 0 0 0 1 0 0 1 1 0 0 0 0 0 0 0 0 0 0 0 1 1 1 0 2 0 1 1 1 0 1 1 0 0 1 0 2 0 0 1 0 0 0 1 0 0 0 1 0 0 1 0 0 0 0 0 1 0 0 0 0 1 1 0 2 0 0 0 0 0 1 0 1 0 0 0 0 1 0 0 1 0 1 1 1 0 1 0 1 2 1 0 1 0 0 1 0 1 1 0 1 0 0 0 1 1 0 0 1 1 0 0 0 0 1 0 1 1 1 0 0 0 0 1 0 0 1 0 2 2 0 0 1 0 0 0 2 0 0 1 0 0 2 0 0 0 0 2 1 2 2 1 0 1 0 0 1 1 0 1 0 0 0 1 0 0 1 0 0 2 0 0 1 2 0 1 0 0 1 0 0 0 1 0 1 2 0 2 1 0 0 0 0 0 1 0 1 0 0 1 0 2 1 0 0 0 1 0 1 1 0 0 0 1 1 1 1 1 0 0 0 1 0 1 0 1 1 0 2 0 1 1 0 0 0 1 1 0 1 0 0 1 1 0 0 1 1 0 0 0 0 0 0 0 0 1 0 0 1 2 0 0 1 0 0 0 1 0 0 0 1 0 1 0 1 1 0 0 0 1 1 1 0 0 2 1 0 1 0 0 1 2 0 1 0 0 0 0 1 0 1 0 1 1 0 1 0 1 0 0 0 0 0 0 0 1 0 1 1 0 0 0 0 0 0 1 0 0 0 0 0 0 0 1 1 0 0 2 1 0 2 0 1 1 0 0 1 0 0 0 0 0 0 0 1 2 0 0 1 1 1 0 0 0 0 0 1 1 1 0 0 1 1 0 1 0 2 0 0 0 0 0 0 0 0 0 0 1 0 0 0 0 0 0 0 0 0 2 0 0 0 0 0 0 1 0 1 0 0 2 1 2 0 1 0 0 0 1 1 0 1 0 0 1 0 0 0 0 0 0 0 0 1 0 0 0 0 0 1 0 0 0 1 0 0 0 0 0 1 0 1 2 2 1 1 0 0 1 0 0 1 1 0 0 0 1 1 0 0 0 2 0 0 0 1 1 0 1 0 1 0 0 0 0 1 0 0 0 0 2 0 0 0 0 0 0 0 0 0 0 2 0 0 0 0 1 2 0 0 0 0 0 1 0 0 0 0 0 0 2 0 1 0 1 2 1 1 1 2 0 1 0 0 0 0 0 0 0 0 0 0 0 0 0 1 2 0 0 0 0 0 0 0 0 0 0 1 0 0 1 0 0 0 0 1 1 1 0 0 1 1 0 0 0 0 1 0 0 1 0 0 0 0 1 1 0 0 1 0 0 0 0 1 1 1 1 0 1 1 1 1 0 2 0 0 0 0 1 1 1 1 0 1 0 0 2 1 1 0 0 2 0 0 0 0 0 0 0 0 0 2 0 0 0 0 0 0 1 0 1 0 0 0 1 1 0 1 1 0 1 0 1 2 1 1 2 0 1 0 0 0 0 0 0 1 0 0 1 0 0 0 0 0 0 0 0 1 1 1 0 1 0 1 0 0 0 0 0 1 1 1 0 1 0 1 0 0 0 1 1 1 2 0 0 1 0 1 1 0 0 0 0 0 1 0 1 2 0 0 2 1 1 0 0 0 2 0 0 2 1 0 0 2 0 0 0 0 0 1 0 0 0 0 0 0 2 0 0 0 1 0 0 0 0 1 1 1 0 0 0 0 0 1 0 1 0 0 0 0 0 1 0 0 0 1 0 0 0 0 1 0 0 0 0 0 1 2 0 0 1 0 0 0 0 1 0 2 1 0 0 1 0 1 0 1 1 0 0 0 0 1 2 0 0 1 0 2 1 0 0 1 1 0 0 1 0 0 0 0 2 0 0 0 0 1 1 0 0 0 0 1 0 1 0 0 0 1 0 1 0 0 1 0 1 0 0 0 0 0 0 0 0 0 0 0 0 0 0 0 0 1 2 0 0 0 0 0 0 0 1 0 0 1 2 0 0 1 0 2 0 0 1 1 0 0 0 0 0 0 0 1 0 0 1 0 0 0 1 0 1 0 0 1 0 1 0 1 0 2 0 0 0 0 0 0 0 1 1 0 0 2 0 0 0 0 0 0 0 0 0 0 2 0 1 0 0 2 0 0 0 2 0 0 0 1 1 0 0 0 1 1 0 0 1 0 1 1 1 0 1 0 0 0 0 0 0 1 1 0 0 0 0 0 0 0 0 1 1 1 0 0 0 0 0 0 0 0 1 0 0 0 0 1 0 1 0 0 0 0 0 1 1 0 0 0 1 1 1 0 0 1 0 1 1 1 1 1 0 1 1 0 2 2 0 0 0 0 1 1 0 0 0 0 0 0 0 1 0 1 0 0 0 0 1 0 2 1 0 0 0 0 0 0 0 0 1 0 0 0 0 0 1 0 0 0 2 0 1 1 0 2 1 2 0 0 0 0 1 1 1 2 2 0 2 0 1 0 1 0 0 0 1 1 0 0 1 0 1 0 0 0 1 0 0 0 0 0 1 1 1 0 0 0 0 1 1 0 0 1 0 0 0 0 1 0 0 0 1 0 0 0 1 0 0 0 0 0 0 0 0 0 2 1 0 0 1 1 0 1 0 1 2 0 1 0 1 0 2 1 1 0 2 1 0 0 1 1 0 1 0 0 0 0 0 0 1 1 1 2 1 0 0 0 1 0 1 0 0 1 0 0 1 0 1 1 0 0 0 0 0 2 0 1 0 2 0 1 0 2 1 0 1 0 0 0 0 0 1 2 0 1 1 0 0 1 0 0 2 0 0 1 0 1 0 0 2 0 1 1 0 1 0 0 0 0 0 1 1 1 0 0 0 0 0 0 0 0 0 1 2 1 1 1 0 0 0 0 0 2 1 2 1 1 1 0 0 0 1 0 0 0 0 1 0 0 1 0 0 0 0 1 1 1 1 0 1 0 0 0 1 2 0 0 0 1 1 1 0 1 0 0 0 0 1 0 0 0 2 0 0 1 0 0 2 0 1 1 1 0 1 1 1 0 0 0 1 1 0 1 0 0 2 0 2 2 1 0 0 1 1 2 0 0 2 1 0 0 0 0 0 0 0 0 1 1 0 1 0 0 1 1 1 1 0 0 0 1 0 1 0 2 1 1 0 0 0 1 0 0 0 1 0 0 1 1 1 0 0 0 0 1 0 1 0 0 1 1 0 0 0 1 0 0 1 0 0 1 0 1 0 0 0 1 0 0 0 1 1 0 0 0 0 0 0 1 0 1 0 0 2 0 2 1 1 0 1 0 1 1 0 0 1 0 0 0 0 0 0 0 0 1 0 1 0 1 0 1 0 1 0 0 0 1 1 0 1 0 0 0 0 0 0 1 2 1 2 0 0 1 0 0 0 2 0 1 0 1 1 0 0 1 1 0 1 0 0 1 1 0 1 0 0 0 1 1 0 1 0 1 0 1 0 0 0 0 0 0 1 0 1 1 1 0 1 0 0 0 0 1 0 0 0 0 1 0 0 0 0 0 0 1 0 0 0 0 0 0 0 0 0 0 1 1 0 0 1 0 0 2 0 1 1 0 1 1 0 0 0 2 1 0 0 0 2 0 1 0 0 2 0 0 0 0 0 1 1 
1 1 1 1 0 0 0 2 1 1 1 0 1 0 0 0 0 0 1 0 0 1 1 0 0 0 0 0 0 0 0 0 1 0 0 0 0 0 0 0 0 2 0 1 1 0 0 0 1 1 0 1 0 0 0 0 0 0 0 0 1 0 0 0 0 0 0 1 1 1 0 0 1 0 0 1 0 1 1 0 0 1 0 1 1 0 0 0 0 0 0 0 0 1 1 1 0 0 1 2 0 0 1 1 0 2 0 0 0 0 0 0 1 0 1 0 0 0 1 0 0 1 1 1 0 1 0 0 0 0 0 0 0 1 0 1 0 1 0 0 2 0 0 0 0 0 0 0 0 0 0 0 1 0 0 2 0 1 1 1 1 2 0 0 0 1 1 0 0 1 0 0 0 1 0 0 1 0 1 0 0 0 0 1 1 0 0 1 2 1 0 0 2 0 0 0 1 0 0 0 1 1 1 1 1 0 0 0 0 0 1 1 0 1 0 0 0 0 0 0 0 1 0 0 0 1 0 0 2 1 1 0 0 1 0 0 0 0 0 1 1 0 0 0 1 0 0 1 0 0 1 2 1 0 1 1 1 1 0 0 0 0 0 0 1 0 1 0 0 0 1 0 0 1 0 1 0 1 1 0 1 0 0 0 0 1 0 0 1 0 1 0 0 0 0 0 0 1 0 0 1 0 0 1 0 0 2 0 1 0 1 0 1 0 1 1 1 1 0 0 0 0 0 1 0 0 1 1 1 0 0 0 0 0 0 1 0 0 0 0 1 0 0 0 0 0 0 0 1 0 0 1 1 1 0 0 0 1 0 0 0 1 1 2 1 0 0 0 0 1 0 0 1 1 0 1 1 0 1 0 1 0 0 0 0 0 0 1 0 0 1 0 0 0 1 1 0 1 1 0 0 0 1 1 0 1 0 0 0 0 0 0 0 0 0 0 0 0 1 0 0 1 1 0 0 0 0 0 0 0 1 0 1 0 0 0 0 0 2 0 1 0 0 1 1 1 0 0 0 1 0 0 1 0 1 1 0 0 1 1 0 0 1 0 0 0 1 0 0 1 0 0 1 0 1 0 0 0 1 1 0 0 0 0 1 0 1 0 1 0 0 1 1 0 1 1 1 0 0 0 0 0 1 1 0 0 0 0 0 0 1 0 0 0 1 1 1 1 0 0 0 0 1 1 0 1 0 1 1 1 1 0 1 0 0 1 1 1 2 1 1 1 0 1 1 1 1 0 0 0 0 0 1 1 0 0 0 1 0 0 0 0 0 1 1 1 1 1 0 0 0 0 1 1 1 0 1 0 0 1 0 0 1 0 0 0 0 0 0 0 0 0 0 1 1 0 0 0 0 0 1 0 0 0 1 0 0 0 1 0 0 0 0 0 0 0 0 0 0 1 1 0 0 0 1 0 0 0 2 1 0 0 0 0 0 0 0 0 0 0 0 2 0 0 1 0 0 0 0 1 1 0 0 0 0 0 0 0 1 0 1 2 0 0 0 0 0 0 1 0 0 0 0 0 1 0 0 1 1 0 0 1 1 0 0 1 0 0 0 2 1 0 0 0 0 0 1 1 1 1 1 0 1 1 1 0 1 0 0 1 0 0 0 2 0 0 1 0 1 0 1 0 0 0 1 0 0 1 1 1 0 1 1 1 1 0 0 0 0 1 0 0 0 0 0 0 0 1 1 1 0 0 0 0 0 0 0 1 0 1 0 0 0 0 0 1 0 0 1 0 1 0 1 0 0 0 1 0 0 0 0 0 0 0 0 0 0 0 0 1 1 0 1 1 0 1 0 0 0 1 0 1 0 0 1 0 0 0 1 1 1 0 1 1 0 1 1 0 1 0 0 0 1 0 0 1 1 0 0 0 1 0 1 0 0 1 0 0 2 0 0 0 0 0 0 0 1 2 1 0 0 0 0 0 0 1 1 0 1 1 1 2 2 1 1 1 1 0 0 0 0 0 0 0 0 0 0 0 0 1 1 1 0 1 0 0 0 1 2 0 0 1 0 0 0 1 0 0 1 1 1 0 0 0 1 1 0 1 0 0 0 1 0 0 0 0 0 2 1 1 0 1 1 0 1 1 0 1 0 0 1 0 0 0 1 1 1 0 0 0 2 0 0 0 1 0 0 2 0 0 0 0 0 0 0 0 0 0 1 1 0 0 0 0 1 0 0 0 1 1 1 0 1 0 0 0 1 0 0 0 1 0 0 0 1 0 0 1 0 1 1 1 1 1 0 0 1 0 1 0 0 0 1 0 0 1 1 1 1 0 0 0 0 0 1 0 1 1 2 1 0 1 1 0 1 0 0 0 0 0 0 0 0 0 1 0 1 1 0 2 1 0 0 0 1 1 0 0 0 1 0 1 0 0 0 0 0 0 1 0 0 1 0 1 0 0 0 0 1 0 0 1 1 0 0 2 1 0 0 2 0 1 1 0 0 1 1 0 1 0 0 0 1 0 0 0 0 1 1 0 0 0 0 0 0 0 0 0 0 0 1 0 0 0 1 0 0 0 1 0 0 0 1 0 0 0 0 1 0 2 1 1 1 0 0 1 2 0 1 1 0 1 0 0 0 2 0 0 1 1 0 0 0 0 1 1 1 1 1 0 0 0 0 0 0 0 0 0 1 0 1 0 0 0 0 0 2 0 0 1 1 0 0 1 1 0 1 0 0 0 1 0 0 0 0 1 0 0 1 1 1 0 0 1 1 0 0 0 0 0 0 0 2 0 1 1 0 0 1 0 1 1 0 0 2 0 0 1 0 0 1 0 1 0 0 0 1 0 0 1 0 1 1 1 0 0 0 0 0 0 0 0 1 0 0 1 1 0 0 1 0 0 0 1 1 0 0 0 0 0 0 0 0 0 2 0 1 0 2 0 1 1 1 1 0 0 0 0 0 0 0 0 0 1 1 0 0 1 0 0 0 0 0 1 1 0 0 0 1 2 1 0 0 0 0 0 1 0 0 0 0 1 1 0 1 0 0 0 0 1 0 0 0 2 0 1 0 1 1 0 1 0 1 0 1 0 0 0 0 1 0 1 1 0 0 1 0 0 0 0 1 1 0 1 0 0 0 0 2 0 0 0 0 0 0 0 1 0 0 0 2 0 1 0 0 0 0 0 0 1 2 1 0 0 0 2 0 0 0 0 0 0 0 1 0 1 2 2 0 1 2 1 1 1 0 1 1 0 0 0 0 1 0 1 0 1 1 0 1 0 0 1 0 1 0 2 0 1 0 0 0 0 1 2 0 0 0 1 2 1 0 1 0 0 1 1 0 0 1 0 0 0 0 0 0 0 0 0 0 0 1 0 0 1 1 1 0 0 0 0 0 0 0 0 1 1 0 0 1 2 1 1 0 1 0 0 0 0 0 0 1 0 0 1 0 0 1 0 0 2 1 1 0 0 2 0 0 1 1 0 1 0 0 2 0 1 2 1 0 0 0 0 0 1 0 0 1 1 0 2 0 1 0 0 1 0 0 0 1 1 0 2 1 0 0 1 1 1 1 1 1 0 0 1 0 1 0 0 1 0 0 2 0 0 1 1 2 0 0 1 0 0 0 1 0 0 1 0 0 1 0 1 0 0 1 0 0 1 1 1 1 0 0 0 0 1 0 1 1 1 0 0 0 0 0 0 0 1 0 0 0 1 1 0 0 0 2 1 0 0 0 1 2 1 0 1 0 0 1 0 1 0 1 1 1 0 0 0 0 2 0 0 1 1 0 1 0 2 0 1 0 0 1 1 1 0 1 0 0 1 0 0 1 0 0 1 0 1 0 0 0 0 0 0 1 0 0 1 0 1 0 0 0 0 0 0 0 1 0 1 1 0 2 0 1 1 0 1 0 0 0 1 1 0 1 1 0 1 0 0 0 1 0 1 0 0 1 0 0 0 2 1 1 1 0 1 0 0 0 0 1 0 0 0 0 1 0 1 0 0 0 1 1 0 1 0 0 0 0 0 1 1 0 1 0 0 0 1 0 2 0 0 1 0 1 1 0 0 0 0 1 0 1 0 1 0 1 0 0 0 0 1 1 1 0 2 0 1 0 1 0 0 0 0 1 0 1 0 1 0 0 0 0 0 1 0 0 0 0 0 1 0 0 0 0 1 0 0 0 2 1 0 1 0 0 1 0 0 0 0 1 1 0 1 1 1 0 0 1 0 1 1 1 0 0 1 0 1 0 0 1 1 0 1 0 0 0 0 1 0 0 1 1 1 0 1 1 0 0 1 1 0 0 0 0 0 0 1 1 0 0 1 1 1 0 1 1 1 0 0 0 1 1 0 0 0 1 1 1 2 0 0 0 0 0 0 0 1 0 0 0 0 0 0 2 0 0 1 0 0 0 1 1 0 0 1 0 0 0 0 0 1 0 0 0 0 0 1 0 1 0 0 1 0 1 0 0 2 0 0 1 0 0 0 0 0 1 0 0 1 0 0 1 0 0 1 0 0 0 1 0 0 0 1 1 0 0 0 0 1 1 0 1 0 0 0 0 0 0 1 
1 1 0 2 0 0 0 1 0 0 0 0 0 0 0 0 0 0 0 0 0 0 0 0 1 1 0 0 0 1 0 0 1 0 0 1 1 1 0 0 0 0 0 1 1 1 0 0 1 0 1 0 0 0 1 1 0 2 0 0 0 1 1 1 1 0 1 1 0 0 0 0 0 0 1 0 0 0 0 1 0 0 0 1 1 1 1 0 0 0 0 0 0 0 1 0 0 0 1 2 0 0 0 0 1 0 1 1 1 0 0 0 1 1 0 0 1 1 0 0 1 0 1 1 0 0 0 0 0 1 0 0 0 1 0 0 0 1 1 0 0 0 0 1 0 2 0 0 0 0 0 0 1 0 0 0 0 0 0 0 1 0 0 0 0 0 1 1 0 1 0 2 0 0 0 0 0 0 0 1 0 0 1 0 0 0 0 0 0 0 0 0 1 0 1 0 0 0 1 0 2 0 1 0 0 0 0 0 0 1 0 1 1 0 0 0 0 1 0 0 1 0 0 1 0 0 0 0 0 0 1 1 0 0 0 0 0 0 0 1 0 0 0 0 0 1 0 1 1 0 1 1 1 1 0 0 1 0 1 0 0 1 1 0 0 0 1 1 0 0 0 0 0 0 0 0 0 0 0 0 0 2 0 1 0 0 0 1 0 0 0 0 0 0 0 0 0 0 1 0 0 0 0 2 1 0 0 0 0 1 0 0 0 0 0 0 1 0 1 0 2 1 0 0 0 0 0 0 0 0 1 0 0 1 0 0 1 1 0 0 0 0 0 0 1 1 1 0 2 0 0 0 0 0 1 1 0 1 1 0 0 0 0 0 0 1 0 1 0 0 0 0 0 1 0 1 0 0 0 0 0 1 1 1 1 0 0 0 0 1 1 1 0 0 0 0 0 0 1 0 0 0 0 1 1 1 0 0 0 0 0 1 1 0 1 1 0 0 0 1 0 0 0 1 0 0 0 0 1 1 0 0 0 0 0 0 1 0 0 0 0 1 0 1 0 1 0 0 0 0 1 1 0 0 0 1 1 0 2 1 0 0 1 0 0 0 1 1 0 1 1 1 0 1 0 0 0 0 0 0 1 0 1 0 2 0 0 0 0 0 0 0 0 0 0 1 0 0 0 0 1 1 1 1 0 0 1 0 0 0 1 1 0 0 0 0 1 0 0 0 0 0 0 0 0 1 0 0 0 0 0 0 1 1 1 0 0 0 2 0 0 0 0 0 0 0 0 0 0 1 0 0 0 0 0 0 0 0 0 1 0 0 1 1 0 0 0 0 1 0 0 1 1 0 1 0 0 0 1 0 0 0 0 0 0 1 0 1 0 2 1 0 1 1 1 1 0 0 0 0 0 0 0 0 0 0 0 0 0 1 2 1 0 0 0 0 0 1 2 0 1 0 0 0 0 0 0 0 0 0 0 1 0 0 1 1 0 0 1 1 0 0 1 0 0 0 1 1 0 0 0 0 0 1 0 0 0 1 0 1 1 0 0 1 1 0 0 0 0 0 1 1 0 0 1 1 1 1 1 0 0 0 0 0 0 0 0 1 0 0 0 0 0 0 1 1 0 1 0 1 0 1 1 1 0 0 0 1 0 1 0 0 0 1 0 0 0 0 0 1 0 1 0 1 0 0 0 0 1 0 0 0 0 1 1 1 1 0 0 0 0 1 1 0 0 0 1 0 1 0 0 0 0 1 1 0 0 0 0 0 0 1 1 0 0 1 0 0 0 0 0 0 0 1 1 0 0 0 0 0 0 1 1 1 1 0 0 1 0 1 0 0 0 0 1 0 1 0 0 1 1 1 1 0 0 0 0 1 1 0 0 0 0 1 2 0 0 0 1 2 0 0 0 0 2 0 0 0 1 0 1 0 0 0 0 1 1 0 0 0 0 1 0 0 0 1 1 1 0 0 0 0 1 1 0 0 0 0 0 0 0 1 1 0 0 1 0 0 1 1 0 0 1 0 1 0 0 0 0 0 0 1 0 0 0 0 0 0 0 0 0 0 0 0 1 1 0 0 1 0 0 0 0 1 0 0 0 0 1 0 1 1 0 1 0 0 0 0 1 0 0 0 0 1 0 0 0 0 0 0 0 1 0 0 0 0 0 1 0 0 0 1 0 0 0 1 1 1 2 0 0 1 1 0 0 0 1 1 1 0 1 0 1 0 0 1 1 0 0 1 1 0 0 0 0 0 0 0 1 0 0 0 1 0 0 0 0 0 1 0 0 0 1 1 0 1 0 1 0 0 1 1 1 0 0 1 1 1 1 1 0 0 0 0 0 0 0 0 0 0 1 2 0 1 0 0 1 0 1 0 0 1 2 1 1 0 0 1 0 0 0 0 0 0 0 0 0 0 0 0 0 0 1 1 0 0 0 0 0 1 1 0 0 0 0 0 0 0 0 0 0 0 0 0 0 0 0 0 0 0 1 1 1 1 1 1 0 0 0 1 0 0 1 0 1 0 0 0 2 1 0 0 0 1 0 0 0 0 0 1 0 0 0 0 1 1 0 0 0 1 0 0 0 1 1 0 0 0 1 0 1 0 0 0 1 1 1 0 1 0 1 1 0 0 2 0 2 0 1 0 1 0 0 0 0 0 0 0 0 1 0 0 0 1 1 1 0 0 0 0 0 0 0 1 0 0 0 0 0 0 0 0 0 1 0 0 0 0 0 1 1 2 1 0 0 0 0 1 0 1 0 1 0 0 1 1 0 1 1 0 0 0 1 0 0 0 1 0 0 0 0 1 0 0 0 2 0 0 0 0 1 1 0 1 1 0 0 0 1 0 1 0 0 0 0 0 0 1 0 0 0 1 1 0 0 0 0 1 0 1 1 2 0 0 1 1 0 0 1 0 0 0 0 1 0 0 0 1 0 0 0 1 0 0 1 1 0 0 0 0 0 0 0 1 1 0 1 0 1 0 1 0 1 1 0 0 0 0 0 0 1 0 0 0 0 1 1 0 0 0 0 1 0 0 1 0 0 0 0 0 0 0 0 0 0 0 0 1 1 1 0 1 0 1 0 1 0 0 0 0 1 0 0 0 1 0 0 1 1 1 0 0 0 0 1 0 0 1 0 0 0 1 0 0 1 1 1 1 1 0 0 0 0 0 0 0 0 0 0 1 0 0 1 0 1 1 0 1 1 0 0 0 0 0 0 1 1 2 0 0 0 0 0 0 1 0 0 1 0 0 0 0 0 0 1 0 0 0 1 1 0 0 0 0 0 0 0 0 0 1 0 0 0 0 0 0 0 0 1 0 0 0 0 0 0 0 0 0 0 0 0 0 0 1 0 0 1 0 1 0 0 1 0 0 0 0 1 1 0 0 0 1 0 0 1 0 0 0 0 0 0 1 0 1 1 0 1 1 0 1 0 0 0 0 0 1 0 1 0 0 1 0 0 0 0 1 0 0 1 0 1 0 0 0 0 0 0 0 0 0 0 1 0 0 0 1 1 0 0 1 0 0 0 1 1 0 1 0 0 0 0 0 0 0 1 0 1 0 1 1 1 0 1 0 1 0 0 0 1 1 0 0 0 0 0 0 1 0 0 1 0 0 1 0 1 0 0 1 0 0 0 0 0 1 1 0 1 0 0 0 0 0 0 0 0 1 1 0 0 1 1 0 1 0 0 0 0 0 1 1 0 0 0 0 0 0 1 0 0 0 1 0 1 0 0 0 0 1 1 1 0 0 0 0 0 1 1 0 0 1 0 0 0 0 1 1 0 0 1 0 1 1 1 0 0 1 1 1 0 0 0 1 0 0 0 0 0 0 0 0 0 1 0 1 0 1 0 0 1 0 0 0 0 0 1 0 0 1 0 0 1 0 0 0 0 0 1 1 0 0 0 0 0 0 0 1 0 0 0 0 0 1 0 1 0 0 0 0 0 0 0 0 0 0 1 0 2 0 0 0 0 0 0 0 0 0 0 1 0 0 0 0 0 0 0 0 0 1 1 1 0 0 0 0 0 0 0 1 0 1 0 1 0 0 0 0 0 0 0 0 0 0 2 0 0 1 0 0 1 0 1 0 0 1 0 0 0 0 1 0 0 0 0 0 0 0 0 0 0 0 1 0 1 1 0 0 0 1 1 0 2 0 0 0 0 0 0 1 0 1 1 0 0 0 1 0 0 0 0 1 2 0 0 0 0 1 0 1 0 1 0 0 0 0 0 0 1 0 0 0 0 1 0 0 0 0 1 1 0 0 0 1 0 0 0 0 1 0 1 0 1 1 1 0 1 1 0 1 0 0 1 0 0 0 0 0 0 0 1 0 0 0 0 1 2 0 0 0 0 0 0 1 1 0 2 0 0 0 1 0 0 0 0 0 1 1 1 1 0 0 0 0 0 1 0 0 2 0 1 0 0 0 0 1 0 0 1 0 0 1 0 0 0 1 0 0 0 0 0 1 0 0 1 0 0 1 0 1 0 0 2 0 1 0 1 0 1 1 0 0 0 0 1 0 0 0 0 0 0 0 1 0 1 0 0 0 1 0 0 1 
0 0 2 0 2 1 1 0 1 1 2 1 2 1 0 0 1 0 1 1 0 1 0 2 0 0 2 1 1 1 0 0 1 2 1 0 1 1 1 2 1 0 1 0 2 1 0 0 0 1 1 1 0 1 0 1 1 0 2 1 1 1 0 0 0 1 0 1 1 2 0 1 1 0 1 1 1 0 2 1 2 0 0 1 2 0 1 0 1 0 1 1 0 0 1 0 1 1 0 0 0 0 0 1 1 0 1 2 1 2 2 0 1 0 1 2 1 1 0 1 1 1 0 1 1 1 2 0 2 1 1 1 1 1 0 1 1 0 2 1 2 2 2 0 2 0 2 1 2 0 1 0 0 2 0 1 0 0 0 1 0 1 2 0 1 0 0 1 1 1 0 1 0 1 0 2 2 1 1 1 1 2 0 2 2 2 1 1 1 2 1 2 0 0 0 2 0 1 0 0 0 0 2 0 1 1 1 0 0 0 2 0 0 2 1 0 2 1 1 1 1 1 0 1 0 1 2 2 2 1 0 0 0 0 0 2 0 1 1 0 2 2 0 1 1 1 1 0 0 1 0 2 1 0 0 1 0 0 0 0 1 1 1 0 0 0 0 2 1 0 1 2 1 0 1 1 0 2 1 1 2 1 0 1 2 1 1 2 2 1 2 0 2 2 2 1 2 1 0 0 1 0 2 1 1 1 2 1 1 1 1 0 1 1 0 0 1 1 1 1 0 0 2 2 2 1 2 1 0 1 1 0 0 0 0 0 2 1 0 2 0 0 1 0 1 1 0 0 0 1 0 1 1 2 0 1 1 1 2 1 2 1 1 0 2 1 1 1 1 1 1 1 2 1 1 0 0 0 1 1 1 0 1 1 1 0 1 0 2 0 0 1 0 1 0 1 2 0 0 1 1 1 2 1 0 0 0 2 1 1 0 1 0 1 0 1 1 0 0 1 0 1 0 1 1 1 1 2 0 0 1 1 0 0 1 1 1 0 1 1 0 2 1 0 1 0 0 2 1 1 1 1 1 0 1 1 2 1 0 1 2 2 1 1 2 1 0 0 0 1 0 1 2 0 1 2 1 1 1 0 1 1 1 1 0 0 0 0 1 2 2 1 0 1 2 2 1 2 1 1 1 1 0 0 1 2 0 1 1 0 0 1 1 2 2 2 0 1 1 2 0 1 2 0 1 0 1 0 0 0 1 1 0 0 0 1 0 0 0 1 0 2 0 2 0 1 2 0 1 1 2 2 2 1 0 0 1 1 2 0 0 0 0 0 1 0 0 1 1 0 2 0 1 0 0 1 1 1 0 1 1 1 1 1 0 0 1 1 1 1 0 2 1 1 1 0 0 1 2 1 0 1 1 1 1 2 1 0 1 0 1 2 1 1 1 2 1 2 1 1 0 1 1 1 1 1 1 0 1 1 1 1 2 2 0 2 1 0 2 0 1 1 0 1 2 0 0 0 1 0 0 1 1 0 2 1 1 2 1 1 1 2 0 0 1 2 1 1 1 1 0 1 1 1 0 0 0 0 0 1 1 2 1 0 2 0 1 1 1 2 2 1 0 1 0 0 2 0 1 0 1 1 1 1 0 0 2 0 0 0 0 1 1 1 1 1 2 0 0 1 1 0 1 0 1 2 1 2 1 1 2 0 2 1 0 1 1 0 0 1 0 1 0 1 1 1 2 0 0 2 0 0 1 0 2 0 0 1 1 1 2 0 1 1 0 0 2 1 1 0 1 0 0 0 0 1 2 2 0 1 0 1 0 0 0 2 0 0 2 0 1 0 1 2 0 1 1 2 0 2 0 0 0 1 2 1 2 0 1 0 2 1 0 0 0 2 1 0 0 1 0 1 1 1 0 2 0 1 0 0 1 1 2 1 0 0 1 2 1 1 1 1 1 2 0 0 0 1 0 2 2 1 2 2 0 1 2 0 1 1 0 1 1 1 1 0 1 0 0 1 0 0 1 0 1 0 2 1 0 1 1 1 1 1 1 2 0 2 1 2 1 1 1 0 1 2 0 0 0 1 1 1 0 0 0 1 0 2 0 2 1 0 0 1 1 0 1 0 2 1 0 1 0 0 1 0 1 0 2 0 0 0 0 0 2 1 1 2 0 1 1 1 0 1 1 2 1 1 0 1 1 1 2 0 1 1 1 2 0 0 1 0 0 0 1 0 0 0 2 0 0 0 1 0 1 1 1 0 1 0 1 1 1 2 2 0 0 1 0 0 0 1 1 1 1 0 1 1 2 2 1 0 1 0 1 0 1 1 0 1 0 2 1 0 1 1 1 1 0 0 1 0 2 0 1 0 1 0 1 1 0 1 1 2 0 2 2 1 0 1 1 0 0 1 1 2 1 0 0 1 1 1 1 0 1 1 1 2 0 2 0 1 1 1 0 0 0 0 1 1 2 2 2 0 0 1 1 1 0 2 0 1 0 0 0 0 2 0 1 1 1 0 1 1 0 1 0 0 1 1 0 1 2 0 1 0 1 1 1 1 1 1 1 1 1 1 2 2 1 0 0 1 0 1 1 0 0 0 0 1 1 2 2 1 1 1 0 2 0 0 2 1 2 2 1 1 0 0 0 1 0 0 1 1 1 0 0 0 2 0 0 1 1 0 0 0 0 1 1 2 1 0 1 0 2 0 0 2 1 1 1 0 1 0 1 1 0 1 0 0 1 0 1 0 2 1 0 1 0 1 2 0 2 1 0 1 1 0 1 2 1 2 1 2 2 1 1 0 1 1 2 0 2 1 2 0 0 1 0 0 0 0 2 1 0 2 1 1 1 1 0 2 2 2 1 2 1 0 1 1 1 1 0 2 0 0 0 2 1 0 2 0 1 1 0 1 1 1 0 2 1 0 1 0 1 1 1 0 0 1 2 2 0 2 2 1 1 1 1 1 2 1 0 1 2 1 1 1 0 1 1 2 0 0 1 1 0 0 0 1 0 1 1 1 1 1 1 1 0 2 2 0 2 0 1 1 1 1 0 0 0 0 1 2 1 1 0 1 1 2 1 2 0 1 0 1 1 0 1 0 0 1 1 2 0 1 1 0 1 1 2 1 2 1 1 1 0 1 0 1 1 1 0 0 2 1 0 0 1 1 0 0 0 0 1 1 1 0 1 1 1 1 1 0 0 1 0 1 2 1 1 1 0 1 0 1 0 0 1 1 1 2 0 2 2 0 2 1 0 1 0 1 0 1 1 1 0 2 0 0 0 1 2 1 0 1 0 1 1 1 0 0 1 0 1 1 1 1 1 0 1 0 0 0 1 2 2 0 1 1 2 1 1 0 1 0 0 0 0 0 2 2 0 0 1 2 1 1 0 0 1 1 1 1 0 1 1 1 1 0 1 0 1 2 1 2 0 0 1 1 2 0 0 1 1 0 1 0 1 0 1 0 1 0 1 1 0 1 1 1 0 0 0 2 1 1 0 0 1 2 1 1 1 1 1 0 0 0 1 2 1 1 1 0 0 1 0 2 0 2 2 1 1 1 0 1 0 1 1 0 0 0 1 1 0 0 1 1 1 1 2 1 0 0 1 2 1 0 0 2 2 2 1 2 0 2 2 0 1 1 1 2 1 1 1 0 0 0 0 1 1 1 1 1 0 0 2 2 1 0 1 0 0 1 1 1 1 1 0 0 2 2 1 2 1 0 1 2 0 0 2 1 0 1 1 0 0 1 1 0 0 1 2 2 0 0 1 0 1 0 1 1 1 2 1 1 0 1 0 1 1 0 0 1 1 0 1 1 2 1 2 1 1 0 2 1 1 1 0 2 1 0 1 0 1 2 1 1 0 0 1 1 0 0 1 0 2 0 1 0 0 0 1 1 2 1 1 1 2 1 1 2 0 0 0 0 1 1 1 2 1 0 1 2 1 1 1 0 0 2 1 2 1 1 1 0 0 2 0 1 1 0 1 0 0 0 1 0 2 2 1 0 1 2 1 2 1 0 1 0 2 1 1 1 1 2 1 1 2 0 0 0 0 1 1 2 0 1 1 0 1 0 1 0 2 0 2 0 0 0 0 1 0 1 0 1 1 0 1 2 2 0 0 2 1 2 0 1 2 2 1 2 1 0 2 1 0 0 0 0 1 2 1 1 0 1 1 1 2 0 1 1 1 1 0 0 2 0 0 0 0 1 1 0 2 0 1 1 1 0 1 1 0 0 1 0 0 1 0 1 1 0 1 0 2 0 0 0 2 0 0 2 1 2 1 0 0 1 1 1 1 2 0 1 1 0 0 0 0 2 1 1 2 0 1 2 0 1 1 1 1 1 1 1 0 0 2 2 1 0 0 0 1 0 0 0 1 1 0 0 0 0 0 1 0 1 1 1 1 1 2 1 2 1 1 2 0 0 0 0 0 0 0 0 2 0 2 0 0 0 1 1 2 1 2 1 2 0 0 1 2 1 2 0 2 1 1 1 0 1 0 0 0 0 1 1 0 0 2 1 1 0 1 2 0 1 1 0 1 0 1 1 0 0 0 0 0 2 1 2 
0 1 0 0 0 1 0 1 0 0 0 0 0 0 0 0 0 0 0 0 0 1 0 0 0 0 0 0 0 0 0 0 0 0 0 0 1 1 0 0 0 0 1 0 0 0 0 0 0 0 0 0 0 0 0 0 0 0 0 0 0 0 0 0 0 0 1 0 0 0 0 1 0 0 0 0 0 0 0 0 0 0 0 0 0 0 0 0 0 1 0 0 0 0 1 0 0 0 0 0 0 0 0 0 0 0 0 0 0 0 0 0 0 0 0 0 0 0 1 0 0 0 0 0 0 1 0 0 0 0 0 0 0 0 0 0 0 0 0 0 1 0 0 0 0 0 0 0 0 0 0 0 0 0 0 0 0 0 0 0 1 0 0 1 0 0 0 0 0 0 0 0 0 0 0 0 1 0 0 0 0 0 0 1 0 0 0 0 1 0 0 0 0 0 0 0 0 0 0 1 0 0 0 0 0 0 0 0 0 0 0 0 0 0 0 0 0 0 0 0 0 0 0 0 0 0 0 0 0 1 0 0 0 0 0 0 0 0 0 0 0 0 0 0 0 0 0 0 0 0 0 0 0 0 0 0 0 0 0 0 0 0 0 0 0 0 0 0 0 0 0 0 0 1 0 0 0 1 0 0 0 0 0 0 0 0 1 0 0 0 0 1 0 0 0 0 0 0 0 0 0 0 0 0 0 0 0 0 0 0 0 0 0 0 0 0 0 0 0 0 0 0 1 0 0 0 0 1 0 0 0 0 0 0 0 0 0 0 0 0 1 0 0 0 0 0 0 0 0 0 1 0 0 0 0 0 0 0 0 0 0 0 0 0 0 0 0 0 0 0 1 0 0 1 0 0 0 0 0 0 0 0 0 0 0 0 0 0 1 0 0 0 0 0 0 0 0 1 0 0 1 0 0 0 0 0 0 0 0 0 0 0 0 0 0 0 0 0 0 0 0 0 1 0 1 0 0 0 0 0 0 0 0 0 0 1 0 0 0 0 0 0 1 0 0 0 0 0 0 0 0 0 0 1 0 0 0 0 1 1 0 1 0 1 0 0 0 0 1 0 0 0 0 0 0 0 0 0 0 0 0 0 0 0 0 0 0 0 0 0 0 0 0 0 0 0 0 0 0 0 0 0 0 0 0 0 0 0 0 1 0 0 0 0 0 0 0 0 0 0 0 1 0 0 0 0 0 1 0 0 0 0 0 0 0 0 0 1 0 0 0 0 0 0 0 0 0 0 0 0 0 0 0 0 0 0 0 0 0 0 0 0 1 0 0 0 0 0 0 0 0 0 0 0 1 0 0 0 0 0 0 0 0 0 0 0 0 0 0 0 0 0 0 1 0 0 0 1 0 0 1 1 0 0 0 0 0 0 0 1 0 0 0 0 0 0 0 0 1 0 0 0 0 0 0 0 0 0 0 0 0 0 0 0 0 0 0 1 1 0 0 0 0 0 0 0 0 0 1 0 0 0 0 0 1 0 1 0 0 0 0 0 0 0 0 1 0 0 0 0 0 0 0 0 0 0 0 0 0 0 0 0 0 0 0 0 0 1 0 0 0 0 0 0 0 0 0 0 0 1 0 0 0 1 0 0 0 0 0 1 0 0 0 0 0 0 0 0 0 0 0 0 0 1 0 0 0 1 0 0 1 1 0 0 0 0 0 0 1 0 0 0 0 0 0 0 0 0 0 0 0 0 0 0 0 1 0 0 0 0 0 0 0 0 0 0 0 0 0 0 0 0 0 0 1 0 0 0 0 0 0 0 0 0 0 0 0 0 0 1 0 0 0 0 0 0 0 0 1 0 0 0 0 0 0 0 0 0 0 0 0 0 0 0 0 0 0 0 1 0 0 0 0 0 0 0 0 0 0 0 0 1 0 0 1 0 0 0 1 0 0 0 0 0 0 0 0 0 0 0 0 0 0 1 0 0 0 0 0 0 0 0 0 0 0 0 0 0 0 0 0 0 0 0 0 0 0 0 0 0 0 0 0 0 1 0 0 0 0 0 0 0 0 0 0 0 0 0 0 0 0 0 0 0 0 0 0 0 0 0 1 0 0 0 0 0 0 0 0 0 0 0 0 0 0 0 0 1 0 0 0 0 0 1 0 0 0 0 0 0 0 0 0 0 0 0 0 0 0 0 0 0 0 0 0 0 0 0 0 0 0 0 0 0 0 0 0 0 0 0 0 0 0 0 0 0 0 0 0 0 0 0 0 0 1 0 0 0 0 0 0 0 0 0 1 0 0 0 0 0 0 0 0 0 0 0 0 0 0 0 0 0 0 0 0 0 0 0 0 0 0 0 0 0 0 0 0 0 0 0 1 1 0 0 0 0 0 0 0 0 0 0 0 0 0 0 0 0 0 0 1 0 0 0 0 1 0 0 0 0 0 0 0 0 1 0 0 0 0 0 0 0 0 0 0 0 0 0 0 0 0 0 0 0 0 0 0 1 0 0 1 0 0 0 0 0 0 0 0 0 0 0 0 0 0 0 0 0 0 0 0 0 0 0 0 0 0 0 0 0 0 0 0 0 0 0 0 0 0 0 1 0 0 0 0 0 0 0 0 0 0 0 0 0 0 0 0 0 0 0 0 0 0 0 1 0 0 0 0 0 0 0 0 0 0 0 1 0 0 0 0 0 0 0 0 0 0 0 0 0 0 0 0 0 0 0 0 0 0 0 0 0 0 0 0 0 0 0 0 0 0 0 0 1 0 0 1 0 0 0 0 0 0 0 0 0 0 0 0 0 0 0 0 0 0 0 0 0 0 1 0 1 0 0 0 0 0 0 0 0 0 0 0 0 0 0 0 1 0 1 0 0 0 0 0 0 1 0 0 0 0 0 0 0 0 0 1 0 0 0 0 0 0 0 0 0 0 0 0 0 0 0 0 1 0 1 0 0 0 0 0 0 0 0 0 0 0 0 0 0 0 0 1 1 0 0 0 0 0 0 0 0 0 0 0 0 0 0 0 0 0 0 0 0 0 0 0 0 0 1 0 0 0 0 0 0 0 0 1 0 0 1 0 0 0 0 0 0 0 0 0 0 0 0 0 0 0 0 1 0 0 1 0 0 0 0 0 0 0 0 0 0 0 0 0 0 0 0 0 0 0 0 0 0 0 0 0 0 0 0 0 0 0 0 0 0 1 0 0 0 0 0 0 0 0 0 0 1 0 0 0 0 0 0 0 0 0 0 0 0 0 0 0 0 1 0 0 0 0 0 0 0 0 0 0 0 0 0 0 0 0 0 0 0 0 0 0 0 0 0 0 0 0 0 0 0 0 0 1 0 0 0 0 0 0 0 0 0 0 0 1 0 0 1 0 0 1 0 0 0 0 0 0 0 0 0 0 0 0 0 0 0 0 0 0 0 1 0 0 0 0 0 0 0 0 0 0 0 1 0 0 0 0 0 1 0 0 0 1 0 0 0 0 0 0 0 0 1 0 0 0 1 0 0 0 0 0 1 1 0 0 0 0 0 0 0 0 0 0 0 0 0 1 0 0 0 0 0 0 0 0 0 0 0 0 0 0 0 0 0 0 0 0 0 0 0 0 0 0 0 0 1 0 0 0 0 0 0 0 0 0 0 0 0 0 0 0 0 0 1 0 1 0 0 0 0 0 0 0 0 0 0 0 0 1 0 0 0 1 0 0 0 0 0 0 0 0 0 0 0 0 1 0 0 0 0 0 0 1 0 0 0 0 0 0 0 1 0 0 0 0 0 0 0 0 0 0 0 1 0 0 0 0 0 0 0 0 0 0 1 0 1 0 0 0 0 0 0 0 0 0 0 0 1 0 0 1 0 0 0 1 0 0 0 1 0 0 0 0 0 0 0 0 0 0 0 0 0 1 0 0 0 1 0 0 0 0 0 0 1 1 0 0 0 0 0 0 0 1 0 0 0 0 0 0 0 0 0 0 0 0 0 0 0 0 1 0 0 0 0 0 0 0 0 0 0 1 0 0 0 0 0 0 0 1 0 0 0 0 1 0 0 0 0 0 0 0 0 0 0 0 0 0 0 0 0 0 1 0 0 0 1 0 0 0 0 0 0 0 0 0 0 0 0 0 0 0 0 0 0 0 0 0 0 0 0 0 0 1 0 0 0 0 0 0 0 0 0 0 0 0 0 0 0 0 0 0 0 0 0 0 0 0 0 0 0 0 1 0 0 0 0 0 0 0 0 0 0 0 0 0 0 0 0 0 0 0 0 0 0 0 0 0 0 0 0 0 0 0 0 0 0 0 0 0 0 0 0 0 0 0 0 0 0 1 0 0 1 0 0 0 0 1 0 0 0 0 0 0 0 0 0 1 0 0 1 0 0 0 0 0 0 0 0 0 0 0 0 1 0 0 0 0 0 0 0 0 0 0 0 0 0 0 0 0 0 0 0 0 0 0 0 0 0 0 0 0 0 1 0 0 1 0 0 0 0 1 0 0 0 0 0 0 0 0 0 0 0 1 0 0 1 0 0 0 1 0 0 0 0 0 0 0 0 1 0 0 0 0 1 
0 0 0 0 0 0 0 0 0 0 0 0 0 1 0 0 0 0 1 0 0 0 0 0 0 0 0 0 0 0 0 0 0 0 0 0 0 1 1 0 1 0 0 0 0 0 0 0 0 0 0 0 0 0 0 0 0 0 0 0 0 1 0 1 0 0 1 0 0 0 0 0 0 1 2 0 0 0 0 0 0 0 0 0 1 0 0 0 0 0 0 0 1 1 0 0 0 0 0 0 1 0 0 0 0 0 1 0 0 1 0 0 0 2 0 0 0 0 0 0 0 0 0 0 0 0 0 0 0 0 0 0 0 1 0 0 0 1 1 0 0 0 0 0 0 0 0 1 0 0 1 0 0 0 0 0 2 1 0 0 0 0 0 0 0 0 0 0 0 1 1 0 0 0 1 0 0 0 1 1 0 0 0 0 0 0 1 0 0 1 0 0 0 0 0 0 0 1 0 0 0 0 0 0 0 0 0 0 1 0 1 0 1 0 0 0 0 0 0 0 1 0 0 1 0 0 0 0 0 0 0 1 0 0 0 0 0 0 0 0 0 1 0 0 0 0 0 0 1 1 0 0 0 0 0 0 0 0 0 0 0 0 1 0 0 0 0 0 1 0 0 0 0 0 0 0 0 0 0 0 0 0 0 0 0 0 0 0 0 0 1 0 0 0 0 0 0 1 0 1 0 0 0 0 0 0 0 0 0 0 0 1 0 0 0 1 0 0 0 0 0 0 0 0 0 0 0 0 0 0 0 1 1 0 0 0 0 1 0 0 0 0 0 0 0 0 0 0 1 0 0 0 1 0 1 0 1 0 0 0 0 0 0 0 1 0 0 0 0 0 0 0 0 1 0 0 0 0 0 0 1 0 0 0 0 0 1 2 1 1 0 0 0 0 0 0 0 1 0 1 0 0 0 0 0 0 0 0 0 0 0 0 0 0 0 1 0 0 0 0 2 2 0 0 0 0 0 0 0 0 0 0 0 0 0 0 0 0 0 0 0 0 0 1 0 0 0 0 0 1 0 0 1 1 0 0 0 0 0 0 0 0 0 1 0 0 0 0 0 0 0 0 0 0 0 0 1 0 0 0 0 0 0 0 0 1 0 0 0 0 0 0 0 0 0 0 0 0 0 0 0 0 0 0 0 0 0 0 0 1 0 0 0 0 0 0 0 0 1 0 0 0 0 0 0 0 0 0 1 0 0 1 0 0 1 0 0 0 0 0 1 1 0 0 1 0 0 0 0 0 0 0 0 0 0 0 0 0 0 0 0 0 0 0 0 0 0 0 0 0 0 0 0 0 0 0 0 1 0 0 0 0 0 0 0 0 0 1 0 0 0 0 1 0 2 0 0 0 0 0 1 0 0 0 0 0 0 1 0 0 0 1 0 0 1 0 0 0 0 0 0 1 0 0 0 0 0 0 0 1 0 0 0 1 0 0 0 0 0 0 1 0 0 0 0 0 0 0 0 0 0 0 0 0 1 1 0 0 0 0 0 0 0 0 1 0 0 0 1 0 1 0 0 0 0 0 0 1 0 2 0 0 0 0 0 1 0 0 0 0 0 0 0 0 0 0 0 0 1 0 0 0 2 0 0 0 1 0 0 0 0 0 0 0 0 0 0 0 0 0 0 1 0 0 0 0 0 0 0 0 0 0 0 0 1 0 0 0 1 1 0 0 0 0 0 0 0 0 0 1 0 0 0 0 0 1 0 0 0 0 0 0 0 0 0 0 0 1 0 0 0 0 0 1 0 0 0 0 0 0 0 0 0 0 0 0 0 0 0 0 0 0 0 1 1 0 0 0 0 0 0 0 0 0 0 0 0 0 0 2 0 0 0 0 0 0 0 0 0 0 0 1 0 0 1 0 0 0 0 0 0 0 0 0 0 0 0 0 0 0 0 0 0 0 0 0 0 0 0 0 0 0 0 0 0 0 0 0 0 0 0 0 0 0 0 0 0 0 1 0 1 0 0 0 0 1 0 0 0 1 0 0 0 0 0 0 0 0 0 0 0 0 0 1 0 0 0 0 0 0 0 0 1 0 0 0 0 1 0 0 0 0 0 1 0 0 0 1 0 0 0 0 0 0 1 0 1 0 0 0 0 1 0 1 0 1 0 0 0 0 0 0 1 0 0 1 0 0 0 0 0 0 0 0 1 0 1 0 0 1 0 0 0 0 0 0 0 0 0 1 0 0 0 1 0 0 1 0 0 0 0 0 0 0 0 1 0 1 1 0 0 0 0 0 0 1 0 0 0 0 0 0 0 0 0 0 0 0 0 1 0 0 1 0 0 1 0 0 0 0 0 0 0 1 0 0 0 1 0 0 0 1 0 0 0 0 0 0 2 0 0 0 0 0 0 0 0 0 0 0 0 0 0 0 0 0 0 0 0 0 0 0 1 0 0 0 0 0 0 0 0 0 0 0 0 0 1 0 1 0 0 0 0 0 0 1 0 1 0 0 0 0 0 0 0 1 0 0 0 1 0 0 1 0 0 0 0 0 0 0 0 0 0 2 1 0 0 0 0 0 0 0 1 0 1 0 0 0 0 0 0 0 0 0 0 0 0 0 0 0 0 0 1 0 1 0 0 1 0 0 0 0 0 0 0 0 0 0 0 0 0 0 0 0 0 0 1 1 0 0 0 0 0 0 0 0 0 0 0 0 0 1 0 0 1 0 0 0 1 0 0 0 0 0 0 0 0 1 0 1 0 0 0 0 0 0 0 0 0 0 1 0 1 0 0 0 0 0 1 0 0 0 0 0 0 0 0 0 0 0 0 0 0 0 0 0 0 0 0 0 0 0 0 1 0 0 0 0 1 0 0 1 1 0 0 0 0 0 1 0 0 0 0 1 0 0 1 0 1 0 0 0 0 0 0 0 0 0 0 0 0 0 0 0 0 1 0 0 0 0 0 1 0 0 0 0 0 0 1 0 1 0 0 0 0 0 0 0 0 0 0 0 0 0 0 0 0 0 0 0 1 0 1 0 0 0 0 2 0 0 0 0 0 0 0 0 0 0 1 0 0 0 0 0 0 0 0 0 0 1 0 0 0 0 0 0 0 0 0 2 0 0 0 0 1 0 0 0 0 0 0 1 0 1 1 0 0 1 0 0 0 0 0 1 0 0 0 0 0 0 0 1 2 0 0 0 0 0 0 0 0 0 0 1 0 0 0 1 1 0 0 0 0 0 0 0 0 0 1 0 0 0 0 0 0 0 1 0 0 0 0 0 0 0 1 0 0 0 0 0 1 0 0 0 0 0 0 0 0 1 2 1 0 0 1 1 1 0 0 0 0 0 0 0 0 0 0 0 1 0 0 0 0 0 0 0 1 1 0 0 0 0 0 0 0 0 0 0 0 0 0 0 0 0 0 0 1 0 0 0 1 1 0 0 0 0 1 0 1 0 0 0 0 0 0 0 0 1 0 1 0 1 0 0 0 0 0 1 0 1 0 0 0 0 1 0 0 0 0 0 1 0 0 0 1 0 1 0 0 0 0 0 1 0 0 0 0 1 0 1 0 0 0 0 0 0 0 0 0 0 0 0 0 0 0 0 2 0 0 0 0 0 0 0 0 0 0 1 0 0 0 0 0 0 0 0 1 0 1 0 0 0 0 0 0 0 0 0 0 0 1 0 0 0 0 0 0 0 0 1 1 1 0 0 0 0 0 0 0 0 0 0 0 1 1 2 1 0 0 0 0 0 1 0 0 0 0 0 1 0 0 0 0 0 0 0 0 0 0 0 0 0 1 0 1 0 1 1 0 0 0 1 0 0 1 1 0 0 0 0 0 0 0 0 2 0 0 0 1 0 0 1 0 0 0 1 0 0 0 0 1 0 0 0 0 0 0 0 0 0 0 0 0 0 0 0 1 0 0 0 0 0 1 2 0 0 0 0 0 0 0 0 0 0 1 0 0 0 0 0 0 0 0 0 0 0 0 0 0 0 0 0 1 0 0 0 0 0 0 0 0 1 0 1 0 0 0 0 0 0 0 0 0 0 0 0 0 0 0 1 0 0 1 0 0 1 1 0 0 0 0 0 0 0 0 0 0 0 0 0 0 0 1 0 0 0 0 2 0 0 0 0 0 0 0 0 1 0 0 1 1 0 0 0 0 0 0 0 0 0 0 0 0 0 0 0 0 0 0 0 0 0 0 0 0 0 0 0 1 0 0 1 0 0 1 0 0 0 0 0 0 1 0 0 1 0 0 0 0 0 0 0 0 0 1 1 0 0 0 0 0 2 0 0 0 0 0 0 0 0 0 1 0 0 0 0 0 0 0 0 0 0 0 0 0 0 0 0 0 1 0 1 0 0 0 1 0 0 1 0 0 0 0 0 0 0 0 0 0 0 0 0 0 0 0 0 0 0 0 0 0 0 0 0 1 0 0 0 0 1 0 0 0 0 0 0 0 0 0 0 0 0 0 0 0 0 1 0 0 0 0 0 0 0 0 0 1 0 0 0 0 0 0 0 0 0 1 0 0 0 2 0 0 0 0 1 0 0 1 1 
2 1 0 0 1 2 0 2 2 0 0 0 2 2 0 2 1 1 1 2 0 0 0 1 1 1 1 0 1 1 2 0 1 0 1 1 0 1 0 0 0 0 1 0 1 0 1 0 0 0 1 1 0 1 0 0 1 1 1 0 0 0 0 1 1 1 1 2 0 2 1 0 1 1 1 2 2 1 0 0 1 1 1 1 2 0 1 1 2 1 0 0 1 1 1 0 1 1 0 0 1 0 1 0 1 2 0 2 0 0 1 0 1 0 0 1 0 1 2 0 1 2 2 1 1 0 0 1 0 0 0 1 1 1 0 1 1 0 1 1 0 0 0 1 1 0 1 0 0 0 1 0 1 1 1 2 0 1 1 1 0 2 2 1 1 0 0 0 1 0 2 0 1 1 2 2 0 0 0 0 0 0 1 0 0 1 2 0 1 2 1 0 0 2 0 1 0 1 0 0 0 1 1 0 0 0 0 1 1 1 1 1 0 0 0 1 0 2 0 1 1 0 0 0 0 1 1 1 1 1 1 2 1 0 1 1 1 0 1 1 0 1 1 1 0 1 2 2 1 1 0 0 1 2 0 1 1 1 1 1 1 1 0 0 1 1 0 0 2 0 0 1 0 1 0 1 2 0 0 0 0 1 1 1 1 1 1 2 0 1 0 0 1 0 1 1 0 1 1 0 1 1 1 0 1 2 1 0 2 0 1 1 1 1 0 0 0 1 0 1 2 0 1 0 0 1 1 1 1 0 2 0 0 1 1 0 1 1 2 2 0 0 0 0 0 0 0 0 1 1 0 0 0 0 1 0 0 2 1 2 0 1 0 0 0 1 0 1 1 2 0 1 2 1 1 2 2 1 1 0 1 0 0 2 1 1 1 1 1 2 0 1 1 2 0 0 0 1 0 0 0 1 0 1 1 0 1 2 0 0 1 2 0 0 2 0 2 1 0 0 0 0 0 0 0 0 1 0 2 0 1 0 1 1 1 0 0 1 1 1 1 1 0 2 1 0 2 1 1 1 0 0 2 1 0 0 1 1 0 0 1 0 0 0 1 0 1 1 0 0 1 1 2 1 1 1 2 2 1 1 0 0 0 0 1 2 1 1 1 0 1 1 1 0 1 1 1 1 0 1 2 1 1 1 0 0 1 2 1 1 1 0 1 0 0 1 2 1 0 0 0 2 1 0 1 2 0 1 1 0 0 0 1 1 0 1 1 1 0 0 1 0 0 2 1 1 0 0 0 1 1 0 1 1 2 0 0 1 0 2 2 1 0 2 0 0 0 1 1 2 0 2 0 0 1 1 1 1 0 2 1 1 2 2 1 1 1 2 0 1 0 0 0 1 0 1 0 1 0 1 0 1 0 1 2 1 1 1 0 0 1 0 2 0 1 1 0 1 2 1 1 1 1 1 1 0 0 1 1 1 0 0 1 1 0 0 0 0 1 0 1 1 0 1 1 0 1 0 0 0 0 1 0 1 1 1 0 1 1 1 0 0 1 1 1 0 1 1 1 1 2 0 2 1 1 1 0 0 1 1 1 0 2 0 0 2 0 1 1 0 0 0 1 1 2 0 0 0 2 1 0 0 1 1 1 1 0 2 0 2 1 2 1 0 0 0 0 1 0 0 1 1 0 1 0 1 1 1 0 2 1 1 1 0 1 1 0 0 0 2 0 1 1 2 1 2 2 1 1 1 0 0 2 0 1 0 1 0 1 2 0 0 0 1 0 1 1 1 1 1 0 1 0 0 1 0 0 2 2 2 0 0 0 1 1 2 2 2 2 1 1 0 0 0 1 0 1 2 0 1 1 1 0 0 2 1 1 1 0 0 0 0 0 1 1 1 1 1 0 0 0 1 0 1 0 1 2 2 0 2 1 0 1 0 0 2 0 2 0 0 2 2 0 0 0 0 1 0 2 0 0 2 1 1 2 1 0 0 1 1 0 0 1 2 1 1 1 0 1 1 1 1 2 2 1 0 0 0 2 1 1 0 2 0 1 1 1 1 1 0 0 1 0 1 0 1 1 1 1 2 0 0 1 0 0 0 0 2 2 1 1 0 1 2 0 1 0 1 0 1 0 2 2 1 1 1 1 0 1 0 1 1 0 0 0 1 0 1 0 1 1 1 0 1 0 1 1 1 0 0 0 1 0 2 0 0 1 1 1 2 2 0 0 0 1 0 0 1 2 1 0 2 1 1 0 0 0 0 1 0 0 0 0 2 0 1 0 0 0 1 1 0 0 1 1 0 1 1 0 1 0 1 1 0 2 1 1 0 2 0 1 2 1 0 1 0 0 0 0 0 1 1 0 0 1 1 0 2 2 0 1 1 1 1 1 1 1 1 0 0 2 1 1 1 1 0 0 1 0 1 1 1 1 0 0 2 2 1 1 2 0 0 1 0 0 1 2 1 0 0 0 2 1 1 1 1 0 1 1 2 1 1 0 1 0 0 1 1 2 2 1 0 1 0 1 0 0 1 1 2 1 0 1 1 2 0 1 0 1 2 0 0 2 1 1 2 0 1 1 2 1 1 0 2 1 2 1 1 0 0 1 1 0 2 1 0 1 1 0 0 2 1 1 0 1 0 1 1 1 0 0 1 2 0 0 0 0 0 0 0 0 1 2 0 1 0 1 1 0 2 1 2 0 0 2 0 0 0 0 0 0 0 1 1 1 0 1 1 0 0 1 0 0 0 0 1 1 1 1 2 0 0 0 0 2 1 1 1 1 0 1 1 1 0 1 0 2 0 0 0 0 0 0 1 0 0 1 2 0 1 0 0 0 1 0 0 1 0 1 2 1 1 1 0 1 0 1 1 0 1 0 0 1 0 0 1 2 1 0 0 1 0 1 0 1 1 1 0 1 1 1 1 2 0 2 0 2 0 1 1 2 2 0 1 0 1 1 1 0 1 0 0 1 2 1 1 0 1 1 1 0 2 1 1 2 1 2 0 0 0 0 1 1 0 1 0 2 2 1 1 0 1 0 1 1 1 0 0 1 1 2 1 1 1 1 0 1 2 0 0 0 2 1 2 0 1 1 2 0 1 1 0 0 1 0 0 0 0 1 0 1 2 1 0 1 0 1 1 0 1 0 0 0 1 1 1 0 1 0 2 2 0 0 1 1 1 2 0 1 0 0 2 0 0 2 0 0 2 0 1 1 0 0 1 0 1 0 0 1 0 0 0 0 1 1 0 0 0 2 1 0 0 1 0 2 1 0 2 0 1 0 0 1 0 0 0 1 1 1 1 1 1 1 1 0 0 2 0 0 0 0 2 1 0 1 0 1 1 1 1 1 0 0 1 0 0 1 0 0 0 0 0 1 0 0 0 1 1 0 0 1 0 1 0 1 0 1 1 0 2 0 1 1 2 0 0 0 1 0 1 1 0 0 0 0 1 1 0 1 1 1 0 0 0 1 1 1 2 1 1 0 1 1 1 1 0 0 1 2 1 0 1 0 1 0 1 0 2 2 0 0 0 1 0 1 2 0 0 1 1 2 1 1 1 1 0 1 0 1 1 1 0 2 1 2 2 0 0 1 1 1 0 2 0 1 2 0 2 2 0 1 1 2 0 1 0 0 0 2 0 1 1 1 1 1 1 0 1 0 1 0 1 1 1 1 0 1 0 1 0 0 0 0 0 1 0 1 1 1 1 1 1 0 0 0 1 1 1 1 1 1 1 1 0 1 0 1 0 1 0 0 0 1 0 0 0 0 0 1 2 1 1 2 1 1 0 0 1 1 2 0 1 0 2 1 0 2 0 1 2 1 1 0 0 0 1 0 1 0 0 0 0 1 1 0 0 1 0 0 0 0 1 1 1 0 0 2 1 2 1 0 2 0 0 2 2 1 0 1 1 2 2 1 1 1 1 1 1 0 0 1 0 1 0 1 0 0 0 2 2 1 1 1 0 2 1 1 0 0 0 0 2 2 0 1 1 2 0 2 0 0 1 1 1 2 1 1 2 1 0 0 0 1 0 0 0 1 0 0 0 0 0 1 1 0 0 2 2 0 0 2 0 0 1 0 0 1 1 0 1 0 1 1 1 0 1 2 0 1 0 1 1 1 0 1 1 1 1 1 0 2 0 0 2 0 2 1 0 1 0 1 0 1 0 0 0 0 0 0 1 1 0 1 2 1 1 0 2 1 0 1 1 1 1 0 1 0 0 1 1 1 0 1 0 0 0 2 0 0 2 0 0 0 0 0 1 1 0 0 1 1 1 0 0 1 2 1 0 0 2 0 0 1 1 2 1 0 1 0 1 2 0 0 2 0 0 2 0 0 2 1 0 1 0 1 0 0 2 0 1 0 1 2 0 1 0 1 0 1 2 1 0 2 0 1 1 1 1 0 0 0 0 0 0 1 1 1 0 0 1 1 2 0 0 1 0 0 0 1 0 0 2 0 0 1 1 0 2 0 2 0 0 2 0 1 1 0 2 2 0 1 0 0 0 1 2 2 0 2 1 1 0 1 2 2 0 2 0 0 2 1 1 1 1 0 0 1 0 2 1 
1 2 1 1 0 1 1 1 0 1 0 0 1 1 2 1 0 0 0 0 1 1 0 0 1 0 1 1 0 1 0 1 0 2 2 0 1 0 1 0 0 2 1 1 0 1 0 1 0 1 0 0 1 0 1 0 1 1 2 1 1 0 1 2 0 2 2 0 1 1 1 0 0 0 1 1 0 0 1 0 1 1 0 0 1 1 1 0 1 0 0 2 1 0 0 0 1 1 1 1 0 2 1 1 1 1 0 1 1 1 0 0 1 0 0 0 2 1 0 1 0 0 0 1 0 1 1 0 0 1 0 1 1 1 1 1 0 2 1 1 0 1 0 2 1 1 2 0 0 1 2 0 0 1 1 0 1 2 0 2 0 1 0 0 1 0 1 1 1 1 0 1 2 1 1 1 0 0 0 1 2 1 0 1 1 0 1 1 1 1 0 0 0 0 1 1 1 2 0 1 1 0 0 0 2 0 2 1 2 0 0 1 1 0 0 0 1 1 0 0 0 0 1 0 0 1 1 0 0 0 0 0 1 0 0 1 0 0 1 2 1 1 1 0 0 0 1 2 0 0 1 1 1 2 0 2 1 1 1 1 0 0 1 1 0 0 1 1 2 0 0 0 1 0 1 1 0 1 0 0 0 0 1 0 1 0 2 1 1 1 2 1 0 1 2 1 0 0 0 1 0 0 1 0 0 0 0 0 0 1 0 1 1 1 0 1 1 1 0 1 1 1 2 1 0 1 1 0 0 0 1 0 0 0 1 1 2 1 2 0 1 2 1 2 1 1 0 1 1 1 0 0 1 1 0 0 2 0 1 1 1 1 0 1 0 0 0 0 1 0 0 0 0 0 1 0 1 2 2 2 1 1 2 1 1 0 0 0 2 2 1 0 2 1 2 1 1 0 1 0 1 0 0 0 0 1 2 2 1 0 1 1 0 2 1 0 1 0 0 1 1 0 1 1 1 2 1 1 2 1 2 1 0 0 0 1 0 1 1 0 0 0 0 2 2 1 0 1 2 1 1 1 0 0 0 1 2 1 0 0 2 2 0 1 1 1 0 0 2 1 0 2 1 0 0 1 1 1 1 2 0 1 1 1 1 0 0 1 1 0 1 1 1 0 1 1 0 1 0 0 1 0 0 1 1 0 0 0 0 0 0 0 1 1 1 1 1 0 2 0 1 2 1 0 2 0 1 1 2 0 1 1 2 1 0 0 1 0 2 1 0 1 1 0 1 1 0 0 0 1 0 1 2 2 0 0 1 2 2 1 0 1 0 2 1 0 0 1 0 0 0 1 1 0 0 0 0 1 1 1 0 1 1 1 0 1 1 1 0 1 0 1 1 1 0 1 0 0 1 2 1 0 1 0 1 1 0 0 0 0 1 0 1 0 1 1 2 0 0 0 2 1 0 1 1 1 1 1 1 0 1 0 0 0 0 2 2 2 1 0 2 0 0 1 1 2 1 0 1 1 1 0 1 2 0 1 0 0 0 1 1 1 0 1 0 0 0 1 1 0 0 0 1 1 1 2 1 1 1 1 2 0 1 0 1 1 0 0 1 1 1 0 0 1 0 0 1 0 0 1 2 0 1 1 0 2 1 0 1 1 0 0 0 0 0 0 0 1 0 0 0 0 1 1 1 1 0 1 0 2 1 1 1 1 0 1 0 1 0 0 2 0 0 1 1 0 1 0 1 1 1 1 0 1 1 1 0 1 1 0 0 1 0 1 1 0 1 0 0 1 1 1 1 0 0 1 1 0 0 1 0 2 0 2 1 0 0 0 0 1 1 2 1 1 0 0 1 1 0 0 0 1 1 1 0 0 1 0 1 1 0 1 2 0 1 2 1 0 0 0 0 1 1 1 2 0 1 0 2 0 1 1 2 0 2 2 0 1 1 1 1 2 1 1 2 0 0 1 1 1 0 2 1 1 0 0 0 1 1 0 0 1 1 0 1 1 1 0 1 0 0 2 2 1 1 1 1 1 0 1 0 1 1 0 1 2 1 0 1 1 1 1 1 0 0 1 1 1 1 0 1 0 0 0 0 1 1 1 0 1 0 1 0 0 0 1 0 0 1 0 1 1 1 2 2 0 0 0 1 0 1 1 1 1 1 0 0 0 1 1 0 1 1 1 1 0 0 1 2 0 1 1 0 0 1 2 1 0 1 2 1 0 0 2 1 0 1 2 2 1 0 0 1 0 0 0 0 1 2 0 1 0 1 1 1 0 0 1 1 2 0 1 1 1 1 1 0 2 0 1 1 0 0 2 2 0 1 1 1 2 1 1 1 1 0 2 0 1 0 0 1 0 1 2 2 1 0 0 1 1 1 1 2 1 1 0 2 1 0 0 0 0 1 1 1 0 0 1 0 0 0 1 1 2 1 0 1 0 2 0 0 1 2 1 0 0 1 1 2 0 1 0 1 1 2 0 0 0 0 1 0 1 1 0 1 0 0 1 1 1 1 1 1 1 0 0 1 1 0 0 1 1 0 0 2 0 0 2 0 0 1 1 2 1 0 0 1 0 0 2 1 2 1 1 0 2 0 0 0 0 0 0 1 0 0 1 0 0 1 0 1 0 1 1 1 1 0 0 1 0 1 1 0 1 0 2 1 1 1 2 1 1 1 2 0 0 0 0 2 1 1 0 0 1 1 1 1 1 1 0 1 0 2 1 0 1 0 1 0 1 0 1 1 1 0 0 1 0 0 2 1 0 1 0 1 0 0 0 0 1 1 0 0 1 0 2 1 0 1 0 1 1 0 1 0 1 0 0 0 0 1 1 0 1 1 2 1 0 1 0 0 2 1 0 0 1 1 1 0 0 1 1 0 2 1 0 1 1 1 1 1 1 0 1 2 0 1 1 0 0 2 2 1 2 0 0 1 0 1 1 0 0 1 0 2 2 2 2 0 1 0 0 0 1 2 1 1 0 1 0 0 1 1 1 0 0 1 0 0 1 1 2 0 2 0 1 2 1 1 0 0 0 0 0 1 1 2 0 1 1 2 1 0 2 0 1 1 1 0 1 0 0 1 0 2 0 1 0 1 1 1 2 2 0 1 1 1 1 0 0 0 1 1 1 0 1 1 0 1 1 1 1 2 0 1 0 1 1 0 1 0 0 0 0 1 2 0 1 0 0 1 0 1 1 0 2 0 0 0 1 1 1 1 2 0 1 1 2 2 0 1 2 2 1 0 0 1 1 1 1 0 0 0 0 0 1 0 1 0 1 1 2 1 1 0 0 1 0 0 0 0 1 0 1 0 0 1 1 2 2 1 1 1 2 0 0 1 1 0 1 2 1 0 0 0 1 1 1 1 1 1 1 2 1 2 0 0 1 0 0 1 0 2 1 0 0 2 1 0 1 0 0 1 1 1 1 1 1 1 0 1 0 1 2 1 1 0 0 1 1 1 1 1 0 1 0 0 1 0 0 1 1 0 0 0 0 1 0 1 0 1 1 0 1 0 0 1 2 1 0 1 0 1 0 1 0 0 0 1 1 0 0 1 2 1 1 0 1 0 0 1 1 1 1 1 1 1 0 0 1 1 1 1 0 0 0 0 1 1 1 1 1 0 1 0 1 0 1 2 1 1 1 1 0 1 1 1 1 2 1 1 2 1 1 1 1 0 0 1 1 1 0 2 0 2 1 0 1 0 1 2 1 2 1 0 0 0 2 2 1 1 0 2 1 0 1 1 1 1 0 0 0 2 0 1 2 0 1 0 2 0 1 1 2 1 1 0 0 1 2 1 0 1 1 1 1 2 2 1 1 0 0 1 1 1 1 1 1 0 0 0 1 1 0 0 1 1 0 0 0 2 1 2 1 1 0 0 2 1 0 0 0 1 1 1 1 1 1 1 1 1 1 0 2 1 1 1 2 1 1 0 0 1 1 0 1 0 0 1 1 1 1 1 1 0 1 1 1 0 0 0 1 2 1 0 1 1 0 1 1 1 0 0 0 1 1 0 2 1 0 1 0 0 0 1 1 1 1 0 0 0 1 1 0 0 1 0 1 0 0 1 0 2 0 1 0 0 2 2 0 1 0 1 1 1 1 0 0 2 0 0 0 0 0 1 2 0 0 1 1 1 1 0 0 0 1 2 0 0 0 0 2 0 0 2 1 0 1 1 0 0 0 1 0 0 1 1 0 1 0 0 1 1 1 0 2 1 1 1 2 1 0 2 1 0 2 0 0 1 0 0 1 0 1 1 0 1 0 1 2 0 0 0 2 0 2 0 0 0 2 0 1 0 0 2 1 1 0 0 0 1 0 2 1 1 1 0 0 0 0 2 0 0 0 1 0 1 1 2 2 0 0 1 0 0 1 0 1 1 2 1 0 1 1 1 1 1 1 0 0 1 1 0 1 1 0 2 1 2 0 0 0 1 1 0 2 0 0 0 1 0 2 0 1 0 1 0 0 1 1 1 1 2 1 0 1 1 0 1 0 1 0 0 0 0 2 1 1 1 0 1 0 1 0 1 0 1 1 1 0 2 0 1 1 1 1 2 1 1 1 
0 0 0 1 0 0 2 1 0 0 1 0 0 0 1 0 0 0 0 1 1 0 2 0 0 1 0 1 1 1 1 1 0 0 2 1 0 1 1 1 1 0 0 1 0 0 1 2 0 1 1 0 0 0 1 1 0 1 2 1 1 0 1 0 1 0 2 2 0 1 2 0 1 0 1 0 0 0 0 0 0 0 2 0 1 1 2 0 2 1 1 2 0 0 0 0 1 0 0 1 1 0 0 0 1 0 1 1 1 1 1 0 1 0 1 2 0 1 0 1 1 0 1 1 2 0 0 0 0 0 1 0 2 0 1 0 0 0 1 1 0 0 1 0 1 0 0 1 0 1 0 2 0 0 1 0 1 0 1 0 0 1 0 2 0 1 1 0 1 0 1 0 0 1 1 0 1 0 1 0 0 0 0 1 0 0 0 1 1 1 0 0 0 2 1 1 1 0 0 1 1 1 0 2 0 1 0 1 0 1 0 0 1 1 2 0 1 1 0 1 1 0 0 1 0 0 0 1 0 0 0 1 0 0 1 1 2 1 0 0 0 1 1 0 2 1 0 1 1 0 0 0 0 0 0 2 1 0 0 1 1 0 1 0 0 1 1 1 0 1 0 1 0 0 0 1 2 1 1 0 0 1 1 2 1 1 2 1 0 1 0 1 0 0 0 1 1 1 0 1 0 1 0 0 0 0 0 2 0 0 1 1 0 1 1 0 1 1 1 0 2 1 2 0 2 0 0 0 1 1 1 0 1 0 1 0 0 0 0 1 1 0 0 1 2 1 1 1 0 0 0 1 0 1 1 1 0 0 1 1 0 0 0 0 0 0 0 0 1 0 1 1 1 1 0 1 0 0 0 0 0 2 1 1 1 0 0 0 0 1 2 2 0 0 0 0 1 0 0 0 1 1 0 1 0 0 1 0 0 2 1 2 0 0 0 2 0 0 0 0 2 2 0 0 0 0 0 0 0 1 0 0 1 1 1 1 0 0 1 0 0 0 1 0 0 1 0 0 0 1 1 0 0 0 0 1 0 0 1 2 0 0 0 1 1 0 2 1 2 1 0 1 1 1 1 0 1 1 0 0 0 1 1 0 0 1 0 0 1 0 1 0 1 0 1 1 1 1 0 0 1 0 1 0 0 0 0 0 1 0 0 1 0 1 0 0 1 1 2 1 0 2 1 0 0 1 0 0 0 1 0 0 0 1 0 2 0 0 0 1 1 0 1 0 2 0 2 0 0 1 0 0 0 0 0 1 0 2 0 0 2 0 1 0 0 1 0 1 1 0 1 1 0 0 1 0 2 0 1 1 1 1 0 0 0 0 0 1 0 0 1 1 0 1 1 1 1 1 0 2 0 1 1 1 2 1 2 0 0 0 1 0 1 2 1 1 0 0 0 1 0 1 1 0 0 2 0 1 1 0 0 2 1 2 0 0 0 0 0 2 0 1 1 0 0 2 0 2 1 0 1 0 0 0 0 1 0 0 0 0 0 0 2 1 0 0 1 0 1 0 0 0 0 1 0 0 1 0 1 0 0 0 0 1 1 0 0 0 1 1 0 0 1 0 0 1 1 0 1 2 0 1 1 0 0 0 0 0 1 0 1 1 0 0 0 1 1 0 1 0 0 0 1 0 1 1 0 1 2 0 0 0 1 2 0 1 1 0 0 0 0 0 0 0 0 1 0 1 1 0 0 1 2 0 2 1 1 1 0 0 1 0 0 1 0 0 0 2 0 0 1 0 1 0 0 0 0 1 1 0 1 1 1 0 0 0 2 1 1 0 1 0 0 1 0 2 1 1 1 0 1 1 0 0 0 1 0 1 0 0 1 1 0 0 0 0 0 1 2 0 1 1 1 0 0 0 0 1 0 1 0 1 0 1 0 2 1 2 0 1 2 0 2 0 0 0 0 1 1 1 1 0 0 1 1 2 1 1 0 2 1 1 0 1 1 1 2 0 1 1 1 0 0 0 2 1 0 0 0 1 1 0 1 0 0 0 0 1 0 0 1 1 1 0 2 1 0 1 1 1 1 1 1 1 1 1 0 1 0 0 1 0 0 0 0 0 1 0 0 0 2 1 0 1 0 0 0 1 0 0 1 2 0 2 0 0 0 0 0 0 0 0 1 1 0 1 2 1 0 0 1 1 1 1 0 2 2 0 1 0 0 1 0 0 1 1 1 1 0 0 2 0 0 2 0 0 0 0 2 1 1 0 1 1 1 1 0 1 1 0 0 0 1 0 1 0 1 0 1 1 0 2 1 2 0 1 0 0 1 0 0 1 0 0 1 0 0 0 0 1 1 1 0 0 1 0 1 1 2 0 1 0 2 1 1 1 0 0 0 1 2 0 0 0 0 1 2 1 0 1 2 1 1 0 0 1 0 0 0 2 0 1 0 1 0 1 1 0 0 0 1 0 2 0 0 0 0 0 2 0 1 0 1 0 0 2 0 0 0 0 1 0 0 0 0 0 0 0 1 1 0 0 1 0 0 1 1 0 0 0 0 2 2 0 1 0 1 1 0 0 0 0 1 0 0 0 0 1 0 0 0 2 0 0 1 0 1 0 0 1 1 0 1 1 1 1 1 1 0 0 1 1 2 1 0 1 0 1 1 1 1 2 0 2 0 1 2 1 2 1 1 0 1 1 1 0 1 0 0 1 0 1 0 0 0 0 0 0 2 1 0 0 1 1 0 1 0 0 0 2 0 1 1 1 1 2 1 1 0 1 0 0 0 1 0 0 1 2 1 2 1 0 0 0 0 1 1 1 0 1 1 0 0 0 2 0 1 1 1 1 0 0 1 0 1 2 0 1 1 1 1 1 1 0 0 1 1 2 1 1 1 0 1 1 0 1 1 0 2 0 0 0 1 0 2 0 0 0 0 1 1 0 1 1 0 0 1 1 0 0 1 0 1 0 0 1 2 0 0 1 0 1 1 1 0 1 0 1 1 1 1 0 0 0 0 1 0 1 0 0 0 1 1 0 0 1 0 0 1 0 0 1 1 1 1 1 0 2 0 1 1 1 1 2 0 0 1 1 0 1 0 2 0 1 1 0 1 2 0 2 0 1 1 0 0 1 1 0 0 0 0 1 0 0 2 0 1 1 0 1 1 1 0 0 1 1 1 0 2 1 1 1 0 0 0 0 0 2 0 0 0 1 0 0 1 0 1 2 0 0 0 0 1 0 0 1 1 1 0 1 0 0 1 1 2 0 0 0 1 0 1 0 0 1 0 0 1 1 0 1 0 1 1 1 0 1 1 0 0 0 1 0 1 0 1 0 1 1 0 1 0 1 1 0 0 2 0 1 0 0 0 0 1 0 0 1 0 1 0 0 1 0 2 1 1 2 0 0 0 1 2 0 1 1 0 1 0 1 0 0 1 0 1 0 0 1 0 0 1 2 0 1 1 0 1 0 0 2 2 0 0 1 1 1 0 1 2 0 0 1 1 1 0 0 1 1 1 2 1 0 2 0 0 0 1 0 0 0 0 0 1 1 2 0 1 0 2 1 0 0 0 0 0 1 1 1 1 0 2 1 1 1 0 1 2 0 1 1 0 1 0 0 0 1 0 1 0 0 0 2 0 0 1 2 1 1 1 0 0 1 0 2 0 0 0 1 1 1 0 1 1 1 0 1 0 0 0 1 0 1 0 0 0 0 0 0 0 0 1 1 0 0 0 0 1 2 0 0 0 2 1 1 1 1 1 2 0 0 1 0 0 0 1 0 0 1 0 0 0 1 2 1 0 1 1 0 0 0 2 0 0 1 1 0 0 0 2 1 0 1 0 1 0 0 1 1 2 1 1 1 1 0 0 0 0 0 0 0 1 1 1 1 2 1 0 0 1 0 1 1 0 1 0 0 0 0 1 2 1 1 0 1 0 1 0 1 0 1 1 2 1 0 0 1 0 1 0 1 1 1 1 1 0 0 0 0 1 0 0 0 0 1 0 2 1 0 2 0 0 0 1 0 1 1 1 1 1 2 0 0 1 1 0 0 0 1 2 0 0 1 1 0 0 0 0 1 0 0 0 0 1 1 1 0 2 0 1 0 0 0 0 0 1 1 0 1 0 0 1 0 2 0 0 0 1 1 0 0 1 1 2 0 0 0 0 1 1 1 0 0 0 0 1 1 1 1 0 0 1 0 0 1 2 1 0 0 0 0 1 0 2 1 2 1 1 0 1 0 0 2 0 0 1 0 1 0 0 1 1 0 0 0 1 0 1 0 1 1 0 0 2 0 1 0 0 1 0 0 2 1 0 1 0 0 0 0 1 1 0 0 0 1 2 1 1 2 2 0 0 2 1 0 1 2 2 1 0 0 1 0 0 1 1 2 0 1 0 1 1 1 2 0 1 0 1 1 0 1 0 0 0 0 1 0 1 0 0 0 0 0 0 0 0 0 1 2 1 0 0 2 2 0 0 0 1 0 1 1 1 1 1 0 2 1 0 0 0 0 0 1 1 1 1 0 1 1 0 1 0 0 0 0 1 1 0 0 0 0 1 1 
0 0 0 0 0 0 0 0 0 0 0 0 0 0 0 1 0 0 1 1 0 0 0 0 0 0 0 0 0 0 0 0 0 0 0 0 0 0 0 0 0 0 0 0 1 0 0 0 0 0 0 0 0 0 0 0 0 0 0 0 0 0 1 0 0 0 0 1 0 0 0 0 0 0 0 0 0 0 1 0 0 0 0 0 0 0 1 1 0 0 1 0 0 0 0 0 0 0 0 0 0 0 1 0 0 0 0 0 0 0 0 0 0 0 0 0 0 0 0 0 0 0 0 0 0 0 0 0 1 0 0 0 0 0 0 0 0 0 0 0 0 0 0 1 0 0 0 0 0 0 0 0 0 0 0 0 0 0 0 0 0 0 0 0 0 0 0 0 0 0 0 0 0 0 0 1 0 0 0 0 1 0 0 0 0 1 0 0 0 0 0 0 0 0 0 0 0 0 0 0 0 0 0 0 0 0 0 0 0 0 0 0 0 0 0 0 0 0 0 0 0 0 0 0 0 0 0 0 0 0 0 0 0 0 0 0 0 0 0 0 0 0 0 0 0 0 0 0 0 0 0 1 0 0 0 0 0 0 0 0 0 0 1 0 0 0 0 0 0 0 1 0 0 0 0 0 0 0 0 0 0 0 0 0 0 0 0 0 0 0 0 0 0 0 0 1 0 0 0 0 0 0 0 0 1 0 0 0 0 0 0 0 0 0 0 0 0 0 1 0 0 0 0 0 0 1 0 0 0 0 0 0 0 0 0 1 0 0 0 0 0 2 1 0 0 0 0 0 0 0 0 0 0 0 0 0 0 0 0 0 0 0 0 0 0 1 0 0 0 1 0 0 0 0 0 0 0 0 0 0 1 0 0 0 0 1 0 0 0 0 0 0 2 0 0 0 0 0 0 0 0 0 0 0 0 0 0 0 0 0 0 0 0 0 0 0 0 0 0 0 0 0 0 0 1 1 0 0 0 0 2 0 0 0 0 1 1 0 0 0 0 0 0 0 0 0 0 0 0 0 0 0 1 1 0 0 0 0 0 0 1 0 0 0 0 0 0 1 0 0 1 0 1 0 0 0 0 0 0 0 0 0 0 0 0 0 0 1 0 0 0 0 1 0 0 0 0 0 0 0 0 0 0 0 0 0 0 0 0 0 0 0 0 0 1 0 0 0 0 0 0 0 0 0 0 0 0 0 0 0 0 0 0 0 0 1 0 0 0 0 0 0 0 0 0 0 0 0 0 0 1 0 0 2 0 0 0 0 0 0 0 0 0 0 0 0 0 0 0 0 0 0 0 0 0 1 0 0 0 0 0 0 0 0 0 0 0 0 0 0 0 0 0 1 0 0 0 0 1 0 0 0 0 0 0 0 0 0 0 0 0 0 0 0 1 0 0 1 0 0 0 0 0 0 0 0 0 0 0 0 0 0 0 0 0 0 2 1 0 1 0 0 0 0 0 0 0 0 0 0 0 0 0 0 0 0 0 0 0 0 0 0 0 0 0 0 0 0 0 0 0 0 0 0 0 0 0 0 0 0 0 0 0 0 0 0 0 0 0 0 0 0 0 0 1 0 0 1 0 1 2 0 0 0 0 1 0 0 0 0 0 0 0 1 1 0 0 0 0 0 0 0 0 1 0 0 0 0 0 0 0 0 0 0 0 0 0 0 0 1 0 0 0 1 0 0 0 0 1 0 0 0 0 1 0 0 0 1 0 0 0 0 0 0 0 0 0 0 1 0 0 0 0 0 0 0 0 0 0 0 0 0 0 0 0 0 0 0 0 0 0 0 0 0 0 0 0 0 0 0 0 0 0 0 0 0 0 0 0 0 0 1 0 1 0 0 0 0 1 0 1 0 0 0 0 0 0 0 0 0 0 0 0 0 0 0 0 0 0 0 0 2 0 0 2 0 1 0 0 0 0 0 0 0 0 0 0 0 0 1 0 0 0 0 0 0 0 0 0 0 0 0 0 1 1 0 0 1 0 0 0 0 0 0 0 0 0 0 0 1 0 0 0 0 0 0 0 0 0 0 0 0 0 0 0 0 0 0 1 1 0 0 0 0 0 1 0 0 0 0 0 0 0 0 0 0 1 0 0 0 0 1 0 0 0 0 0 0 0 0 0 0 0 1 1 0 0 0 0 0 0 0 0 0 1 0 1 0 0 2 0 0 0 0 0 0 0 0 0 0 0 0 0 0 1 1 1 1 0 0 0 0 0 0 0 0 0 0 0 0 0 0 0 0 0 0 0 0 0 0 0 0 0 0 0 0 1 0 0 0 0 0 0 0 0 0 0 0 0 0 0 0 0 0 0 0 0 0 0 0 0 0 0 0 0 0 0 0 0 0 0 0 0 0 0 0 0 0 0 0 0 0 0 0 0 0 0 0 1 0 0 0 0 1 0 0 0 0 0 0 0 0 0 0 0 1 0 1 0 0 0 0 0 0 1 0 0 0 0 0 0 0 0 0 0 0 0 0 0 0 1 0 0 0 0 0 0 0 1 0 0 1 0 0 0 0 0 0 0 0 0 0 0 0 1 1 0 0 1 0 0 0 0 0 0 0 0 0 0 0 0 0 0 0 0 0 1 0 0 0 0 0 0 0 1 0 0 0 0 0 0 0 0 0 0 0 0 0 0 0 0 0 0 0 0 0 0 0 0 0 0 0 0 0 0 0 0 0 0 0 0 1 0 0 0 0 1 0 0 0 0 0 0 0 0 0 0 0 1 0 0 0 0 0 0 0 0 0 0 0 0 0 0 0 0 0 0 0 0 0 0 0 0 0 0 0 0 0 0 0 0 0 0 0 0 0 0 0 0 0 0 0 0 0 1 1 0 1 0 0 1 0 0 0 1 0 0 0 0 0 0 0 0 0 1 0 0 0 0 1 0 0 0 0 0 2 0 0 0 0 0 0 0 0 0 0 1 0 0 0 0 0 0 0 0 0 0 0 0 0 0 1 0 0 0 0 0 0 0 0 0 0 0 0 0 0 0 0 0 0 0 0 0 0 0 0 0 0 0 0 0 0 0 0 0 0 0 0 0 0 0 0 0 0 0 0 0 0 0 0 0 0 0 0 0 0 0 0 0 0 0 0 0 0 1 1 0 0 1 0 0 0 0 0 0 0 0 0 0 0 0 0 0 0 0 0 0 0 0 0 0 0 0 1 0 0 0 0 0 0 0 0 0 0 0 0 0 0 0 0 0 0 0 0 1 0 0 0 0 0 0 0 0 0 0 0 0 0 0 0 0 0 0 0 0 0 0 1 0 0 0 0 0 0 0 0 0 0 0 0 0 1 0 0 0 0 1 0 0 0 0 0 0 0 2 1 0 0 0 0 0 0 0 0 0 1 0 1 1 0 0 1 0 0 0 0 1 0 0 0 0 0 0 0 0 0 0 0 0 0 0 1 0 0 0 0 0 0 0 0 0 0 0 0 0 0 0 0 0 0 0 1 0 0 0 0 0 0 1 0 0 0 0 0 0 0 1 0 0 0 0 0 0 0 0 0 0 0 0 1 0 0 0 0 0 0 0 1 0 0 1 0 0 1 0 0 0 0 0 0 0 0 0 0 0 0 1 1 0 0 0 0 0 0 0 0 0 0 0 0 1 0 0 1 0 0 1 0 0 0 0 0 0 1 0 0 0 0 0 0 0 0 0 0 0 0 0 0 0 1 0 0 0 0 0 1 1 0 0 0 0 0 0 0 0 0 0 0 0 0 0 0 0 0 1 0 0 0 1 0 0 0 0 0 0 0 0 0 1 0 0 0 0 0 0 0 0 0 1 0 0 0 0 0 0 0 0 0 0 0 0 0 0 0 0 0 0 1 0 0 0 0 0 0 0 1 0 0 0 0 0 0 0 0 1 0 0 0 0 0 0 0 0 0 0 0 1 0 0 0 0 0 0 0 0 0 0 0 1 0 0 0 1 1 0 0 0 1 0 0 0 1 1 0 0 0 0 0 0 0 0 1 0 0 0 0 0 0 1 0 0 0 0 0 0 0 1 0 0 0 0 0 0 0 0 0 0 0 0 0 0 0 0 1 0 0 0 0 0 0 0 0 0 0 0 0 0 0 0 0 0 0 0 0 0 0 0 1 0 1 0 0 0 0 0 1 0 0 0 0 0 0 0 0 0 0 0 0 0 0 0 0 0 0 0 0 0 0 0 0 0 0 0 0 0 0 0 0 0 1 0 0 0 0 0 0 0 0 0 0 0 0 0 0 0 2 1 0 0 1 0 0 0 0 0 1 1 1 0 0 1 0 1 0 0 0 0 0 1 0 0 0 0 0 0 0 0 0 0 0 0 0 1 0 1 0 1 0 0 0 0 0 0 0 0 0 0 0 0 0 0 0 0 0 0 0 0 0 0 0 0 0 0 1 1 0 0 1 0 0 0 0 0 0 0 0 0 0 1 0 1 0 0 0 0 1 0 0 0 0 0 0 1 0 0 0 0 0 0 0 0 0 0 0 0 0 0 0 1 0 0 0 0 0 0 0 0 0 0 0 
0 1 1 1 1 2 1 2 0 1 0 2 0 1 1 1 1 1 0 0 0 1 1 1 2 1 0 2 0 0 0 1 1 0 2 2 0 0 0 0 0 0 0 2 1 2 1 0 1 1 0 1 2 1 2 0 0 1 2 1 0 0 0 1 1 1 1 0 0 1 2 0 2 0 1 0 2 0 1 0 1 2 0 0 1 1 2 1 1 1 1 2 1 2 1 0 1 1 1 0 0 1 1 1 1 1 0 0 0 1 0 0 1 0 0 1 0 1 1 0 1 2 2 1 0 0 1 0 0 1 0 1 2 1 0 2 0 1 1 1 1 1 1 1 0 2 1 0 0 0 1 1 1 1 1 0 1 1 1 0 0 1 0 1 2 0 0 0 1 1 0 1 2 0 0 1 1 0 0 1 1 0 0 1 2 1 1 0 2 0 0 2 0 0 0 0 2 1 0 0 2 0 1 2 0 1 0 0 0 1 0 1 0 0 1 0 1 0 0 1 1 0 1 0 2 0 1 0 0 1 1 1 0 1 0 1 0 1 0 0 0 0 1 1 1 2 0 2 0 1 2 0 0 0 1 0 0 0 1 1 0 0 0 1 1 2 1 0 1 0 0 0 0 0 0 0 2 0 2 1 0 0 0 1 0 1 1 1 0 1 1 0 1 1 1 0 0 2 1 2 2 1 1 0 1 1 0 1 1 1 0 0 2 0 1 0 1 1 1 0 1 0 2 2 1 0 0 1 1 1 1 1 1 1 1 1 1 0 1 0 0 1 2 1 1 0 1 1 2 0 1 1 0 1 1 0 0 2 0 0 1 2 0 1 1 0 2 2 0 1 0 0 0 0 0 0 1 2 0 0 0 1 2 0 0 1 2 1 0 1 0 1 1 2 0 0 0 2 1 0 1 1 2 0 1 1 1 0 0 2 1 2 1 1 1 1 1 0 1 0 2 1 0 1 0 2 1 1 1 0 0 0 1 1 1 1 1 0 1 1 0 1 0 0 2 0 0 0 0 0 0 1 0 2 1 1 2 2 1 2 0 1 1 0 1 1 0 1 0 0 1 2 0 0 0 1 2 0 0 0 1 1 2 0 0 0 0 0 2 1 0 1 0 1 1 0 1 1 2 0 0 1 2 0 1 1 0 1 1 0 0 1 0 0 2 1 1 1 1 1 2 0 1 1 0 0 1 2 0 2 0 1 1 0 1 1 1 2 1 1 1 2 2 2 0 0 0 1 0 1 1 2 0 0 1 0 0 1 0 1 1 1 1 0 0 1 0 1 0 1 0 1 0 2 0 1 1 1 1 0 0 1 0 0 1 2 1 1 1 1 1 2 0 1 1 2 0 0 1 0 1 1 1 1 1 0 1 0 2 2 2 0 2 0 1 2 0 0 0 1 1 2 1 2 2 0 0 1 1 1 0 2 1 1 0 0 1 0 2 1 0 0 2 1 0 2 0 0 2 0 0 1 1 0 1 0 1 0 0 0 0 1 1 2 0 0 1 2 1 0 1 2 0 1 1 1 1 0 0 0 1 0 1 0 0 1 1 1 0 2 1 1 2 1 1 1 0 1 0 2 1 0 1 0 1 1 2 1 1 0 1 1 1 1 2 2 0 0 0 0 0 1 1 1 1 2 2 1 1 0 0 1 1 1 0 1 2 2 0 2 1 0 2 1 0 0 1 1 1 0 0 0 0 1 0 1 0 0 1 0 2 1 0 0 1 0 1 2 2 1 2 0 0 1 1 0 0 2 1 0 0 0 2 1 1 1 1 2 0 1 0 1 2 1 0 0 1 1 1 2 1 1 2 1 1 1 1 2 0 0 0 1 1 0 1 0 0 0 1 1 1 2 0 1 0 1 1 0 1 1 1 0 1 0 1 0 1 1 1 0 1 0 1 1 1 2 0 1 0 1 0 2 2 0 1 0 1 0 1 0 1 1 0 1 2 1 0 0 0 2 0 0 0 1 2 0 1 2 0 0 0 0 1 1 1 1 1 1 2 1 1 0 0 2 0 0 1 1 1 2 2 0 2 1 0 0 0 1 0 0 1 1 1 1 0 0 2 2 2 2 1 1 2 1 2 0 1 1 0 1 1 0 1 1 1 1 0 1 0 0 0 0 0 0 0 1 1 1 2 1 0 2 0 0 1 0 1 1 2 1 0 1 0 1 1 0 0 0 0 1 0 0 0 0 1 1 2 1 1 1 1 1 1 0 0 0 0 2 1 2 0 2 2 0 1 1 0 0 1 2 0 0 1 0 0 0 1 0 0 2 1 1 2 1 1 0 0 1 0 1 1 1 1 1 0 0 0 2 0 0 0 1 2 2 2 0 0 0 2 2 0 1 0 2 0 2 0 2 1 0 0 0 1 1 1 0 1 0 1 2 1 0 0 0 0 0 1 2 1 0 1 1 0 1 1 0 2 2 1 1 1 1 2 2 0 2 0 1 0 0 2 1 0 2 2 1 1 1 0 1 0 1 0 0 1 2 0 1 1 1 1 1 2 0 1 1 0 1 2 0 1 0 0 1 0 1 0 1 1 2 1 1 1 0 0 0 0 1 0 1 2 1 0 0 1 0 1 0 1 0 0 0 0 0 2 0 0 0 0 0 0 1 0 0 2 1 0 1 0 0 1 2 1 1 1 1 1 0 1 1 2 0 1 1 2 0 0 1 1 2 1 0 0 1 2 1 0 0 2 0 0 1 1 0 0 1 0 2 2 0 1 2 2 2 0 1 2 0 1 1 2 1 1 2 0 1 0 0 1 1 1 1 0 1 2 0 0 0 0 1 0 1 0 1 0 0 1 1 2 0 0 0 0 2 1 1 0 1 0 0 0 0 0 2 0 0 2 2 1 1 2 1 2 1 1 1 0 2 0 1 1 1 0 1 2 1 1 0 0 1 1 0 1 0 1 1 1 0 0 0 2 1 0 0 1 0 2 1 1 1 1 1 0 2 1 0 0 1 0 0 0 1 2 0 2 2 0 0 2 0 0 1 0 2 1 1 2 1 1 1 1 1 1 1 1 0 0 2 2 0 2 1 0 1 0 0 1 2 1 1 1 0 1 1 1 1 1 1 2 1 0 1 0 0 0 0 1 2 0 0 2 0 1 0 1 1 0 1 1 1 0 2 1 0 0 1 1 0 2 0 1 1 0 0 2 0 0 1 1 0 1 1 1 1 2 0 1 1 0 0 0 1 1 2 2 1 1 0 1 0 1 0 0 1 0 0 1 1 1 2 0 1 1 0 1 0 2 0 1 0 1 0 1 1 2 0 0 0 0 0 0 2 1 0 1 1 1 0 1 0 1 0 1 1 0 1 0 0 1 1 0 2 1 2 2 0 1 0 0 1 1 0 0 0 1 0 0 0 1 0 0 2 2 1 0 0 1 1 0 0 2 0 2 2 0 1 1 1 2 2 1 1 1 0 1 2 1 1 1 0 2 0 1 0 1 0 1 1 1 0 1 2 1 1 0 0 1 2 0 0 0 0 1 0 2 1 1 0 1 1 0 2 1 0 1 0 1 1 1 2 0 0 0 0 1 0 1 0 0 0 0 2 0 1 0 1 0 1 1 0 0 1 1 1 2 0 0 1 0 2 1 1 0 1 2 1 1 0 2 2 0 0 0 1 1 0 1 1 1 1 2 1 0 1 1 1 0 2 0 0 0 1 0 1 1 1 1 0 2 1 1 0 1 0 1 1 1 0 1 0 0 1 0 1 1 1 1 1 2 0 0 2 1 0 1 1 1 1 0 1 1 1 0 1 1 0 1 1 1 2 1 0 0 1 1 0 1 1 0 1 0 0 2 0 2 2 2 0 0 1 0 0 1 2 0 0 0 0 1 0 1 0 2 2 2 1 1 1 1 1 1 1 2 1 0 0 0 1 1 1 1 1 0 2 0 2 0 1 2 1 2 1 0 0 1 0 1 0 0 2 1 0 0 2 1 1 1 0 1 1 0 0 1 1 1 0 1 2 1 0 1 1 0 1 1 1 2 1 1 0 0 0 0 0 0 1 0 0 1 0 0 1 1 1 0 0 1 0 1 2 2 1 1 0 0 1 0 1 0 1 0 1 0 1 0 1 1 0 1 0 0 0 1 1 0 0 1 2 0 0 0 1 2 0 0 0 1 2 2 0 0 0 1 1 1 2 0 1 2 1 1 0 1 1 0 1 2 1 1 0 1 1 0 0 0 1 0 1 2 0 0 0 1 1 2 1 0 1 1 2 0 1 1 0 1 2 0 0 0 0 0 0 0 1 2 0 1 1 0 1 2 0 1 1 0 0 0 1 2 1 0 2 0 0 0 1 0 1 0 2 1 1 1 1 1 0 0 0 1 2 1 1 0 0 1 1 1 0 0 1 1 1 1 0 1 2 2 0 1 2 1 0 1 2 0 0 1 1 1 1 1 2 1 0 2 0 0 0 2 0 1 0 0 0 2 0 1 0 0 0 2 1 0 2 0 1 0 0 1 0 1 0 1 0 1 1 0 1 1 0 
1 0 0 0 0 0 0 0 0 2 1 2 2 0 0 1 0 0 1 1 0 1 0 1 0 0 0 1 1 0 1 0 2 0 1 0 0 0 1 1 0 0 0 0 2 1 0 1 2 0 0 0 0 0 0 0 1 1 1 1 0 1 0 1 1 1 0 0 1 0 0 1 1 1 2 2 1 0 1 1 0 0 0 0 0 0 0 1 1 0 1 1 1 0 0 1 1 1 0 1 1 1 0 0 0 1 0 1 0 0 0 1 0 0 1 0 2 0 2 1 0 1 1 1 1 1 1 0 0 2 0 1 0 0 0 0 0 0 0 0 0 0 0 0 1 1 0 0 2 1 0 0 0 1 1 0 2 1 0 0 0 0 0 0 0 0 0 0 0 0 1 1 0 1 0 0 1 0 1 1 1 1 0 1 0 1 0 0 1 0 0 0 1 0 1 0 1 1 0 1 0 1 0 0 0 0 0 1 1 0 0 1 0 0 0 2 0 2 0 0 1 0 1 0 1 0 0 1 0 0 0 0 0 1 1 0 0 0 0 0 1 0 0 1 1 1 1 0 0 0 1 2 1 1 1 0 0 0 1 1 0 1 1 0 0 1 1 1 0 2 1 0 0 1 0 0 0 1 0 0 0 1 0 1 0 1 0 0 0 1 0 2 0 0 0 0 0 2 0 0 1 0 0 2 0 1 1 0 0 0 0 1 1 1 1 0 1 1 1 0 0 1 1 0 1 0 1 0 0 1 0 0 1 0 0 0 0 0 0 0 0 0 1 0 0 0 0 0 1 0 0 1 0 0 1 1 1 0 1 0 0 0 0 1 0 0 1 1 1 1 0 1 0 0 0 2 0 1 0 0 1 0 0 1 0 1 0 1 0 1 1 1 1 2 0 0 0 0 0 1 1 1 0 0 0 0 0 0 2 0 1 1 1 0 1 0 1 1 1 1 0 0 1 0 0 0 0 1 1 0 0 1 1 0 2 0 1 1 1 1 0 1 1 1 0 1 1 0 0 0 0 0 0 0 0 0 0 0 0 0 0 1 1 1 0 0 0 0 1 1 0 1 0 0 1 0 0 1 1 0 0 0 0 0 0 1 1 1 0 0 1 0 0 1 1 1 1 1 1 1 0 0 0 2 0 1 1 0 1 1 0 0 1 0 0 1 2 0 0 1 1 2 0 0 1 0 0 1 1 0 0 1 2 0 1 1 1 0 0 1 1 0 0 0 0 0 0 0 0 0 1 1 0 0 1 1 0 1 0 1 1 1 0 0 1 2 0 0 0 0 1 1 2 0 0 0 0 0 0 0 0 0 1 0 1 1 1 0 1 1 1 1 1 0 0 0 1 1 0 0 0 0 1 1 0 0 1 1 0 0 1 0 0 1 0 0 1 0 0 1 0 1 0 1 1 0 0 0 2 0 1 1 1 1 0 1 0 0 0 1 1 1 0 0 1 0 1 1 1 0 2 1 0 2 0 0 1 0 0 1 1 0 1 1 1 0 0 1 0 0 0 0 1 1 0 0 1 0 0 1 0 0 0 0 0 1 0 0 2 0 1 0 0 1 0 2 0 1 0 0 1 0 0 0 1 0 0 1 0 0 0 1 0 1 0 1 0 1 1 1 0 1 0 0 0 1 1 1 1 0 2 0 0 1 0 1 1 0 1 1 0 1 0 1 0 1 0 0 1 1 0 0 0 0 0 0 0 0 0 0 0 1 0 0 1 2 0 1 1 0 0 2 0 0 1 1 0 0 0 0 1 0 0 1 0 1 0 1 2 1 0 1 0 1 0 1 1 1 0 0 0 1 2 0 1 2 1 0 0 0 0 1 1 1 1 0 0 0 0 0 0 0 1 1 0 1 0 0 1 0 1 0 0 2 0 1 1 1 1 0 1 2 1 0 1 0 1 2 1 0 0 0 1 0 0 0 1 0 0 0 0 1 1 0 0 1 1 2 1 0 1 0 1 0 0 1 0 1 0 2 1 1 0 1 0 1 0 0 0 0 0 1 1 0 0 0 1 1 1 0 0 1 2 1 1 1 0 0 0 1 1 1 1 2 0 0 1 1 1 0 0 0 0 2 0 1 1 0 0 2 1 0 1 1 1 0 0 0 0 1 0 0 0 1 0 0 0 1 0 0 1 1 1 1 1 0 1 0 0 1 0 1 1 0 1 0 0 0 0 1 0 0 1 0 0 0 0 1 1 1 0 1 1 0 1 1 1 0 0 0 0 0 0 0 1 1 0 1 0 1 0 1 1 0 0 0 0 0 1 0 1 0 0 0 1 1 0 1 1 1 0 0 1 1 1 0 1 0 1 0 1 1 0 0 2 0 0 0 0 0 0 0 1 0 0 1 2 0 1 0 0 0 1 0 1 1 0 1 0 1 2 1 1 0 1 1 1 0 1 0 0 0 0 0 0 1 1 1 0 0 0 1 0 1 0 0 0 0 0 2 1 0 0 0 0 1 0 0 2 1 0 2 0 1 0 0 0 1 1 0 0 0 1 0 1 0 1 0 1 0 0 0 0 1 1 1 0 1 0 0 0 0 0 0 1 1 0 0 1 1 0 0 0 0 1 0 1 0 0 2 0 1 0 0 1 0 0 0 0 2 0 0 0 0 0 0 0 1 0 0 0 1 0 0 2 0 0 0 0 0 1 0 1 0 0 0 1 0 1 0 0 1 1 0 1 1 0 0 0 0 0 1 0 1 1 1 1 1 0 2 0 1 2 0 0 0 0 0 0 2 0 2 1 0 0 0 0 0 0 0 1 0 1 0 0 1 1 1 0 0 0 0 0 0 1 0 0 0 0 1 0 2 0 0 2 1 0 1 0 0 0 0 1 0 2 2 1 1 0 0 0 0 1 0 0 1 0 1 0 0 0 0 2 0 0 0 0 0 0 0 0 0 0 0 0 1 1 1 0 0 0 0 0 0 0 0 0 0 1 1 0 0 0 0 1 0 0 1 0 1 0 0 0 0 0 0 0 0 2 1 1 0 0 1 0 1 1 0 1 1 1 1 0 0 0 1 0 0 0 1 0 1 0 0 0 0 0 1 1 1 1 0 0 0 0 1 0 0 1 1 0 1 1 1 1 0 0 1 1 1 0 1 0 0 1 1 0 0 0 0 0 0 1 0 1 0 1 0 0 0 1 0 1 0 0 2 1 0 1 1 0 0 1 0 0 0 0 1 0 0 0 1 1 0 1 1 0 0 0 0 0 2 1 0 0 1 0 0 0 1 0 0 1 2 0 0 0 1 1 0 0 1 1 0 0 0 1 1 2 2 0 1 1 0 2 0 1 2 0 0 0 0 0 1 0 0 1 0 1 0 1 1 0 1 0 1 2 1 1 1 0 1 1 0 1 1 0 0 2 0 1 0 1 0 1 0 1 1 0 1 1 1 0 1 1 0 1 1 0 0 0 2 1 0 0 0 0 0 1 1 0 0 0 0 1 0 0 1 0 0 0 1 1 0 0 1 1 0 1 1 0 0 1 0 0 0 0 0 2 0 1 1 1 0 0 0 0 0 1 1 0 1 0 0 1 0 1 0 0 0 0 0 0 1 0 1 1 1 0 0 0 0 0 1 2 1 1 1 0 0 0 0 1 1 0 0 0 0 1 0 1 1 1 1 1 0 0 1 1 1 0 1 0 0 0 0 0 0 0 0 0 1 1 0 1 0 0 0 0 0 1 0 1 0 0 0 0 0 0 0 0 0 0 0 0 1 0 0 1 0 0 0 1 1 2 2 0 1 0 0 1 2 1 0 0 1 1 1 0 0 1 0 0 0 0 1 1 2 2 1 0 0 1 1 1 1 1 0 0 1 0 1 0 0 1 0 1 0 0 0 0 2 0 0 1 0 0 0 0 1 2 0 1 0 0 1 1 1 1 1 1 0 0 0 1 1 1 0 1 1 1 1 0 1 0 1 0 0 0 0 0 1 1 0 0 0 0 1 0 0 0 0 0 0 0 1 0 1 2 1 0 0 2 0 0 0 1 0 0 0 0 0 1 1 0 0 0 1 1 0 1 0 1 0 1 0 0 0 0 0 1 0 1 1 0 0 0 1 1 0 0 1 2 1 0 1 1 0 0 0 1 0 0 1 1 0 1 0 0 1 1 0 0 0 0 0 0 1 1 1 1 0 0 0 0 0 0 0 0 0 0 1 0 0 1 1 1 1 0 1 0 2 1 0 0 1 1 0 0 0 1 0 0 0 1 0 1 0 0 1 0 1 0 1 0 1 0 1 0 0 1 1 0 0 1 0 0 1 0 0 0 0 1 0 1 0 1 0 1 1 0 0 1 0 1 1 0 0 1 0 0 1 1 1 0 0 1 0 2 0 1 1 0 0 1 1 0 1 0 1 1 0 1 0 1 0 1 1 0 0 1 0 0 1 0 0 0 1 1 0 1 0 0 0 0 0 1 0 0 0 0 0 1 1 0 0 0 1 0 0 0 0 0 0 1 0 0 1 0 0 0 0 0 2 0 0 0 1 0 1 
0 0 2 0 1 1 2 0 0 1 2 1 0 0 1 2 2 2 0 1 1 0 0 1 0 0 1 0 2 0 1 0 1 0 1 1 0 0 0 0 1 2 1 0 1 2 0 1 1 0 0 1 0 0 0 1 1 2 0 0 1 1 0 1 0 1 1 2 0 0 0 1 0 0 1 0 1 1 1 1 1 0 1 0 1 1 0 0 1 1 1 0 0 0 1 0 0 0 0 2 0 1 2 1 1 1 0 1 0 1 1 0 1 1 2 1 1 2 1 0 1 1 0 1 0 1 0 0 1 1 1 1 1 1 0 0 1 1 0 1 1 0 0 1 1 0 0 0 1 2 2 1 1 0 0 0 1 1 2 1 1 1 1 1 1 0 1 0 0 2 1 0 1 2 1 0 1 0 1 1 1 1 1 1 1 2 2 0 0 1 1 0 2 0 0 0 1 0 1 0 0 2 2 0 1 0 1 1 1 2 1 1 1 1 1 1 1 0 1 0 0 1 0 2 1 1 0 2 1 1 0 2 1 1 0 1 0 1 0 1 0 1 2 0 1 0 1 0 2 1 0 0 1 0 0 0 0 1 0 1 1 0 0 1 0 0 0 0 0 1 1 2 0 2 0 0 2 2 0 1 1 1 0 1 1 1 1 2 1 0 0 1 0 0 1 1 0 1 1 2 0 1 0 2 1 1 0 0 1 1 1 0 2 0 0 0 0 0 1 1 0 0 1 0 0 0 2 0 2 1 1 0 0 2 2 1 1 0 1 0 1 0 1 0 0 1 1 1 1 1 0 0 1 1 0 1 0 1 1 1 1 1 1 1 0 2 1 1 1 0 1 1 2 1 1 2 0 0 0 2 2 2 2 0 2 0 1 0 2 0 1 1 1 1 0 1 0 0 0 1 1 0 1 1 0 1 0 0 1 0 0 0 0 1 1 1 1 1 0 0 0 0 2 1 1 0 1 1 1 0 1 0 2 2 1 0 0 1 0 1 2 1 1 0 1 0 1 1 0 2 0 1 1 1 0 0 2 0 0 1 0 1 0 1 0 0 0 1 1 1 2 1 1 2 1 1 0 0 1 1 1 0 1 1 1 0 2 0 1 0 1 0 0 0 1 1 1 0 1 2 0 1 0 1 0 0 0 0 0 2 2 1 1 1 1 0 1 1 0 0 1 2 2 0 0 2 2 0 0 0 1 0 1 0 1 0 1 2 1 1 1 0 2 0 1 1 0 1 2 1 0 2 1 2 1 0 2 1 1 1 1 1 2 0 0 1 0 1 1 0 0 1 1 0 1 1 0 1 2 0 2 1 1 1 1 1 1 2 1 1 1 2 0 0 2 0 1 1 0 0 1 0 1 2 0 0 0 2 1 0 0 1 1 1 1 0 2 0 1 2 1 2 2 1 0 2 1 2 1 0 1 1 0 0 2 1 0 0 0 0 2 2 0 1 1 0 1 1 0 1 1 1 2 2 1 1 0 1 1 0 0 1 1 0 0 2 0 1 1 1 0 2 1 0 1 1 0 1 0 0 1 0 0 0 0 0 2 1 1 0 1 1 0 1 0 0 1 0 0 0 0 2 0 0 0 0 1 1 2 2 0 1 0 0 2 1 1 0 1 1 1 0 1 0 0 0 2 1 1 0 1 2 0 0 1 0 2 0 1 0 0 0 1 0 1 2 2 0 2 1 1 0 2 1 1 2 1 0 1 0 0 1 0 0 0 1 0 1 0 1 0 1 1 1 0 1 1 0 1 1 0 1 0 1 1 0 1 0 1 0 2 2 0 0 0 0 0 0 1 2 0 0 1 1 1 1 1 0 1 1 0 1 0 0 0 1 0 1 1 0 2 0 1 1 1 0 1 0 0 1 1 2 1 1 1 0 1 2 0 1 1 1 1 0 0 0 2 1 1 0 0 1 1 1 2 1 0 0 0 0 1 0 1 0 2 0 0 1 1 0 0 1 0 1 1 1 1 0 0 1 1 0 1 0 0 0 0 0 2 0 0 1 0 1 0 1 1 0 0 0 1 0 1 1 1 1 0 0 0 0 0 0 0 1 1 0 1 2 0 2 0 1 1 1 0 1 2 1 1 1 1 1 0 0 1 1 1 0 2 1 0 0 0 2 1 0 0 1 0 2 1 0 0 2 1 1 0 1 2 1 0 0 1 0 1 1 2 1 1 1 1 2 1 0 1 2 2 0 1 1 1 1 1 1 1 1 1 2 2 0 1 0 0 1 1 0 1 0 0 2 1 0 0 1 1 1 1 0 2 0 1 0 0 0 1 1 1 1 1 1 0 0 0 1 0 0 0 0 1 0 1 0 2 2 1 0 1 2 0 0 2 0 0 0 0 2 1 0 2 0 2 0 0 1 1 1 0 1 0 0 1 1 0 0 1 1 0 0 0 1 1 0 1 2 0 0 0 2 0 1 2 0 2 1 0 0 1 1 1 0 1 0 1 1 2 0 1 0 1 2 1 1 1 0 1 0 1 1 2 1 1 0 0 2 1 0 1 0 2 1 1 2 1 1 0 0 1 1 2 0 1 0 2 0 0 0 2 1 0 0 0 2 1 1 0 0 0 1 1 2 2 1 0 0 1 0 0 0 1 1 1 0 1 1 0 0 2 0 1 0 0 0 0 0 1 1 2 1 2 1 2 1 0 0 0 2 1 1 0 0 1 1 1 1 0 0 1 1 1 1 1 0 2 0 2 1 0 2 0 0 2 1 1 1 1 1 1 2 0 1 1 0 0 0 0 1 1 1 2 2 0 0 1 0 1 0 1 1 2 1 0 1 0 2 2 2 1 1 0 1 0 1 1 0 1 1 1 0 0 0 0 0 0 0 1 2 1 0 1 2 2 0 1 1 0 1 1 0 0 0 2 1 1 0 0 0 1 1 0 0 0 1 2 1 2 0 2 1 0 1 1 0 1 1 1 1 0 0 1 0 1 0 0 0 0 2 0 0 1 1 1 2 0 0 0 1 1 2 1 2 1 1 1 0 0 0 1 0 0 0 0 0 0 1 2 1 0 0 0 2 1 1 0 0 1 0 1 2 0 1 0 0 1 1 2 1 2 1 0 0 1 0 1 1 1 0 0 0 1 0 0 1 1 1 1 2 1 0 1 2 0 0 1 1 1 2 2 0 0 1 0 1 2 1 0 2 0 1 0 0 1 1 1 1 1 0 1 1 1 0 0 1 0 0 1 0 1 2 1 0 1 1 1 1 0 0 0 0 0 0 1 1 1 1 0 0 2 0 2 1 0 0 1 1 1 1 1 0 1 1 0 1 0 1 1 1 0 1 0 1 2 0 1 1 0 0 0 2 1 0 0 1 1 2 0 1 1 1 0 0 0 1 0 0 0 2 0 1 1 0 1 1 0 0 0 1 0 1 0 1 1 0 1 0 1 0 1 2 2 1 0 1 0 1 2 0 1 0 0 2 0 0 1 0 0 0 2 1 1 1 0 0 1 2 1 2 0 0 1 1 1 0 2 0 1 0 1 0 1 1 0 1 0 1 1 1 1 1 2 2 2 1 1 1 0 2 0 0 1 2 1 0 2 1 2 2 0 0 0 0 2 2 1 1 1 0 1 0 1 2 0 1 1 0 1 1 1 2 1 1 1 1 1 0 1 0 1 1 2 0 2 1 0 0 2 0 1 0 1 2 0 0 0 1 0 2 1 1 0 0 0 1 1 2 1 1 2 0 1 0 1 0 0 0 0 1 1 1 0 1 1 0 0 0 0 1 2 0 1 0 0 1 2 1 0 1 2 1 1 1 1 0 0 0 0 0 1 1 1 0 0 0 1 1 1 0 0 0 0 2 1 2 1 1 2 0 2 2 1 1 0 2 2 1 1 1 0 1 1 1 0 0 0 0 0 0 0 0 0 1 0 1 2 0 0 0 1 0 1 0 0 0 0 1 1 0 1 1 1 0 0 1 1 0 0 0 1 0 0 1 0 0 1 1 1 1 1 1 0 1 1 1 0 0 1 2 1 1 0 1 1 0 0 0 1 2 1 0 0 2 1 1 1 0 0 2 0 2 2 0 1 0 0 0 0 0 0 0 1 0 1 1 2 2 0 0 0 0 1 1 0 1 2 0 0 1 0 0 0 0 1 1 0 1 1 2 2 2 2 0 0 1 0 0 2 0 1 1 1 0 2 1 0 0 0 1 1 1 1 0 0 1 1 0 1 0 0 2 1 1 1 1 1 0 0 0 0 1 1 1 1 0 0 1 1 0 0 0 0 0 1 1 0 0 1 0 0 0 0 2 2 0 0 0 0 1 1 1 2 1 0 0 1 0 1 0 2 0 0 0 0 1 0 1 0 1 0 0 1 1 0 0 0 1 0 0 2 0 2 0 0 1 1 2 2 1 1 0 1 1 0 0 1 2 0 0 2 1 1 1 2 1 2 0 0 1 1 1 0 2 0 1 0 1 2 0 0 0 1 0 1 1 1 0 0 1 0 2 2 1 1 2 0 1 1 1 1 0 1 1 
0 0 0 0 0 0 0 1 0 0 0 0 0 0 0 1 2 0 0 0 1 1 0 0 0 0 0 0 1 0 0 0 1 0 0 0 0 0 0 0 0 0 0 0 1 0 0 1 0 0 0 0 0 0 0 0 0 0 0 1 0 0 0 0 1 0 1 0 0 0 0 1 0 0 1 0 0 0 0 0 0 0 0 0 1 1 0 0 0 1 0 0 0 0 0 0 0 0 0 0 0 0 0 0 0 0 0 1 0 0 0 0 0 1 0 0 0 1 0 1 1 0 0 0 0 0 0 0 0 1 0 0 1 0 1 0 0 0 0 0 0 0 0 0 1 0 2 1 0 0 1 0 0 0 0 0 0 0 2 0 0 0 0 0 0 0 1 0 0 1 0 0 0 0 1 1 0 0 0 0 0 0 0 0 1 1 0 0 0 1 1 0 0 0 1 0 0 0 0 0 0 0 0 0 0 0 0 0 1 0 0 0 0 1 0 0 1 0 1 1 0 0 1 0 0 1 0 1 0 0 0 0 0 0 0 0 0 0 0 1 0 0 0 0 0 0 0 0 0 0 0 0 0 0 0 0 1 0 0 0 1 0 0 0 0 0 0 0 0 2 0 1 0 1 0 0 0 0 0 1 0 0 0 0 1 0 0 1 0 0 0 2 0 0 0 0 0 0 0 1 0 0 0 0 0 0 0 0 0 0 0 0 0 0 0 1 0 0 0 0 0 0 0 0 0 0 0 0 0 1 0 0 0 0 0 0 0 0 0 1 0 0 0 0 0 0 0 0 0 0 0 0 1 0 0 0 0 0 0 0 0 1 1 0 0 0 0 0 0 0 0 1 0 1 0 0 1 0 0 1 0 0 1 0 0 0 1 0 0 1 0 0 0 0 0 0 0 1 1 0 0 0 0 0 2 0 0 0 0 0 0 0 0 0 0 0 0 0 0 0 0 0 1 0 0 0 0 0 0 1 1 0 1 0 0 0 0 0 0 0 0 0 0 0 0 0 0 0 0 0 0 0 0 1 0 0 0 0 1 0 0 0 0 1 0 2 0 0 0 1 0 0 1 1 0 0 0 0 0 0 0 0 0 1 0 1 0 0 0 0 0 0 0 0 0 0 0 0 0 0 1 0 0 2 0 0 1 0 0 0 1 0 1 0 1 0 0 0 0 0 0 0 2 0 0 1 1 0 0 0 0 0 1 0 0 0 0 0 0 0 0 0 1 0 0 0 1 0 1 0 0 1 1 0 0 0 0 0 0 0 0 1 0 0 0 1 0 0 1 0 1 0 0 1 0 0 0 0 0 1 0 0 0 1 0 0 0 0 0 0 0 1 0 0 1 0 0 0 0 0 0 1 0 1 0 1 0 1 0 0 0 0 1 0 0 0 0 0 0 0 0 0 1 0 0 0 0 0 1 0 0 0 0 0 0 0 0 0 0 0 0 0 0 1 1 0 1 0 0 1 2 1 2 0 0 1 0 0 0 0 0 0 0 0 0 0 1 0 0 0 0 0 0 0 0 1 0 1 1 0 1 1 0 0 0 1 1 0 0 0 0 1 0 0 0 0 0 0 0 0 0 0 0 0 0 0 1 0 0 0 0 0 0 0 0 0 0 1 0 1 0 0 0 1 0 0 0 0 1 0 2 1 0 1 0 0 1 0 0 0 1 0 1 0 0 1 0 0 1 0 0 0 0 0 0 1 1 0 0 0 0 0 0 0 0 2 0 0 0 0 0 0 0 1 0 0 0 0 0 0 0 1 1 0 1 0 0 0 0 0 0 0 0 1 0 0 0 0 0 1 0 1 0 1 0 1 0 0 0 1 1 0 0 0 0 0 1 1 0 1 2 0 1 0 1 0 1 1 0 0 0 0 0 0 0 0 0 0 0 0 0 0 1 0 0 0 1 1 1 0 0 0 0 0 0 0 0 0 0 0 1 0 0 0 0 0 0 0 1 0 0 0 0 0 1 0 0 0 1 2 0 0 0 0 0 0 0 2 0 2 0 1 0 1 0 0 0 0 0 0 0 0 0 0 0 0 1 0 0 0 0 0 0 0 1 0 0 1 0 0 0 0 0 0 0 0 1 0 1 1 0 1 1 0 0 0 0 0 0 1 0 0 0 0 1 0 0 0 0 0 0 0 1 1 0 1 0 0 0 0 0 0 0 0 0 0 0 1 0 0 1 0 0 0 0 2 0 0 0 0 0 1 0 0 1 0 0 0 0 0 1 0 0 0 0 0 0 0 0 0 0 1 0 0 0 1 1 0 0 0 1 0 0 2 0 0 0 0 0 0 0 1 0 0 0 0 0 0 1 0 0 1 0 0 0 0 0 0 0 0 0 0 0 0 0 1 0 0 1 0 1 0 0 0 0 0 0 0 0 0 1 1 0 1 1 0 0 0 0 0 0 0 1 2 0 0 0 1 0 0 0 0 0 0 0 0 0 0 0 0 0 1 0 0 1 0 0 0 2 1 1 0 0 0 0 0 0 1 0 0 0 0 0 0 0 0 0 1 0 0 0 1 0 0 1 0 0 0 0 0 0 0 1 0 0 0 0 0 1 1 1 0 0 0 1 0 0 1 0 0 0 0 1 1 0 0 0 0 0 0 1 0 0 0 0 0 0 0 1 0 0 0 0 0 0 1 2 0 2 0 1 0 0 0 0 0 1 1 0 0 0 0 0 0 0 0 1 0 1 1 0 0 0 0 1 0 0 0 1 0 0 0 0 0 1 1 1 0 0 0 0 0 0 0 0 1 0 0 0 0 0 0 0 2 0 0 0 1 1 0 0 0 0 0 0 1 0 0 0 0 0 0 0 1 0 0 0 0 1 0 0 1 0 0 0 0 0 0 0 0 0 0 0 0 2 0 0 0 0 1 0 0 0 0 0 0 0 0 0 1 0 0 0 0 0 0 0 0 0 0 1 0 0 0 0 0 0 0 0 0 0 0 0 0 0 0 1 0 0 1 0 0 0 0 0 1 0 0 0 0 0 0 0 0 0 0 0 0 0 1 0 0 0 0 1 0 0 0 0 0 0 0 0 0 0 0 0 0 0 0 0 0 0 0 2 0 0 0 0 1 0 0 0 0 0 1 0 0 0 0 0 0 0 1 0 1 0 0 0 0 0 0 1 0 0 2 1 0 0 0 1 0 0 1 0 0 0 0 0 0 0 0 0 0 1 0 1 0 0 0 0 0 0 0 0 0 1 0 0 1 0 2 0 0 0 0 0 0 0 0 0 0 0 0 0 0 0 0 1 0 0 0 0 0 1 1 1 0 2 0 0 0 0 0 0 0 0 0 0 0 0 0 0 0 0 0 0 0 0 0 0 0 0 1 1 0 0 0 0 0 0 0 0 0 0 1 1 1 0 1 0 1 0 0 0 1 1 0 0 0 0 0 0 0 0 0 0 1 1 1 0 1 0 0 2 0 0 0 0 1 0 0 0 0 0 0 0 0 0 0 0 0 0 0 0 0 0 0 0 1 1 0 1 0 0 0 0 0 1 0 0 0 0 0 0 0 0 0 1 0 0 0 0 1 0 0 0 0 0 1 0 0 0 0 0 1 0 0 0 0 0 2 0 0 0 0 1 0 0 0 1 0 0 0 1 0 0 0 0 0 1 0 0 0 0 0 1 0 1 0 0 0 0 0 0 1 0 0 0 1 0 0 0 0 1 0 0 0 1 0 0 0 0 0 0 0 0 0 0 0 0 0 1 0 0 0 1 0 0 0 0 0 0 0 0 0 0 0 0 0 0 0 0 1 0 0 1 0 0 0 0 0 0 0 0 0 0 0 0 0 0 0 0 1 0 0 0 0 0 1 0 0 0 0 1 0 0 0 0 0 0 0 0 0 0 0 0 0 0 0 0 0 0 0 0 0 0 0 0 0 1 0 1 0 0 0 1 0 0 0 0 0 0 0 0 0 0 0 0 0 0 0 1 1 0 0 0 0 0 0 0 0 0 0 0 1 0 0 0 0 0 0 0 0 1 1 0 0 0 0 0 1 0 0 1 0 0 0 0 0 0 0 0 0 0 0 0 0 0 0 0 0 0 0 0 0 1 1 0 0 0 0 0 1 0 0 0 0 0 1 0 0 0 1 0 0 0 1 0 0 0 1 0 0 1 0 0 0 1 0 0 0 0 0 0 0 0 0 0 0 0 0 0 0 0 0 0 0 0 0 0 1 0 1 0 0 0 0 0 0 1 0 0 0 0 0 0 1 0 0 0 0 0 0 0 0 0 0 0 0 1 0 0 0 0 0 1 0 1 2 0 0 0 0 0 1 0 0 0 0 0 1 0 0 0 0 0 0 0 0 0 0 0 0 0 0 0 0 1 0 0 0 1 1 0 0 0 0 0 0 0 0 0 0 0 0 0 0 0 1 0 0 0 1 0 0 0 0 0 0 1 1 2 1 0 0 0 0 0 0 0 0 0 0 0 0 1 0 1 0 0 0 0 0 0 0 0 0 1 1 1 0 1 0 0 0 1 0 0 1 
1 1 1 2 1 2 1 2 1 0 1 2 2 2 0 1 0 0 1 2 1 0 1 1 0 2 2 1 1 1 2 2 1 1 0 1 0 2 1 1 1 0 0 1 1 1 2 0 1 2 1 2 2 1 1 2 1 1 1 0 0 0 1 1 1 1 1 1 1 0 1 0 0 1 1 2 0 1 0 1 0 1 1 1 2 2 1 1 1 1 1 0 2 1 1 0 1 0 1 2 2 2 1 0 1 2 0 2 0 1 2 0 1 1 0 1 0 1 0 0 1 2 2 0 1 2 1 1 1 0 1 2 2 1 1 1 1 0 0 0 1 0 2 2 1 1 0 1 1 1 0 1 0 1 0 0 1 1 1 2 2 0 0 1 0 1 0 0 1 2 1 0 1 0 2 1 0 2 0 1 2 2 1 1 1 0 2 1 1 0 0 1 0 1 1 1 2 1 0 1 1 1 1 1 2 1 0 2 1 2 2 2 0 1 2 0 2 1 1 0 1 1 0 0 0 0 0 0 1 1 0 0 0 2 1 1 2 1 2 2 2 1 0 1 0 0 1 2 0 1 2 2 1 1 1 1 1 0 0 1 1 0 2 1 2 2 2 1 1 1 0 2 0 0 2 2 1 1 1 0 0 2 0 0 1 0 2 0 0 0 1 1 2 0 1 1 0 2 2 0 0 1 0 1 2 0 1 1 1 0 1 1 1 2 2 1 0 0 1 0 2 0 1 2 1 1 0 1 2 1 0 1 0 2 1 1 1 1 0 1 0 1 2 2 0 2 2 0 0 1 2 1 0 2 2 1 1 1 1 1 0 1 1 2 1 1 1 0 0 2 1 0 1 0 0 2 1 2 1 1 1 0 1 1 2 0 2 2 1 1 2 1 0 1 2 1 1 2 0 2 2 0 1 1 1 1 1 2 1 0 1 1 1 0 2 1 1 0 0 1 1 2 1 2 1 0 1 0 2 1 1 1 2 1 0 0 2 2 1 1 2 0 1 0 1 2 2 1 1 1 1 1 2 0 1 1 1 0 1 2 2 0 1 1 0 0 1 0 0 1 1 1 2 1 1 1 2 1 0 1 0 0 0 0 1 1 1 2 2 1 1 1 1 1 1 0 0 0 1 2 0 0 2 1 0 1 1 0 2 1 0 1 0 1 1 1 2 1 1 1 1 1 1 0 1 1 2 0 1 1 1 1 0 1 1 1 2 1 2 1 1 2 1 2 1 2 1 0 2 2 0 1 2 2 1 2 1 0 0 2 1 1 1 2 2 2 1 1 0 0 1 1 2 2 0 2 1 0 1 2 2 1 0 2 1 2 1 1 0 1 1 0 2 1 0 1 1 1 0 0 0 0 0 2 1 1 2 2 0 2 1 0 1 1 1 2 1 1 0 1 2 1 1 2 0 0 0 1 1 0 1 2 1 0 1 0 1 2 0 1 1 0 0 2 1 1 1 1 2 2 0 0 1 0 2 1 0 0 1 1 0 1 1 1 1 0 2 2 0 0 0 2 1 0 2 1 1 2 1 1 2 0 1 1 2 0 0 2 1 0 0 1 1 1 1 0 1 0 1 1 1 1 1 1 1 2 1 2 1 1 0 1 1 1 1 0 1 2 0 1 0 0 2 0 0 1 1 1 0 2 1 1 1 2 1 1 2 2 1 1 2 1 1 1 1 0 0 1 2 2 0 1 0 1 1 1 2 2 2 1 1 2 0 1 1 1 1 1 1 1 0 1 0 0 0 0 2 1 0 2 1 1 1 0 1 2 1 2 0 1 1 1 0 0 1 1 0 2 1 1 1 1 1 1 1 2 2 2 1 1 2 1 1 1 0 1 1 1 1 1 2 2 0 2 0 1 2 2 1 2 0 1 2 1 1 1 2 0 2 1 0 2 1 2 0 0 2 1 1 1 1 1 2 0 0 1 1 0 1 0 1 1 1 1 0 1 1 0 1 1 1 1 0 2 1 0 0 0 1 1 0 0 0 1 1 0 1 2 1 1 1 0 1 1 0 1 0 0 1 0 1 0 1 2 1 0 1 1 1 1 0 0 2 1 1 0 1 0 0 0 0 1 1 2 1 0 0 0 2 2 2 1 0 2 2 1 2 2 1 2 2 0 1 0 0 1 2 0 2 1 0 2 1 0 1 0 1 0 2 2 1 1 1 1 2 0 2 1 2 2 1 2 0 2 1 0 1 2 1 1 1 1 2 1 0 1 0 1 0 0 1 2 1 1 1 1 1 0 1 2 1 2 0 1 1 1 1 1 1 1 1 1 1 0 1 2 1 1 1 2 2 2 1 1 1 2 1 1 1 0 1 2 0 2 2 0 1 2 1 2 1 0 1 1 1 0 1 0 1 0 2 1 0 1 1 1 2 0 1 1 1 0 2 1 1 1 2 0 0 1 2 2 1 0 1 0 1 0 1 0 1 1 0 1 1 0 1 1 0 2 0 0 1 1 2 1 1 2 1 2 2 1 0 1 2 0 1 1 1 1 1 2 1 1 1 1 2 2 0 1 2 1 1 0 1 0 0 0 1 1 1 1 1 0 1 1 1 1 1 1 1 1 0 1 1 0 0 0 1 1 0 1 1 1 2 2 1 0 1 0 0 0 1 1 1 1 2 1 1 1 2 1 1 1 1 1 2 1 2 0 0 0 1 0 0 0 1 1 2 1 1 1 0 1 1 0 2 0 2 0 0 1 1 2 1 1 2 0 0 0 2 0 2 0 0 1 0 1 1 2 1 1 1 1 1 0 1 1 2 0 0 0 1 0 1 2 1 1 2 2 0 0 0 1 1 1 1 1 0 1 0 0 1 1 1 0 0 0 1 0 2 1 0 1 0 1 0 1 2 1 1 2 1 0 1 0 0 2 0 0 1 1 1 0 1 1 1 1 1 0 1 0 1 0 0 1 0 0 1 2 1 1 2 2 0 1 0 1 0 0 0 1 0 0 1 0 1 0 0 2 0 1 2 2 2 1 0 1 2 0 1 0 1 1 2 2 1 0 0 2 1 2 0 1 2 2 0 1 2 0 1 1 2 0 0 0 0 2 1 0 1 1 0 0 0 1 2 1 1 1 1 0 1 1 1 0 0 1 1 0 2 2 0 1 1 0 1 2 0 0 1 1 1 1 2 2 1 2 2 1 1 1 1 1 0 2 0 0 0 1 1 1 0 2 1 0 0 1 1 1 1 0 0 1 2 1 2 1 1 2 2 0 2 1 1 2 0 1 1 0 1 1 1 2 0 0 1 0 1 1 1 1 1 2 0 0 2 0 1 0 2 1 1 1 2 2 1 1 2 1 0 2 2 1 1 2 1 1 1 1 0 0 1 1 1 1 1 0 1 1 1 1 0 2 1 0 1 1 1 1 2 0 0 0 1 1 2 2 1 0 2 1 0 1 0 0 1 1 1 2 0 1 0 1 1 1 1 1 1 1 0 2 1 1 0 0 1 2 2 0 1 2 1 0 0 2 1 1 1 2 1 2 1 1 2 1 1 0 2 0 1 2 0 0 1 1 1 1 1 0 1 0 0 1 2 1 2 0 1 0 1 1 1 2 1 1 2 1 1 1 1 2 0 1 1 1 1 1 1 1 2 1 1 1 2 1 2 1 1 2 0 0 1 1 1 2 2 1 1 2 1 0 2 0 0 2 1 0 2 2 0 0 0 1 0 1 1 2 1 2 2 1 2 0 2 1 1 0 2 2 1 1 0 2 2 1 1 2 1 2 1 2 0 0 2 0 1 1 1 1 1 1 1 1 1 2 1 0 0 0 1 2 1 1 0 1 2 1 1 0 1 1 1 0 1 1 1 0 2 0 1 1 1 0 2 1 1 0 1 1 1 1 1 1 1 0 1 1 1 2 2 1 0 0 0 1 2 1 0 1 2 0 0 1 0 0 1 0 2 2 0 1 0 1 2 1 0 1 0 1 1 1 1 2 1 2 0 1 1 1 0 2 1 1 0 1 2 0 1 1 1 1 1 0 2 2 2 2 1 0 0 0 1 1 1 0 2 2 1 1 1 0 2 0 1 1 2 1 1 1 1 0 2 1 0 1 2 0 2 2 2 2 1 1 2 1 0 2 0 1 2 1 1 1 1 0 2 2 1 1 1 1 2 0 1 0 1 1 2 1 0 1 2 2 0 1 1 0 2 0 1 1 1 1 0 1 0 1 1 2 1 1 2 1 0 1 0 1 0 0 1 1 1 2 2 1 0 0 1 0 1 0 1 2 2 1 1 0 0 0 1 0 0 1 1 1 0 1 2 1 0 2 1 2 1 0 2 2 1 2 0 0 1 1 1 1 1 1 1 1 1 1 1 0 0 2 1 2 2 0 1 2 0 2 0 1 0 1 1 2 1 2 0 1 1 0 0 0 1 1 0 1 1 1 2 1 1 0 1 1 1 1 1 1 1 1 1 0 1 1 0 0 0 1 1 0 0 1 1 2 0 1 1 0 1 2 1 0 2 2 2 1 1 0 2 1 2 0 2 2 
0 0 0 0 1 0 0 0 0 0 1 1 0 0 0 1 0 0 0 0 1 0 0 1 0 0 0 0 1 0 0 0 1 1 1 0 0 2 0 0 0 1 1 0 0 0 2 0 0 1 1 0 1 0 0 1 0 1 0 1 0 0 0 0 0 1 2 0 1 0 0 0 1 2 0 0 0 0 1 0 0 1 1 0 1 0 0 0 0 1 0 0 0 0 0 0 1 0 0 1 0 0 0 0 0 0 1 0 0 0 1 0 1 0 0 0 1 0 1 0 0 0 1 1 1 0 0 1 0 0 1 1 1 1 2 0 1 1 0 0 1 0 0 0 0 1 1 0 0 0 0 0 1 0 0 0 0 0 1 0 0 1 2 0 0 1 0 1 0 0 0 0 1 0 0 1 2 0 0 1 0 0 1 1 1 0 0 0 0 1 0 0 2 0 1 0 0 2 0 0 0 1 0 1 1 0 0 0 1 1 0 0 0 0 0 0 1 1 0 1 1 1 0 0 1 0 0 0 0 1 1 0 0 0 0 2 0 0 0 0 0 0 1 0 0 0 0 1 0 0 1 0 0 1 0 0 0 0 0 0 1 1 0 0 1 1 0 1 1 1 0 0 1 0 1 0 1 1 1 0 2 0 0 0 0 0 1 0 1 0 0 0 0 0 0 0 1 0 0 1 2 0 0 0 0 1 0 0 1 0 1 0 0 0 2 0 0 0 1 1 0 1 0 0 1 1 1 1 1 1 0 0 1 2 0 0 0 1 0 0 1 1 0 0 0 0 0 1 0 0 1 1 0 1 0 0 0 0 0 1 0 0 0 0 1 0 0 0 1 0 0 2 1 0 0 0 1 1 0 0 0 1 0 0 0 0 2 0 1 0 0 1 0 0 0 1 1 0 0 1 1 1 0 0 0 0 0 1 0 1 1 1 0 1 0 0 0 0 0 0 0 0 1 0 1 0 0 1 0 0 0 0 0 2 0 0 1 1 0 0 1 0 0 1 0 0 0 1 1 0 1 0 0 1 1 0 1 0 1 0 0 1 0 0 0 0 1 0 0 1 2 0 1 1 2 0 2 0 0 0 0 0 0 1 1 0 1 1 0 1 0 1 0 0 1 1 1 0 0 0 1 0 1 1 0 0 1 2 1 0 0 0 1 0 0 0 1 0 0 0 0 0 2 0 1 0 0 1 0 0 0 0 0 0 0 0 2 0 0 0 1 0 0 0 0 1 1 0 0 0 0 0 1 0 1 0 1 1 1 0 1 1 1 0 1 0 0 1 0 0 1 0 1 1 0 0 0 0 1 2 0 1 0 0 0 0 1 0 0 0 0 0 0 1 2 1 1 0 1 0 0 1 1 0 1 1 0 1 0 1 0 1 1 0 0 0 1 0 0 1 0 0 1 0 0 0 0 0 0 1 0 0 0 0 0 0 0 1 0 1 1 0 0 1 0 1 0 0 0 0 0 0 0 0 0 0 0 1 0 0 1 0 0 0 0 1 0 0 2 0 0 0 0 0 0 0 0 0 0 1 0 0 0 0 0 0 0 0 0 0 1 0 0 0 0 0 0 0 0 1 1 0 0 1 1 1 1 0 0 0 1 1 0 0 1 0 1 2 0 0 0 1 0 2 0 0 0 0 0 0 0 1 2 0 1 0 0 1 0 0 1 1 1 1 1 0 1 0 0 0 1 2 0 0 0 1 0 1 0 0 1 0 0 0 1 0 0 1 0 1 1 1 1 0 1 2 0 1 2 0 1 1 2 0 0 0 0 0 0 0 0 0 1 1 2 1 0 1 0 0 1 1 0 0 1 1 2 0 1 1 0 0 0 0 1 1 0 1 1 0 0 0 0 0 0 1 1 1 0 0 0 0 0 0 1 1 0 1 0 1 1 0 1 0 0 0 0 0 1 0 1 1 0 0 0 1 0 1 1 1 0 0 1 0 1 0 1 1 1 0 1 0 0 0 0 0 0 2 1 1 0 0 1 0 0 1 0 0 0 0 1 0 0 1 0 1 0 0 0 0 0 0 1 0 0 0 1 1 1 1 1 0 1 0 1 0 2 0 0 1 0 0 0 0 0 0 0 0 0 0 0 1 2 0 0 0 0 0 0 0 1 0 0 1 0 1 0 0 0 0 0 1 1 0 0 0 0 0 2 0 0 1 0 1 0 0 0 0 0 0 0 0 1 0 0 0 1 0 0 0 0 0 0 1 1 0 1 0 0 2 0 1 0 1 1 0 0 2 0 0 0 2 1 2 0 0 1 0 0 0 0 0 0 0 0 0 1 0 1 0 0 0 1 0 0 1 1 0 0 1 1 1 0 0 0 1 1 0 1 1 0 0 1 1 1 1 0 0 0 0 0 1 0 1 1 0 2 0 0 1 1 0 1 1 0 0 0 0 0 0 0 0 0 0 0 1 1 1 2 0 2 0 0 0 1 1 0 0 0 0 0 1 0 1 0 1 0 2 1 0 1 0 1 0 0 1 0 0 1 0 1 0 1 0 1 0 0 0 0 0 2 0 1 1 0 0 1 1 1 1 0 0 0 0 1 1 0 1 0 0 0 1 0 0 0 0 1 0 1 0 1 0 0 0 1 0 1 0 0 1 1 0 0 1 0 0 1 0 0 0 0 0 0 0 0 0 0 0 0 1 0 1 0 0 0 1 0 0 1 0 0 0 0 0 1 0 0 0 2 0 1 2 0 0 1 1 0 0 0 0 0 0 1 0 0 0 0 0 0 0 0 0 0 1 0 0 0 1 0 0 0 1 0 1 1 0 0 0 0 0 0 1 2 0 2 1 0 0 1 0 0 0 0 0 0 2 0 1 2 1 0 0 2 1 0 1 0 1 0 0 0 0 0 0 1 1 0 0 0 0 1 0 0 0 1 1 0 0 1 1 1 0 0 0 0 2 1 0 0 1 0 2 0 0 0 0 1 0 0 1 1 0 0 1 0 0 2 0 0 1 0 1 1 1 1 0 0 1 0 1 0 0 0 0 1 0 0 0 0 0 0 0 0 0 0 0 1 2 0 1 0 1 0 1 0 0 1 1 1 0 0 0 0 1 1 0 1 1 1 0 0 1 0 0 0 0 0 0 0 0 0 0 1 0 0 0 0 0 1 0 1 2 1 0 1 0 0 1 2 1 1 0 1 0 0 1 1 0 0 1 1 0 0 0 1 0 1 1 0 0 0 0 0 0 0 1 0 0 1 0 0 0 0 0 0 2 1 0 0 1 0 1 0 1 0 1 1 0 1 0 0 0 1 0 0 0 0 0 0 1 0 0 0 0 1 1 1 0 0 2 0 1 0 0 1 0 1 1 2 0 0 0 1 1 2 0 0 1 1 0 1 1 1 0 0 0 1 1 0 0 0 0 0 2 0 1 0 0 0 0 1 0 0 1 0 0 0 0 0 0 0 0 1 1 0 0 1 0 0 1 0 0 0 0 0 1 1 1 1 0 1 0 1 2 1 0 1 1 1 0 2 0 1 1 0 1 1 0 1 1 1 1 0 1 0 1 0 1 1 0 0 0 1 1 1 0 0 1 1 0 0 0 0 2 1 1 2 0 0 1 0 1 0 0 0 0 1 0 2 1 0 1 0 0 0 0 0 0 1 0 0 0 1 0 0 0 0 0 0 1 0 0 0 1 0 0 0 0 2 0 1 1 0 1 2 0 1 0 0 0 0 1 1 0 0 0 1 0 0 2 0 0 0 1 0 0 0 1 0 1 1 1 0 1 1 1 0 0 0 1 1 1 1 1 0 0 1 0 1 0 0 0 0 1 0 0 0 1 1 0 0 0 1 0 0 0 0 0 0 2 1 0 0 0 0 0 0 1 0 0 1 0 1 1 1 0 0 0 1 0 2 1 1 0 0 2 0 0 0 1 0 0 1 0 0 0 1 0 0 0 0 0 0 0 0 0 0 0 0 0 1 0 1 0 0 0 1 0 0 1 0 1 2 0 2 1 0 0 1 1 0 0 0 0 0 0 0 1 0 0 1 1 0 0 0 1 0 0 0 1 1 1 1 2 0 0 0 1 1 0 1 0 0 1 0 1 0 0 1 0 0 0 0 1 0 0 0 0 0 1 2 0 0 0 0 1 0 0 0 1 0 0 0 1 0 0 1 0 1 1 0 0 1 1 0 0 0 0 1 1 1 2 1 1 1 1 0 0 0 0 0 0 1 1 1 1 1 0 0 1 0 1 1 0 1 0 0 0 1 0 1 0 1 0 0 1 0 0 0 0 0 0 0 0 0 0 0 1 0 0 0 0 0 0 0 0 1 2 0 0 0 0 1 0 0 2 0 2 1 0 0 0 0 1 1 0 1 0 0 1 0 0 0 1 0 0 1 0 1 0 0 0 0 0 1 0 1 0 1 1 0 0 0 0 0 0 0 1 2 1 0 1 1 2 0 0 1 0 1 0 1 0 0 1 0 0 1 2 1 0 1 0 1 0 1 2 0 0 1 1 0 0 0 1 0 0 0 1 1 1 
0 0 0 0 0 2 0 2 0 0 0 0 0 0 0 1 0 0 0 0 1 0 1 1 0 2 0 0 1 1 0 0 1 1 0 0 0 1 0 0 1 0 0 1 1 0 0 0 0 0 1 0 0 0 0 0 0 1 1 1 0 0 0 0 0 0 0 0 1 0 0 1 0 0 0 0 1 1 0 0 0 0 1 0 0 0 0 0 0 1 0 0 0 0 0 0 0 1 1 0 1 0 1 0 0 0 1 1 1 0 0 0 1 0 0 0 1 0 0 0 0 2 0 1 1 0 0 1 1 0 0 1 0 0 0 1 0 0 0 1 1 1 0 0 0 1 2 1 1 0 1 1 0 0 1 0 1 0 1 2 2 0 1 0 0 1 0 1 1 0 0 0 0 1 0 1 0 0 0 2 0 0 0 0 0 1 0 0 0 0 0 0 0 0 1 0 1 0 0 0 1 1 0 0 0 1 0 0 1 0 0 0 0 0 0 1 0 1 0 0 1 1 2 1 0 1 0 0 0 0 0 0 0 0 0 0 0 1 2 0 0 1 0 0 1 2 0 0 0 0 0 0 0 0 1 2 1 0 1 0 0 1 0 1 0 0 0 1 0 0 0 0 2 0 0 0 1 1 1 0 0 0 0 0 1 0 0 0 0 0 1 0 0 0 0 1 0 0 2 0 0 0 0 2 0 0 0 1 0 0 1 2 0 0 0 0 0 0 1 1 0 2 0 0 1 0 1 1 1 0 0 1 0 1 0 1 0 2 0 1 0 1 0 0 0 0 0 1 0 0 0 0 0 0 0 0 0 1 0 2 1 0 0 2 1 0 1 0 0 2 0 1 1 1 0 0 1 0 1 0 0 1 0 0 1 1 0 0 1 0 0 1 0 1 0 0 0 0 0 0 1 0 0 0 0 1 0 1 0 0 0 0 0 1 1 1 1 0 0 0 0 0 0 0 0 1 0 1 0 1 1 0 0 1 0 0 1 0 1 0 0 0 0 0 1 0 2 1 1 0 1 1 1 0 1 1 0 1 2 0 0 1 0 0 0 1 0 0 0 1 0 0 0 1 0 0 1 0 0 0 0 0 1 1 2 0 0 0 1 0 0 0 0 0 0 1 1 0 0 0 1 1 0 1 0 0 1 1 0 0 0 0 1 1 0 0 0 0 1 1 1 0 0 0 1 0 1 0 0 0 0 2 0 0 0 0 1 1 1 1 1 0 1 0 0 0 1 1 0 0 0 0 0 1 1 0 0 0 0 1 0 2 1 0 0 1 0 1 1 1 1 0 1 0 0 0 0 1 1 0 0 0 0 0 1 0 1 0 0 1 1 0 0 1 1 1 0 0 0 0 0 0 1 0 1 1 0 0 1 0 0 0 1 0 0 0 0 0 0 0 0 0 0 0 1 1 0 1 0 0 0 0 0 0 0 0 2 0 0 0 1 0 0 0 0 0 0 1 0 0 0 0 0 1 1 0 0 0 0 0 0 1 0 0 0 0 0 0 0 1 0 2 0 2 0 0 1 1 1 1 0 0 1 1 0 1 0 1 0 0 0 0 0 0 1 1 0 0 2 1 1 1 1 0 0 0 0 1 1 0 1 1 0 0 0 1 0 1 0 0 0 0 0 0 0 1 0 0 0 0 0 1 0 0 0 2 1 0 1 1 1 0 0 1 2 1 0 1 0 0 0 0 0 0 0 0 0 0 0 0 1 0 1 0 1 0 0 1 1 1 0 0 1 0 0 0 0 2 0 0 0 1 1 0 1 0 0 1 0 0 1 0 0 0 1 0 0 0 0 0 1 1 1 0 1 0 0 0 1 1 0 0 0 0 1 1 0 1 0 1 0 0 0 0 0 0 0 0 0 0 1 0 0 0 0 0 0 0 0 1 0 0 0 0 1 0 0 1 1 0 1 0 0 0 0 1 0 1 1 0 0 1 1 1 0 0 0 1 1 1 1 1 0 0 0 0 1 0 0 2 1 0 0 1 1 1 1 0 0 0 0 1 0 0 0 1 0 0 0 1 1 0 0 0 0 0 1 1 1 1 0 0 0 0 0 0 0 0 0 0 0 1 1 1 0 0 0 1 0 0 2 0 0 0 0 0 0 0 0 0 0 0 0 0 0 0 0 1 0 0 0 0 0 0 0 0 0 0 1 0 1 2 1 1 1 0 1 0 0 0 0 0 1 0 0 0 1 0 0 1 0 2 0 0 0 0 1 0 0 0 1 0 0 0 1 1 1 1 0 2 1 1 0 0 0 0 1 0 0 0 0 0 0 0 0 0 0 0 0 1 0 1 2 2 0 0 2 0 1 0 1 0 0 0 0 0 0 0 0 0 0 1 1 0 1 0 0 1 0 0 0 0 1 1 2 0 0 0 1 1 0 0 0 0 0 0 0 0 0 1 1 0 0 0 0 0 1 0 0 0 1 1 0 0 1 1 0 0 0 0 1 0 0 1 0 1 1 0 1 0 0 1 0 1 0 0 0 1 0 1 0 0 1 0 0 1 0 0 0 0 0 0 0 0 0 0 1 0 0 1 0 0 0 0 1 0 0 1 0 2 0 0 0 0 1 0 1 1 0 0 1 1 1 1 0 0 1 1 0 0 0 1 2 2 1 1 0 0 0 1 0 1 0 1 0 0 0 0 0 0 0 0 0 0 0 2 1 0 0 0 0 0 0 0 1 0 0 0 1 0 0 1 0 0 2 1 0 1 1 0 0 0 0 0 0 0 1 0 0 0 0 0 0 0 0 0 1 1 0 0 0 1 2 0 1 1 1 0 0 0 0 1 0 1 0 0 0 0 0 0 0 0 0 1 0 0 1 2 0 1 1 0 0 1 0 0 0 0 0 2 0 1 0 0 1 0 1 0 0 0 0 0 1 1 2 0 0 2 1 1 1 0 0 1 0 0 0 0 1 1 2 0 0 2 1 0 1 0 0 0 0 1 0 1 1 2 1 0 0 0 0 0 0 1 1 1 0 1 0 0 2 0 0 0 0 0 0 0 0 0 1 0 0 1 1 1 0 0 0 0 0 1 0 0 0 0 0 0 0 1 0 1 0 0 1 0 1 1 1 0 2 0 0 0 0 0 0 0 0 0 0 0 0 0 0 0 0 0 1 1 1 0 2 0 0 0 1 0 0 0 1 1 1 1 0 0 1 1 1 0 1 0 0 1 1 1 0 1 0 1 0 0 0 0 0 1 0 0 0 0 0 0 0 0 2 1 1 0 0 0 2 1 1 0 1 1 1 0 1 1 1 1 0 0 0 1 0 0 0 1 0 0 2 1 0 0 0 0 0 1 0 0 0 1 1 0 0 1 0 0 0 0 1 0 0 1 0 0 1 2 2 1 0 1 0 1 1 2 0 0 0 0 1 0 1 1 1 0 1 0 0 0 0 0 1 0 2 0 1 0 0 1 0 0 2 0 1 1 0 0 1 1 0 0 1 1 0 0 1 1 1 0 1 0 1 0 0 1 0 1 0 1 1 0 0 1 0 0 0 1 1 1 0 1 0 2 1 0 0 0 0 1 0 0 1 0 1 0 1 0 0 1 0 0 1 0 0 2 1 0 0 1 1 2 0 0 2 0 1 1 0 1 1 0 0 0 0 0 1 0 0 1 0 0 0 0 0 0 1 0 0 1 1 0 0 1 1 0 1 1 0 0 0 1 0 2 1 1 0 0 1 0 0 0 0 0 0 0 0 0 0 0 1 0 0 1 1 0 0 0 0 0 2 0 0 1 0 1 1 1 2 1 0 1 0 0 1 0 0 1 0 0 1 0 0 0 0 1 0 1 0 1 1 1 1 1 0 0 0 0 0 0 0 0 0 1 0 0 0 0 1 0 1 2 0 1 1 1 1 0 0 1 0 0 0 0 0 0 1 2 0 0 1 0 0 1 0 0 0 0 0 0 0 0 0 1 1 0 1 0 2 1 2 0 0 1 0 0 0 0 1 0 0 0 0 0 0 0 1 0 0 2 0 0 1 0 1 0 0 0 1 1 1 0 0 1 0 0 0 1 2 0 0 0 0 0 0 1 1 0 0 1 0 1 1 0 0 0 0 0 0 0 0 0 2 0 0 0 0 0 0 0 0 0 1 1 0 0 0 1 2 0 0 0 0 1 1 0 0 0 1 2 0 0 2 0 0 0 0 0 0 0 1 1 0 0 0 0 1 0 0 1 0 1 1 0 0 1 0 0 1 0 0 0 0 0 0 0 0 0 0 0 1 0 0 0 0 0 0 1 1 0 0 1 0 0 1 0 1 1 0 0 1 2 0 0 0 1 1 0 0 0 1 0 1 0 0 0 0 2 0 0 0 1 1 1 2 0 0 0 0 0 0 0 0 0 0 2 1 0 0 0 0 0 1 0 1 0 1 1 0 1 0 1 0 1 0 1 0 1 0 1 1 0 0 1 0 2 1 0 0 2 0 1 0 1 0 0 1 0 0 1 0 0 0 0 1 1 0 0 0 0 0 0 1 0 0 0 0 0 
2 1 1 0 1 2 0 2 2 0 2 2 1 0 0 0 2 1 1 0 0 0 1 1 2 2 1 2 2 1 2 1 0 1 1 1 1 0 0 2 1 0 2 1 1 1 1 0 0 1 1 1 0 0 1 2 1 0 1 0 0 1 2 1 1 1 1 2 1 0 0 2 0 0 0 0 2 2 1 1 2 1 0 0 1 1 0 2 2 1 1 2 0 2 2 1 0 2 2 0 1 2 1 0 2 1 0 1 0 1 1 0 0 1 1 1 0 0 1 0 1 1 1 0 1 1 0 0 0 1 1 2 1 0 1 2 0 1 2 0 0 1 0 0 2 1 0 0 0 0 2 2 1 0 1 1 1 2 1 2 1 1 1 1 0 0 0 0 1 1 0 0 2 1 1 0 1 0 1 1 2 1 2 2 1 1 1 0 0 1 0 0 1 1 0 2 0 1 1 1 1 1 2 1 1 1 1 1 1 0 2 1 0 1 0 0 1 0 1 0 0 1 1 0 1 2 1 1 1 2 1 2 1 0 2 1 0 0 1 2 2 1 0 1 0 1 1 0 0 2 2 1 2 1 1 1 0 1 2 1 2 1 1 1 2 2 0 0 1 2 1 0 0 0 0 0 0 2 0 0 1 0 1 1 1 0 0 0 2 0 1 0 0 1 2 1 0 1 1 0 1 2 0 1 0 1 1 0 0 1 1 0 1 1 0 1 0 1 0 0 0 0 2 0 0 0 0 0 2 1 0 2 1 0 0 2 2 1 2 2 0 0 0 0 1 1 0 1 2 0 0 2 1 1 2 0 2 0 0 1 2 2 1 2 1 2 1 2 1 2 0 1 1 0 1 0 0 1 1 2 1 0 2 0 1 1 1 1 1 1 1 1 1 0 2 2 2 1 0 1 2 1 0 2 1 1 0 2 2 2 1 0 1 0 1 1 0 1 2 1 0 1 0 1 1 1 0 0 1 2 1 1 0 1 1 0 2 1 0 0 1 0 2 0 1 0 1 1 0 0 1 1 1 0 1 1 1 1 1 0 0 1 0 1 1 0 2 0 0 1 1 0 1 2 0 1 0 0 0 1 0 0 1 0 1 0 1 1 1 0 1 2 2 0 1 1 0 1 0 2 0 2 0 1 0 0 0 1 1 2 0 0 0 0 1 1 1 0 0 1 2 2 1 1 2 1 0 1 0 1 1 1 0 0 0 1 0 1 1 1 1 2 0 1 0 2 1 0 2 0 1 2 2 1 1 1 2 0 0 1 1 1 1 2 0 1 2 1 0 1 0 2 2 1 1 0 1 0 1 0 1 1 0 2 1 1 1 1 0 1 1 1 0 0 1 0 0 0 0 1 1 1 1 0 1 0 1 0 0 0 2 1 1 0 1 1 0 2 2 1 0 2 2 0 2 1 1 1 1 0 2 0 0 1 2 0 1 2 0 0 0 1 0 2 1 1 2 0 0 2 0 0 0 2 1 0 0 0 1 2 0 2 2 2 2 1 1 0 1 2 1 2 2 1 0 1 1 1 0 1 1 0 1 1 1 0 1 1 1 1 1 1 1 0 0 0 1 1 0 1 1 2 1 1 1 0 1 1 1 0 1 2 1 1 0 1 1 0 0 1 1 1 1 1 1 1 0 1 1 0 1 1 1 1 1 0 1 1 1 2 2 0 1 1 1 1 2 0 0 1 1 1 1 2 1 1 2 0 1 1 0 2 0 1 1 1 2 0 1 0 0 0 1 0 1 1 1 1 1 1 2 0 1 0 1 0 0 0 0 1 2 0 0 1 1 0 1 1 1 1 1 0 1 0 1 1 1 0 2 0 2 1 2 0 0 0 0 0 1 0 1 0 1 1 2 1 1 1 1 0 1 0 2 2 2 2 2 1 0 0 1 0 0 1 0 0 0 2 0 1 1 1 1 2 1 1 0 0 1 0 1 1 1 1 0 2 1 1 0 2 0 1 0 0 2 1 0 1 1 2 0 1 2 1 1 1 0 2 2 1 1 1 2 2 0 1 1 1 1 1 0 1 2 1 1 0 0 1 0 1 1 0 1 0 0 1 1 0 0 1 1 1 1 1 0 1 0 1 0 2 1 1 1 2 2 1 1 1 1 0 2 1 2 2 1 0 0 0 0 1 0 1 2 2 0 1 2 1 0 1 1 0 1 1 1 0 1 0 1 2 1 1 0 0 1 2 0 0 0 1 2 1 1 1 0 1 1 0 1 1 1 1 1 0 1 2 1 1 2 2 1 0 0 1 0 2 0 0 0 2 1 2 1 1 1 0 0 0 2 1 0 1 2 1 2 2 1 1 1 2 1 1 0 2 0 1 1 0 1 1 2 0 2 2 1 0 1 0 0 0 0 1 2 0 2 2 0 2 1 1 0 1 1 1 1 2 0 2 0 2 0 1 1 0 1 0 0 0 1 1 1 2 1 2 1 0 0 0 0 1 1 1 1 1 0 1 1 0 0 0 1 2 2 0 0 1 1 2 1 1 1 0 1 1 1 0 1 1 0 2 1 0 1 1 1 1 0 1 0 0 0 1 0 0 1 0 2 1 1 1 0 1 2 1 1 1 0 1 1 2 0 0 2 1 1 1 0 0 0 2 1 1 1 1 1 2 1 0 1 0 1 0 1 0 0 1 0 0 1 1 1 0 0 1 0 0 1 0 1 0 2 1 0 1 0 2 0 2 0 0 1 1 0 0 0 0 1 1 0 1 0 1 1 1 0 0 0 2 0 1 0 1 0 0 2 2 0 1 0 0 0 1 1 1 1 0 2 1 1 1 0 0 1 1 1 1 0 1 1 1 1 0 0 1 0 1 1 0 1 1 1 0 1 1 1 1 0 2 0 0 0 1 0 1 1 1 0 0 1 1 1 1 2 2 2 1 2 0 1 0 0 1 0 0 1 0 1 0 0 2 0 0 0 2 0 1 1 0 1 0 0 0 1 0 1 1 1 1 0 1 1 1 1 2 2 1 0 2 2 0 1 1 2 1 0 0 0 0 1 1 1 2 2 1 1 0 1 1 2 1 0 0 2 1 1 0 0 2 2 0 1 1 1 1 1 0 2 0 1 2 0 0 1 2 0 0 1 2 2 1 0 0 0 2 2 0 0 0 0 1 1 0 0 2 0 1 1 1 1 0 1 1 1 1 1 1 0 1 0 0 1 0 1 1 1 0 2 1 1 1 0 1 1 0 1 1 1 1 1 0 0 0 1 2 0 0 1 0 2 1 0 1 2 1 2 0 1 0 1 2 1 1 1 0 0 1 1 0 1 0 2 1 1 1 1 2 2 1 2 1 0 2 0 2 1 0 1 0 1 0 0 1 1 2 0 1 1 0 0 1 2 1 1 1 0 0 1 1 2 1 0 1 0 1 1 0 1 1 2 1 1 0 1 1 1 1 0 2 1 1 0 1 1 1 1 2 1 2 0 1 0 1 1 2 0 0 1 1 2 1 0 0 0 1 1 1 0 0 1 1 1 1 0 0 0 0 1 2 1 0 1 2 0 1 2 1 1 2 0 1 0 0 1 1 2 2 0 0 1 1 1 0 0 1 1 0 0 1 2 2 2 2 0 1 2 1 1 1 1 1 1 1 0 2 0 2 0 2 0 0 0 2 1 2 1 0 2 1 2 1 0 0 0 0 1 1 0 0 0 1 1 1 1 0 1 0 1 1 0 1 1 1 1 1 0 0 0 1 0 1 0 0 0 1 0 1 1 0 1 1 2 1 1 1 0 0 1 0 0 1 1 1 2 2 0 1 0 0 1 0 1 0 0 1 0 2 1 1 0 0 2 1 1 1 1 2 1 0 1 1 0 1 0 1 0 1 1 1 2 0 1 1 1 2 0 0 1 1 0 1 0 0 0 1 1 1 0 0 2 2 2 1 0 1 2 1 1 0 2 0 1 1 1 1 0 1 0 1 2 2 2 1 2 0 1 0 1 2 0 1 1 1 1 1 1 0 0 0 1 2 0 1 0 1 1 0 1 0 2 1 0 0 0 0 0 1 0 1 2 0 1 1 1 1 2 2 1 0 1 0 2 1 0 1 0 2 2 2 1 1 2 1 1 1 2 0 0 0 2 1 1 0 1 1 0 0 1 0 1 2 1 1 1 1 1 0 1 1 1 1 0 0 1 2 1 1 0 1 1 1 0 0 0 0 1 0 1 1 1 2 1 0 1 1 1 1 0 1 1 1 1 1 2 2 0 0 0 0 2 1 0 1 0 2 1 1 1 0 0 1 0 1 1 0 1 1 2 0 1 1 0 0 0 2 0 1 2 0 1 2 1 1 2 1 1 1 0 1 0 1 1 0 1 1 0 1 2 1 1 1 1 1 1 0 0 2 1 1 1 1 2 1 1 1 0 1 0 1 1 1 2 1 2 0 0 1 2 1 1 0 1 0 1 0 2 2 1 1 0 1 1 1 1 0 0 0 1 0 1 0 1 1 1 0 1 0 1 2 1 1 1 0 1 1 0 1 2 1 2 0 
1 1 1 1 1 2 1 1 1 1 1 0 1 1 1 1 0 1 2 1 0 0 2 1 1 1 0 2 1 2 0 2 1 2 0 1 0 2 1 2 2 1 1 1 1 0 2 1 2 0 1 2 2 0 1 1 0 0 1 1 1 1 0 1 1 1 1 0 0 0 0 1 1 1 0 1 1 0 1 2 1 2 1 2 0 0 1 1 1 0 1 1 2 1 2 2 0 1 0 0 1 1 1 1 1 2 1 0 1 1 1 1 2 2 1 2 0 0 1 1 2 1 1 1 0 0 1 1 1 1 0 2 1 0 2 1 2 1 2 2 1 0 0 2 1 2 1 2 1 0 0 1 2 1 0 0 2 0 0 1 1 1 1 0 1 1 2 1 1 2 2 0 1 1 1 1 1 1 2 0 1 1 2 1 2 2 2 1 1 2 1 1 1 1 1 0 0 1 0 2 0 1 1 1 1 2 0 1 2 0 1 0 2 0 0 1 2 1 1 1 1 1 1 1 0 1 1 1 2 0 0 0 0 0 2 1 2 2 1 0 0 1 1 1 1 0 1 1 1 2 2 1 1 1 0 1 0 1 0 1 0 1 1 2 1 1 1 2 2 2 1 1 0 2 2 1 1 0 2 1 0 2 0 0 1 2 0 1 1 1 0 0 1 1 2 2 1 0 2 1 1 1 0 2 0 0 1 1 1 2 0 1 1 1 1 1 2 1 1 0 1 1 1 0 1 1 2 1 2 0 2 1 1 1 2 0 1 0 2 2 0 1 2 1 1 1 2 1 1 1 1 0 0 1 1 2 2 2 0 1 0 1 1 0 0 1 2 1 1 0 2 1 2 0 1 0 1 1 2 1 0 1 1 1 0 1 1 1 0 2 1 2 1 0 0 2 0 0 0 0 1 0 1 1 0 2 1 0 2 1 2 2 1 2 1 2 1 1 1 0 0 0 1 2 2 1 2 2 2 2 0 0 2 2 1 1 0 1 1 1 0 1 0 0 1 2 2 0 1 2 1 1 2 1 1 0 0 1 1 0 0 1 1 1 1 1 2 0 2 2 1 1 1 1 0 1 2 1 1 1 2 0 1 1 1 2 1 2 1 0 0 2 1 2 0 0 2 1 1 0 2 1 1 0 2 1 2 1 1 1 1 1 1 2 2 2 0 0 1 0 1 2 0 0 2 1 2 1 1 1 1 1 1 1 0 0 0 0 0 1 1 1 1 0 0 1 0 2 0 2 2 0 1 1 0 1 1 0 2 1 0 1 2 1 2 1 1 0 1 2 1 2 0 1 2 0 2 1 2 1 1 1 1 1 2 2 0 2 1 2 0 2 0 1 1 0 1 1 0 1 2 1 0 1 2 0 1 1 1 0 2 1 1 0 0 0 1 1 1 2 2 0 1 1 1 1 1 2 1 0 2 1 1 0 1 0 2 1 2 1 2 2 1 1 0 1 1 0 1 0 1 1 1 1 2 1 1 1 1 0 1 0 2 2 1 0 1 1 0 0 1 2 1 1 1 0 0 0 0 1 1 1 0 2 0 2 1 1 0 0 2 1 1 2 1 1 2 1 1 1 2 0 2 1 1 2 1 1 1 0 1 2 1 1 2 2 1 1 1 1 1 2 0 1 0 2 0 0 1 1 1 0 0 1 1 1 2 1 1 2 0 1 0 0 1 0 1 1 0 2 0 1 0 1 1 1 0 1 1 0 1 1 2 2 1 2 0 2 1 1 0 1 0 2 1 2 1 1 0 2 0 0 1 2 1 0 1 1 2 1 0 1 2 1 1 0 1 1 1 1 1 0 1 1 1 1 1 1 1 0 2 2 1 1 1 1 0 2 1 1 1 0 2 1 2 2 1 2 1 2 1 0 0 0 1 1 1 1 1 0 0 2 2 1 1 1 1 0 0 1 0 2 0 2 1 0 1 1 1 2 1 2 2 1 0 1 1 1 1 1 1 0 1 1 2 1 1 1 1 1 1 1 1 1 0 1 1 1 0 1 2 0 1 1 1 2 2 2 1 2 1 1 1 1 1 2 2 1 1 1 1 2 1 1 0 1 1 1 0 1 1 1 1 1 1 2 1 1 0 0 1 1 1 2 1 1 1 1 0 1 1 0 1 1 2 2 1 2 1 0 2 0 1 0 0 2 2 0 2 1 0 1 1 0 0 0 2 2 1 0 2 0 1 1 0 0 0 2 1 1 1 0 1 1 0 2 1 1 2 0 2 1 1 0 1 0 0 0 1 1 2 1 1 1 0 0 1 2 1 0 1 0 1 2 2 1 2 1 0 0 0 0 1 1 2 2 1 1 2 1 0 2 2 1 0 1 1 0 1 1 0 0 0 0 2 1 1 2 2 2 2 1 1 0 2 2 1 1 1 2 1 1 1 1 0 1 0 1 1 0 1 0 1 2 1 2 1 1 1 2 1 1 1 1 1 0 0 1 1 0 2 1 1 2 0 0 2 0 0 2 0 1 0 2 0 1 1 1 2 0 1 1 1 1 0 1 1 1 2 2 0 0 2 1 1 0 0 1 0 0 0 1 1 1 1 2 1 1 2 1 0 1 0 1 1 1 0 1 0 2 0 1 1 1 0 1 0 2 0 1 1 2 1 1 2 0 1 1 0 2 1 0 2 1 0 2 2 0 1 2 0 1 1 0 0 1 1 0 1 2 2 1 2 1 1 1 1 0 1 0 0 0 0 1 1 0 0 1 1 0 0 1 1 1 0 1 2 1 1 1 2 0 1 1 0 0 1 2 1 2 2 1 2 2 1 1 0 2 2 1 1 1 2 1 1 1 1 2 0 1 1 1 1 1 2 0 1 1 1 1 2 1 1 2 0 0 2 2 1 0 1 2 1 1 1 1 0 1 2 1 1 1 1 2 2 2 0 1 1 1 0 1 0 0 0 0 1 0 0 0 2 0 2 1 1 0 1 1 1 1 1 2 1 1 1 0 2 1 1 1 1 2 2 1 1 1 1 1 0 1 1 1 1 1 2 1 0 2 2 2 1 0 1 1 2 0 2 0 0 1 0 1 1 1 2 0 0 1 0 2 0 0 1 1 1 1 0 2 0 1 1 0 1 0 2 2 1 2 1 0 0 1 0 1 1 1 1 1 1 2 2 1 0 1 1 1 1 0 0 0 1 2 1 1 0 0 1 1 0 1 1 1 1 1 1 1 0 0 0 0 1 0 1 0 2 0 1 2 2 0 0 0 0 1 2 1 2 1 2 1 1 1 1 2 1 2 0 2 1 1 1 1 1 0 0 1 1 1 1 1 1 1 0 1 2 1 1 1 1 2 1 0 0 1 1 0 2 1 1 0 1 1 1 2 0 0 1 0 1 1 1 1 0 0 1 1 1 1 2 1 1 1 2 0 0 1 2 1 0 1 1 1 1 0 2 1 0 2 2 1 0 1 2 0 2 1 1 1 0 0 1 1 2 1 0 1 0 1 0 2 2 1 1 0 2 1 2 1 1 1 1 1 1 1 1 0 1 1 1 0 2 2 1 2 1 1 1 2 0 1 1 2 1 1 1 1 1 1 1 1 1 1 1 0 1 1 1 0 2 2 1 1 1 1 2 0 0 0 0 1 2 2 0 2 0 0 0 2 1 1 1 1 1 2 1 1 0 0 1 2 1 1 1 2 1 0 1 1 0 1 1 0 1 2 0 1 1 1 0 0 0 1 1 1 2 1 2 1 1 2 1 1 1 1 1 1 1 1 1 1 1 0 2 0 1 2 1 1 0 1 1 0 0 0 1 0 1 2 0 1 1 2 1 1 1 1 1 2 1 0 0 0 1 0 2 2 2 0 2 1 0 0 0 0 2 1 1 0 1 1 0 0 1 1 2 2 1 1 1 1 1 0 0 1 2 1 2 0 1 1 0 2 1 0 1 1 2 2 1 2 1 1 1 1 0 1 1 1 2 2 0 1 1 1 1 0 2 0 2 0 1 1 0 1 1 2 1 0 1 0 1 0 1 2 0 1 0 1 1 2 0 1 2 0 1 0 1 1 0 2 0 0 0 1 1 0 1 1 2 1 2 0 1 0 1 1 1 0 1 2 2 0 1 2 0 2 0 0 1 1 2 0 0 1 1 1 0 1 0 0 2 1 2 1 1 1 1 0 1 1 0 1 0 1 2 2 1 1 2 1 2 1 1 0 1 1 1 0 1 0 1 2 2 2 1 2 1 1 0 0 1 1 0 1 1 1 1 0 1 1 1 0 1 1 2 1 2 1 2 1 0 1 1 0 2 1 1 1 1 2 1 0 1 1 0 1 1 1 1 1 0 1 1 1 1 1 1 1 1 1 0 1 1 0 0 0 1 1 1 2 0 1 2 2 0 0 0 2 1 2 2 1 1 1 0 2 1 1 1 1 1 2 1 1 0 1 2 1 1 1 2 1 1 1 1 1 1 0 1 1 0 1 0 1 2 0 2 1 0 1 0 2 0 0 1 0 1 0 0 1 0 0 0 2 1 1 1 2 1 1 
1 0 1 0 0 0 1 1 1 0 1 1 1 0 0 0 0 0 1 0 1 1 0 0 0 1 1 1 0 1 0 1 1 1 1 0 0 1 0 1 1 2 0 0 1 1 1 0 0 0 0 0 1 0 0 0 0 1 1 0 0 2 1 1 2 0 1 1 0 0 2 0 0 0 1 0 1 0 1 1 0 0 1 0 1 1 0 0 1 1 0 1 0 1 0 2 0 0 0 1 0 0 2 0 0 1 0 0 1 0 0 1 1 1 0 0 1 0 0 0 0 2 1 1 0 1 1 0 1 1 1 0 0 1 0 1 1 0 2 0 0 0 1 1 1 2 2 0 0 0 1 2 2 0 1 0 1 0 0 1 0 0 0 0 0 2 1 1 0 1 0 0 0 0 1 0 0 1 1 1 0 0 1 0 1 1 0 0 0 1 1 0 1 0 2 0 0 0 1 0 0 0 2 0 0 1 1 1 2 0 1 1 1 1 2 0 0 1 1 0 1 1 1 1 1 0 0 0 1 0 0 0 0 0 1 0 0 0 0 0 0 0 0 0 1 0 0 2 0 2 1 1 1 0 0 0 0 0 1 1 0 2 0 1 0 0 0 0 1 1 0 1 0 0 1 0 1 0 0 1 1 1 1 0 0 0 0 1 1 0 1 1 1 0 1 1 1 1 1 0 1 0 1 0 1 1 0 0 1 0 0 1 0 0 2 1 0 1 0 0 0 0 0 1 0 0 1 1 1 0 1 2 0 0 1 1 0 1 0 0 2 1 0 2 0 0 0 0 0 2 0 1 1 1 0 1 1 1 1 1 0 1 0 1 1 1 1 0 0 2 0 2 0 0 1 0 2 1 0 0 2 0 0 1 1 1 1 0 1 0 0 0 1 0 0 1 1 1 0 0 1 1 0 1 1 0 2 1 0 1 1 0 0 0 1 2 1 2 0 1 1 1 2 1 1 0 0 0 1 1 0 0 0 1 0 1 2 2 1 0 0 0 1 0 1 1 1 1 1 0 0 1 0 1 1 0 0 1 2 1 1 0 1 1 0 0 2 1 1 0 1 0 0 1 0 1 0 0 1 2 0 0 0 1 0 1 0 1 0 1 0 0 0 0 0 1 0 0 0 0 1 1 1 1 0 0 0 1 2 0 0 0 1 1 1 1 0 1 0 1 0 1 0 2 1 1 0 0 0 0 0 0 0 1 1 1 1 0 1 1 0 1 2 1 0 0 1 0 1 2 0 1 0 1 2 0 0 1 1 1 0 0 1 0 0 0 0 0 0 0 0 0 1 2 1 1 0 0 1 1 1 0 2 0 0 2 0 0 1 0 0 1 1 0 0 0 0 1 1 0 0 0 1 2 0 0 1 0 0 0 1 1 0 1 1 1 0 1 1 2 0 1 0 0 2 0 2 1 1 1 2 0 1 0 0 0 1 0 1 1 1 1 1 0 1 0 0 0 0 2 0 0 2 0 1 1 2 0 0 1 2 0 0 0 0 1 0 0 1 0 0 1 1 0 0 0 0 1 0 0 0 0 1 0 1 1 0 0 0 0 1 0 0 1 0 0 0 1 1 0 1 0 1 0 0 0 2 0 0 2 0 1 2 1 1 1 0 0 0 1 1 1 1 0 1 1 1 0 0 1 0 0 1 0 0 1 1 0 0 2 0 0 1 1 0 0 0 2 0 0 1 1 0 1 1 0 0 0 0 0 1 0 0 1 0 1 0 0 2 2 1 0 1 0 0 0 1 0 1 0 1 0 0 1 0 1 1 1 1 1 1 0 2 0 0 0 1 0 0 0 1 1 0 1 0 1 0 0 0 0 1 0 1 1 2 1 0 2 0 0 0 1 1 1 1 1 2 1 1 1 1 1 0 0 0 0 0 0 1 1 1 0 1 1 1 1 0 0 1 0 0 0 0 2 2 0 0 0 0 0 1 0 0 0 1 0 1 0 1 1 0 1 1 1 0 0 0 1 1 0 1 0 0 1 0 1 1 1 1 0 0 0 2 1 2 2 0 0 0 1 2 0 0 0 1 1 1 0 0 1 0 1 1 1 1 0 0 2 0 0 0 1 1 0 0 0 0 0 1 0 1 0 0 1 0 0 2 0 1 0 1 1 1 0 0 0 0 1 0 0 0 0 1 1 2 0 1 0 0 1 1 1 1 1 0 1 0 2 0 1 1 0 1 0 1 1 0 2 0 1 2 1 1 0 0 1 1 0 0 1 1 1 1 0 1 1 1 0 0 0 0 0 1 0 1 1 0 1 0 2 0 0 0 0 1 0 0 0 1 1 0 0 1 0 0 1 0 1 1 1 0 1 0 0 0 1 0 1 0 0 1 1 0 1 1 1 1 0 0 1 1 1 0 0 2 0 0 0 1 1 0 0 2 1 1 1 1 1 1 1 1 0 0 0 2 1 0 0 1 0 0 1 0 2 0 0 0 0 0 1 1 0 0 1 0 1 2 2 0 1 0 0 0 1 2 1 0 0 0 1 0 0 0 1 1 0 1 1 1 0 1 1 1 1 0 0 0 0 1 0 0 0 0 1 0 0 2 0 1 1 1 0 1 0 0 1 0 2 0 1 1 1 0 0 1 0 0 1 1 1 0 1 2 1 0 1 1 0 1 2 1 1 1 0 0 1 1 0 1 0 0 0 2 0 0 1 0 1 0 0 2 0 1 0 2 0 0 1 0 0 0 1 0 1 1 1 1 1 0 0 0 0 2 0 1 1 0 0 1 0 1 1 0 1 1 1 0 1 1 0 0 0 2 0 0 0 0 2 1 1 0 0 1 0 1 0 1 1 1 1 0 1 2 0 1 2 0 0 1 1 0 1 1 1 1 0 1 1 0 1 0 0 2 0 0 2 0 1 0 1 1 1 0 2 0 1 0 0 1 2 0 0 0 1 1 1 2 1 0 0 2 1 1 1 1 0 1 0 0 0 1 1 0 0 2 1 0 0 0 1 0 0 0 1 1 0 0 0 0 0 1 2 0 0 0 0 0 1 1 0 0 1 1 0 1 0 1 1 0 1 1 1 0 0 1 0 0 1 1 0 1 1 0 0 2 0 1 0 1 1 1 1 0 1 0 1 1 1 0 0 0 1 1 0 0 1 1 2 1 1 1 1 0 1 0 0 0 1 1 1 0 0 0 1 0 1 0 0 1 0 0 0 0 0 1 0 0 0 0 0 1 1 0 0 1 1 0 0 1 0 1 0 1 0 0 0 1 1 1 0 1 1 2 0 0 1 1 0 0 0 1 0 0 1 0 0 1 0 1 2 1 0 1 0 0 1 0 0 1 0 2 1 2 0 2 0 0 0 1 0 0 1 0 1 0 0 0 0 1 0 0 0 1 0 1 1 2 0 2 1 0 0 0 0 0 1 1 0 0 0 1 2 0 1 1 2 0 0 1 1 1 0 1 1 1 1 1 0 0 1 2 1 1 0 1 1 0 2 1 1 2 1 0 1 1 0 0 1 0 0 0 0 1 0 2 0 0 0 0 0 1 1 1 0 1 1 0 0 1 2 0 0 1 1 1 1 0 2 0 1 0 0 1 0 0 2 1 1 1 1 0 0 0 1 0 0 1 1 0 0 0 2 0 1 1 1 0 1 0 0 0 0 0 1 0 2 1 1 1 0 1 0 0 1 0 1 0 1 1 1 1 0 0 0 1 0 0 1 1 0 0 1 0 1 1 0 1 1 2 1 0 2 0 0 0 0 1 2 0 1 1 0 1 1 0 0 1 1 0 0 2 0 1 1 0 1 0 1 1 0 2 1 0 1 0 0 1 1 0 0 1 1 1 0 1 1 0 0 1 0 1 1 0 0 2 0 0 1 0 2 2 0 0 2 1 0 0 2 0 0 2 1 1 0 0 1 1 1 0 0 1 1 0 0 0 1 1 1 0 1 1 1 0 0 1 0 0 0 1 2 0 0 0 1 0 0 1 0 1 1 2 1 0 1 1 0 1 1 1 0 0 0 0 2 1 0 0 0 1 0 1 1 1 0 1 1 0 0 0 0 0 1 0 0 0 1 1 1 1 0 0 0 0 1 0 0 0 1 0 1 1 0 1 0 0 1 2 1 0 0 1 1 1 1 0 1 0 0 1 0 0 0 0 1 1 0 1 1 1 0 1 0 1 0 1 1 1 0 0 1 0 0 0 0 1 0 0 0 0 1 1 2 1 2 0 0 1 0 0 1 0 1 0 1 0 0 1 0 1 1 1 1 0 0 1 0 0 1 0 0 0 0 1 1 0 0 0 0 0 0 1 1 1 0 1 0 0 0 1 0 0 0 1 0 1 0 1 0 0 0 1 1 0 1 0 0 0 0 0 0 0 0 0 1 0 1 2 1 1 1 0 0 1 0 1 1 2 2 0 0 2 1 2 1 1 2 0 0 1 0 1 0 1 0 1 0 1 1 0 0 1 0 1 0 0 1 0 1 2 1 1 1 1 2 1 1 0 0 1 0 1 1 1 0 1 0 0 0 0 1
[truncated: 3,608,903 more chars]
